# Supplementary material for: De novo assembly and annotation of Hyalomma dromedarii tick (Acari: Ixodidae) sialotranscriptome with regard to gender differences in gene expression
Source: Parasit Vectors. 2018 May 24;11:314. doi: 10.1186/s13071-018-2874-9 (PMC5968504; doi:10.1186/s13071-018-2874-9)
Supplement: Supplementary file 1 — Table S1. Annotated transcripts of H. dromedarii salivary glands. (XLSX 17611 kb) [file 13071_2018_2874_MOESM1_ESM.xlsx]

## Sheet: Transcripts
transcriptID	evalue	ATDBToxins.blastx	evalue	GO BP	GO MF	GO CC	evalue	IxodesRicinus.blastx	evalue	NRAnnotation.blastx	evalue	TickSpecies.blastx	evalue	Uniprot.blastx	evalue	UniprotAcari.blastx	evalue	signalp	evalue	KOG	evalue	general class	SMART	evalue	PFAM	evalue	length	effective_length	expected_count	TPM_Female	FPKM_Female	IsoPct_Female	length	effective_length	expected_count	TPM_Male	FPKM_Male	IsoPct_Male
c100031_g1_i1																tr|L7MJ30|L7MJ30_9ACAR Uncharacterized protein (Fragment)	2e-14			Disintegrin metalloproteinases with thrombospondin repeats	0.02	Posttranslational modification, protein turnover, chaperones	CHASE, This domain is found in the extracellular portion of receptor-like proteins - such as serine/threonine kinases and adenylyl cyclases	0.076	DUF3010, Protein of unknown function (DUF3010)	0.029	350	143.3	3	0.46	1.04	100	350	134.68	0	0	0	0
c100034_g1_i1																				K+-dependent Ca2+/Na+ exchanger NCKX1 and related proteins	0.37	Inorganic ion transport and metabolism, Signal transduction mechanisms	TLC, TRAM, LAG1 and CLN8 homology domains	0.15	PgaD, PgaD-like protein	0.12	492	281.97	2	0.16	0.35	100	492	273.42	10	0.87	1.4	100
c100071_g1_i1																				Phosphatidylserine decarboxylase	0.42	Lipid transport and metabolism	B561, Cytochrome b-561 / ferric reductase transmembrane domain	0.13	DNA_pack_N, Probable DNA packing protein, N-terminus	0.82	303	99.66	1	0.22	0.5	100	303	91.41	3	0.78	1.26	100
c100073_g1_i1																				Hepatocyte nuclear factor 4 and similar steroid hormone receptors	1.1	Transcription	PGAM, Phosphoglycerate mutase family	0.1	FAM178, Family of unknown function, FAM178	0.33	302	98.76	0	0	0	0	302	90.52	3	0.79	1.27	100
c100081_g1_i1																				sn-1,2-diacylglycerol ethanolamine- and cholinephosphotranferases	0.21	Lipid transport and metabolism	DM6, Cysteine-rich domain currently specific to Drosophila	0.016	DUF2741, Protein of unknown function (DUF2741)	0.22	301	97.85	2	0.45	1.02	100	301	89.63	0	0	0	0
c100156_g1_i1																				Sphingoid base-phosphate phosphatase	0.72	Lipid transport and metabolism	LIGANc, Ligase N family	0.029	RUN, RUN domain	0.028	319	114.28	1	0.19	0.44	100	319	105.85	3	0.67	1.09	100
c100178_g1_i1																				Endonuclease MUS81	0.9	Replication, recombination and repair	CUB, Domain first found in C1r, C1s, uEGF, and bone morphogenetic protein	0.8	FA_FANCE, Fanconi Anaemia group E protein FANCE	0.006	383	174.9	8	1	2.28	100	383	166.24	1	0.14	0.23	100
c100229_g1_i1												gi|604793066|gb|JAC18978.1| putative secreted protein precursor [Amblyomma cajennense]	1e-10			tr|A0A023FDX8|A0A023FDX8_9ACAR Putative secreted protein	8e-10			Nuclear pore complex component (sc Nup85)	0.87	Nuclear structure, Intracellular trafficking, secretion, and vesicular transport	DENN, Domain found in a variety of signalling proteins, always encircled by uDENN and dDENN	0.072	TIL, Trypsin Inhibitor like cysteine rich domain	0.19	608	397.53	0	0	0	0	608	389.04	12	0.73	1.18	100
c100235_g1_i1																				Nucleotide excision repair protein RAD16	0.38	Replication, recombination and repair	dDENN, Domain always found downstream of DENN domain, found in a variety of signalling proteins	0.089	DUF2146, Uncharacterized conserved protein (DUF2146)	0.51	1243	1032.4	164	3.47	7.91	100	1243	1023.95	6	0.14	0.22	100
c100252_g1_i1																				Cell cycle-associated protein	0.76	Cell cycle control, cell division, chromosome partitioning	RING, Ring finger	0.17	RVT_N, N-terminal domain of reverse transcriptase	0.056	540	329.7	10	0.66	1.51	100	540	321.19	10	0.74	1.19	100
c100271_g1_i1																				Natriuretic peptide receptor, guanylate cyclase	0.13	Signal transduction mechanisms	tRNA_SAD, Threonyl and Alanyl tRNA synthetase second additional domain	0.078	Sulfate_tra_GLY, Sulfate transporter N-terminal domain with GLY motif	0.26	364	156.63	1	0.14	0.32	100	364	147.99	4	0.64	1.04	100
c1002_g1_i1																				Amino acid transporters	0.5	Amino acid transport and metabolism	AAI, Plant lipid transfer protein / seed storage protein / trypsin-alpha amylase inhibitor domain family	0.024	TMEM18, Transmembrane protein 18	0.033	359	151.85	2	0.29	0.66	100	359	143.22	4	0.66	1.07	100
c100338_g1_i1										gi|157399341|gb|ABV53333.1| phosphoenolpyruvate carboxykinase [Francisella tularensis subsp. tularensis 8	1e-118	gi|604803119|gb|JAC23990.1| putative secreted protein precursor [Amblyomma cajennense]	4e-98			tr|B1NNT8|B1NNT8_9ACAR Putative uncharacterized protein	1e-121	c100338_g1_i1|m.380363	YES	Predicted RNA binding protein, contains SWAP, RPR and G-patch domains	0.082	General function prediction only	NUC, DNA/RNA non-specific endonuclease	0.25	DUF3728, Prepilin peptidase dependent protein C (DUF3728)	0.3	936	725.4	2586	77.92	177.41	100	936	716.95	123	4.08	6.58	100
c100390_g1_i1								gi|442751217|gb|JAA67768.1| Putative type v p-type atpase [Ixodes ricinus]	6e-15	gi|241252356|ref|XP_002403642.1| PREDICTED: tubulin beta chain-like [Macaca fascicular	4e-10					tr|B7PHU7|B7PHU7_IXOSC Putative uncharacterized protein	4e-13			Glutathione S-transferase	0.64	Posttranslational modification, protein turnover, chaperones	MYSc, Myosin	0.034	GFA, Glutathione-dependent formaldehyde-activating enzyme	0.11	520	309.8	5.62	0.4	0.9	87.74	520	301.26	33	2.61	4.2	80.68
c100390_g1_i2				- symbol:IscW_ISCW023587 "Cation-transporting ATPase" species:6945 "Ixodes scapularis" [GO:0005887 "integral component of plasma membrane" evidence=IBA] [GO:0006874 "cellular calcium ion homeostasis" evidence=IBA] [GO:0019829 "cation-transporting ATPase a	GO:0006874 cellular calcium ion homeostasis /// GO:0098655 cation transmembrane transport	GO:0019829 cation-transporting ATPase activity	3e-14	gi|442751217|gb|JAA67768.1| Putative type v p-type atpase [Ixodes ricinus]	3e-37	gi|241252356|ref|XP_002403642.1| PREDICTED: tubulin beta chain-like [Macaca fascicular	7e-33			sp|Q9H7F0|AT133_HUMAN Probable cation-transporting ATPase 13A3	7e-10	tr|V5ICF8|V5ICF8_IXORI Uncharacterized protein	3e-71			Cation transport ATPase	2e-10	Inorganic ion transport and metabolism	Cg6151-P, Uncharacterized conserved protein CG6151-P	0.18	GFA, Glutathione-dependent formaldehyde-activating enzyme	0.19	753	542.42	1.38	0.06	0.13	12.26	753	533.97	14	0.62	1.01	19.32
c100436_g1_i1																				GIY-YIG type nuclease	1.2	General function prediction only	TOP2c, TopoisomeraseII	0.26	RIC1, RIC1	0.019	572	361.6	8	0.48	1.1	100	572	353.1	1	0.07	0.11	100
c100488_g1_i1																				Cytochrome c1	0.44	Energy production and conversion	RICIN, Ricin-type beta-trefoil	0.19	STE2, Fungal pheromone mating factor STE2 GPCR	0.21	451	241.4	5	0.45	1.03	100	451	232.79	1	0.1	0.16	100
c100506_g1_i1																				Sodium-neurotransmitter symporter	0.053	Signal transduction mechanisms	LITAF, Possible membrane-associated motif in LPS-induced tumor necrosis factor alpha factor (LITAF), also known as PIG7, and other animal proteins	0.025	ABA_GPCR, Abscisic acid G-protein coupled receptor	0.19	346	139.51	3	0.47	1.07	100	346	130.91	43	7.82	12.61	100
c100555_g1_i1																				Origin recognition complex, subunit 1, and related proteins	0.67	Replication, recombination and repair	PSA, Paramecium Surface Antigen Repeat	0.2	Tmpp129, Putative transmembrane protein precursor	0.45	304	100.56	5	1.09	2.47	100	304	92.3	3	0.77	1.25	100
c100577_g1_i1																				Vesicle coat complex COPI, gamma subunit	0.64	Intracellular trafficking, secretion, and vesicular transport	Zn_dep_PLPC, Zinc dependent phospholipase C (alpha toxin)	0.52	TMPIT, TMPIT-like protein	0.21	373	165.26	9	1.19	2.71	100	373	156.61	0	0	0	0
c100641_g1_i1																				RNA polymerase II transcription initiation/nucleotide excision repair factor TFIIH, 5'-3' helicase subunit RAD3	0.31	Transcription, Replication, recombination and repair	VWD, von Willebrand factor (vWF) type D domain	0.016	Stc1, Stc1 domain	0.17	318	113.36	2	0.39	0.88	100	318	104.94	3	0.68	1.1	100
c100690_g1_i1																				Chorismate mutase	0.25	Amino acid transport and metabolism	HELICc2, helicase superfamily c-terminal domain	0.32	DUF4616, Domain of unknown function (DUF4616)	0.11	375	167.19	0	0	0	0	375	158.53	8	1.2	1.94	100
c100720_g1_i1																				Mitochondrial ribosomal protein L28	0.37	Translation, ribosomal structure and biogenesis	B561, Cytochrome b-561 / ferric reductase transmembrane domain	0.058	Bunya_RdRp, Bunyavirus RNA dependent RNA polymerase	0.053	326	120.76	0	0	0	0	326	112.27	3	0.64	1.03	100
c100790_g1_i1																				Predicted Zn2+-binding protein, contains FYVE domain	0.39	General function prediction only	VWC, von Willebrand factor (vWF) type C domain	0.17	APH_6_hur, Aminoglycoside/hydroxyurea antibiotic resistance kinase	0.85	406	197.24	5	0.55	1.26	100	406	188.58	0	0	0	0
c100791_g1_i1																				Acetyl-CoA carboxylase	0.088	Lipid transport and metabolism	NADH_4Fe-4S, NADH-ubiquinone oxidoreductase-F iron-sulfur binding region	0.16	Adaptin_N, Adaptin N terminal region	0.66	803	592.41	51	1.88	4.28	100	803	583.96	29	1.18	1.91	100
c100794_g1_i1																				WD40 repeat-containing protein	0.17	General function prediction only	Connexin_CCC, Gap junction channel protein cysteine-rich domain	0.12	Toxin_19, Conotoxin I-superfamily	0.18	312	107.85	2	0.41	0.92	100	312	99.49	4	0.96	1.54	100
c100832_g1_i1																				Ultrahigh sulfur keratin-associated protein	0.93	Extracellular structures	CLIP, Clip or disulphide knot domain	0.18	DUF1137, Protein of unknown function (DUF1137)	0.24	879	668.4	14	0.46	1.04	100	879	659.95	27	0.97	1.57	100
c100868_g1_i1																				Alanine aminotransferase	0.48	Amino acid transport and metabolism	CHK, ZnF_C4 abd HLH domain containing kinases domain	0.19	SBF2, Myotubularin protein	0.7	319	114.28	5	0.96	2.18	100	319	105.85	1	0.22	0.36	100
c100911_g1_i1																				C2H2-type Zn-finger protein	0.99	Transcription	LRRCT, Leucine rich repeat C-terminal domain	0.027	L1R_F9L, Lipid membrane protein of large eukaryotic DNA viruses	0.078	344	137.62	2	0.32	0.72	100	344	129.03	4	0.74	1.19	100
c100930_g1_i1																				Defender against cell death protein/oligosaccharyltransferase, epsilon subunit	0.007	Cell cycle control, cell division, chromosome partitioning, Posttranslational modification, protein turnover, chaperones	IL1, Interleukin-1 homologues	0.089	DAD, DAD family	0.06	302	98.76	1	0.22	0.5	100	302	90.52	3	0.79	1.27	100
c100934_g1_i1																				Predicted small molecule transporter	0.22	Intracellular trafficking, secretion, and vesicular transport	ACR, ADAM Cysteine-Rich Domain	0.009	DUF4603, Domain of unknown function (DUF4603)	0.068	549	338.67	57	3.68	8.38	100	549	330.16	76	5.48	8.83	100
c101012_g1_i1																				Predicted RNA-binding protein, contains Pumilio domains	0.32	Translation, ribosomal structure and biogenesis	PKD, Repeats in polycystic kidney disease 1 (PKD1) and other proteins	0.21	DUF3588, Protein of unknown function (DUF3588)	0.21	542	331.7	2	0.13	0.3	100	542	323.18	9	0.66	1.07	100
c101026_g1_i1																				Glycosylphosphatidylinositol anchor attachment protein GAA1	0.36	Posttranslational modification, protein turnover, chaperones	BRIGHT, BRIGHT, ARID (A/T-rich interaction domain) domain	0.27	Trp_Tyr_perm, Tryptophan/tyrosine permease family	0.38	415	206.03	5	0.53	1.21	100	415	197.38	0	0	0	0
c101088_g1_i1																				Cl- channel CLC-2 and related proteins (CLC superfamily)	0.92	Inorganic ion transport and metabolism	PX, PhoX homologous domain, present in p47phox and p40phox	0.28	DPPIV_N, Dipeptidyl peptidase IV (DPP IV) N-terminal region	0.036	402	193.34	0	0	0	0	402	184.68	6	0.77	1.25	100
c101119_g1_i1				- symbol:KIF4A "Kinesin-like protein" species:13616 "Monodelphis domestica" [GO:0005871 "kinesin complex" evidence=IBA] [GO:0007018 "microtubule-based movement" evidence=IBA] [GO:0008574 "ATP-dependent microtubule motor activity, plus-end-directed" eviden	GO:0007018 microtubule-based movement	GO:0008574 ATP-dependent microtubule motor activity, plus-end-directed	2e-42			gi|926644505|ref|XP_013788524.1| PREDICTED: tubulin beta chain-like [Macaca fascicular	2e-46	gi|604819586|gb|JAC32132.1| putative kinesin-like protein, partial [Amblyomma triste]	6e-110	sp|Q90640|KIF4_CHICK Chromosome-associated kinesin KIF4	3e-42	tr|A0A023GE43|A0A023GE43_9ACAR Putative kinesin-like protein (Fragment)	4e-109			Kinesin-like protein	6e-33	Cytoskeleton	OmpH, Outer membrane protein (OmpH-like)	1e-05	Trichoplein, tumor suppressor, Mitostatin	6e-16	729	518.43	5	0.21	0.48	100	729	509.97	46	2.15	3.46	100
c101195_g1_i1								gi|442762323|gb|JAA73320.1| Putative pcna-associated factor, partial [Ixodes ricinus]	4e-07	gi|926635015|ref|XP_013783379.1| PREDICTED: tubulin beta chain-like [Macaca fascicular	7e-08									Nuclear mRNA export factor receptor LOS1/Exportin-t (importin beta superfamily)	0.23	Nuclear structure, Intracellular trafficking, secretion, and vesicular transport, Translation, ribosomal structure and biogenesis	LCCL, LCCL domain	0.11	CLN3, CLN3 protein	0.52	330	124.48	124.89	21.93	49.93	60.52	330	115.97	83.71	17.18	27.7	54.65
c101195_g1_i2				- symbol:LOC100623233 "Uncharacterized protein" species:9823 "Sus scrofa" [GO:0006974 "cellular response to DNA damage stimulus" evidence=IEA] [GO:0051726 "regulation of cell cycle" evidence=IEA] InterPro:IPR031444 Pfam:PF15715 GO:GO:0051726 Proteomes:UP0	GO:0006974 cellular response to DNA damage stimulus /// GO:0051726 regulation of cell cycle		2e-09	gi|442762323|gb|JAA73320.1| Putative pcna-associated factor, partial [Ixodes ricinus]	2e-06	gi|443682691|gb|ELT87197.1| phosphoenolpyruvate carboxykinase [Francisella tularensis subsp. tularensis 8	2e-12			sp|Q15004|PAF15_HUMAN PCNA-associated factor	2e-09					Beta-catenin-binding protein APC, contains ARM repeats	0.003	Signal transduction mechanisms, Cytoskeleton	LCCL, LCCL domain	0.25	DUF737, Protein of unknown function (DUF737)	0.024	585	374.57	245.11	14.3	32.57	39.48	585	366.08	219.29	14.26	22.99	45.35
c101197_g1_i1																				Uncharacterized conserved protein	0.55	Function unknown	PepX_N, X-Prolyl dipeptidyl aminopeptidase PepX, N-terminal	0.61	Pox_D3, Chordopoxvirinae D3 protein	0.11	353	146.14	3	0.45	1.02	100	353	137.52	4	0.69	1.12	100
c101220_g1_i1																				Membrane protein Patched/PTCH	1	Signal transduction mechanisms	BID_1, Bacterial Ig-like domain (group 1)	0.18	Destabilase, Destabilase	0.35	390	181.68	0	0	0	0	390	173.02	5	0.69	1.11	100
c101279_g1_i1																				ATP-dependent RNA helicase	0.21	RNA processing and modification	FH, FORKHEAD	0.19	TRC8_N, TRC8 N-terminal domain	0.19	342	135.74	0	0	0	0	342	127.15	10	1.87	3.02	100
c101285_g1_i1																				Diacylglycerol kinase	0.32	Lipid transport and metabolism	PAN_AP, divergent subfamily of APPLE domains	0.004	PAN_2, PAN-like domain	0.014	307	103.29	0	0	0	0	307	94.98	3	0.75	1.21	100
c101297_g1_i1																				DNA polymerase zeta, catalytic subunit	0.3	Replication, recombination and repair	MAM, Domain in meprin, A5, receptor protein tyrosine phosphatase mu (and others)	0.029	zf-HC5HC2H_2, PHD-zinc-finger like domain	0.2	311	106.93	0	0	0	0	311	98.58	3	0.72	1.17	100
c101329_g1_i1																				Uncharacterized conserved protein	0.57	Function unknown	DM3, Zinc finger domain in CG10631, C	0.028	BP28CT, BP28CT (NUC211) domain	0.23	343	136.68	3	0.48	1.09	100	343	128.09	0	0	0	0
c101421_g1_i1																				Cell division control protein/predicted DNA repair exonuclease	0.3	Replication, recombination and repair	AAA_PrkA, PrkA AAA domain	0.28	P5-ATPase, P5-type ATPase cation transporter	1.4	317	112.44	0	0	0	0	317	104.02	3	0.69	1.11	100
c101446_g1_i1																				Splicing coactivator SRm160/300, subunit SRm160 (contains PWI domain)	0.035	RNA processing and modification, General function prediction only	Cation_ATPase_N, Cation transporter/ATPase, N-terminus	0.049	Myosin_tail_1, Myosin tail	0.36	551	340.66	16	1.03	2.34	100	551	332.15	42	3.01	4.85	100
c101453_g1_i1																				Monocarboxylate transporter	0.015	Carbohydrate transport and metabolism	TLC, TRAM, LAG1 and CLN8 homology domains	0.074	UNC-50, UNC-50 family	0.17	536	325.72	14	0.94	2.14	100	536	317.2	4	0.3	0.48	100
c101477_g1_i1																				T-type voltage-gated Ca2+ channel, pore-forming alpha1I subunit	0.48	Inorganic ion transport and metabolism, Signal transduction mechanisms	IL10, Interleukin-10 family	0.47	DUF4091, Domain of unknown function (DUF4091)	0.021	443	233.51	2	0.19	0.43	100	443	224.9	17	1.8	2.9	100
c101477_g2_i1																				Protein phosphatase 1 binding protein spinophilin/neurabin II	0.091	Signal transduction mechanisms	DysFN, Dysferlin domain, N-terminal region	0.54	DUF4656, Domain of unknown function (DUF4656)	0.008	562	351.63	0	0	0	0	562	343.13	11	0.76	1.23	100
c101509_g1_i1																				N-acetylglucosaminyltransferase complex, subunit PIG-P, required for phosphatidylinositol biosynthesis	0.73	Function unknown	TOP4c, DNA Topoisomerase IV	0.22	KaiC, KaiC	0.77	310	106.02	5	1.03	2.35	100	310	97.68	2	0.49	0.79	100
c101520_g1_i1																				Uncharacterized conserved protein	0.61	Function unknown	CTLH, C-terminal to LisH motif	0.27	Transglut_i_TM, Inactive transglutaminase fused to 7 transmembrane helices	0.2	333	127.29	6	1.03	2.35	100	333	118.75	19	3.81	6.14	100
c101554_g1_i1																				Transcription factor LIM3, contains LIM and HOX domains	1.1	Transcription	TLC, TRAM, LAG1 and CLN8 homology domains	0.075	Rad51, Rad51	0.11	360	152.81	0	0	0	0	360	144.17	8	1.32	2.13	100
c101575_g1_i1																				Nuclear pore complex component (sc Nup85)	0.3	Nuclear structure, Intracellular trafficking, secretion, and vesicular transport	Beach, Beige/BEACH domain	0.011	Ras, Ras family	0.028	362	154.72	4	0.57	1.29	100	362	146.08	2	0.33	0.53	100
c101677_g1_i1																				Voltage-gated K+ channel KCNB/KCNC	0.38	Inorganic ion transport and metabolism	S_TKc, Serine/Threonine protein kinases, catalytic domain	1.1	SLY, Lymphocyte signaling adaptor protein	0.87	476	266.11	7	0.57	1.31	100	476	257.54	0	0	0	0
c101698_g1_i1																				Pattern-formation protein/guanine nucleotide exchange factor	0.74	Intracellular trafficking, secretion, and vesicular transport	PTPc, Protein tyrosine phosphatase, catalytic domain	0.44	DUF244, Uncharacterized protein family (ORF7) DUF	0.31	571	360.6	7	0.42	0.97	100	571	352.11	29	1.96	3.16	100
c101724_g1_i1																				DHHC-type Zn-finger proteins	1.5	General function prediction only	BAH, Bromo adjacent homology domain	0.058	Transthyretin, HIUase/Transthyretin family	0.3	721	510.43	32	1.37	3.12	100	721	501.97	43	2.04	3.29	100
c101736_g1_i1																				Glycosylphosphatidylinositol anchor synthesis protein	0.63	Signal transduction mechanisms	CaMBD, Calmodulin binding domain	0.36	DUF1464, Protein of unknown function (DUF1464)	0.61	483	273.05	7	0.56	1.28	100	483	264.48	8	0.72	1.16	100
c101743_g1_i1																				Ca2+-dependent phospholipid-binding protein Synaptotagmin, required for synaptic vesicle and secretory granule exocytosis	0.061	Signal transduction mechanisms, Intracellular trafficking, secretion, and vesicular transport	C2, Protein kinase C conserved region 2 (CalB)	0.22	FGF-BP1, FGF binding protein 1 (FGF-BP1)	0.15	317	112.44	0	0	0	0	317	104.02	3	0.69	1.11	100
c101757_g1_i1				- symbol:CREBBP "CREB-binding protein" species:9606 "Homo sapiens" [GO:0003712 "transcription cofactor activity" evidence=IEA] [GO:0006355 "regulation of transcription, DNA-templated" evidence=IEA] InterPro:IPR003101 Pfam:PF02172 PROSITE:PS50952 Proteomes	GO:0006355 regulation of transcription, DNA-templated	GO:0003712 transcription cofactor activity	8e-41			gi|241679960|ref|XP_002411559.1| PREDICTED: tubulin beta chain-like [Macaca fascicular	2e-56			sp|P45481|CBP_MOUSE CREB-binding protein	2e-38	tr|L7M8Z9|L7M8Z9_9ACAR Putative histone acetylation protein	3e-69			Splicing factor 1/branch point binding protein (RRM superfamily)	0.01	RNA processing and modification	CAP10, Putative lipopolysaccharide-modifying enzyme	0.2	KIX, KIX domain	2e-33	422	212.88	4	0.41	0.94	100	422	204.24	11	1.28	2.07	100
c101761_g1_i1																				Homocysteine S-methyltransferase	9e-06	Amino acid transport and metabolism	CHASE2, CHASE2 is an extracellular sensory domain, which is present in various classes of transmembrane receptors that are parts of signal transduction pathways in bacteria	0.24	S-methyl_trans, Homocysteine S-methyltransferase	9e-08	573	362.6	8	0.48	1.1	100	573	354.1	4	0.27	0.43	100
c101809_g1_i1																				Sterol O-acyltransferase/Diacylglycerol O-acyltransferase	0.49	Lipid transport and metabolism	TLC, TRAM, LAG1 and CLN8 homology domains	0.093	DUF2370, Protein of unknown function (DUF2370)	0.61	304	100.56	3	0.65	1.48	100	304	92.3	0	0	0	0
c101830_g1_i1																				Aspartate aminotransferase/Glutamic oxaloacetic transaminase AAT1/GOT2	3.9	Amino acid transport and metabolism	C1, Protein kinase C conserved region 1 (C1) domains (Cysteine-rich domains)	0.15	Med9, RNA polymerase II transcription mediator complex subunit 9	0.11	2054	1843.4	426	5.05	11.5	100	2054	1834.95	670	8.69	14.01	100
c101834_g1_i1																				Protein kinase A anchoring protein	0.006	Signal transduction mechanisms	COG6, Conserved oligomeric complex COG6	0.35	DUF606, Protein of unknown function, DUF606	0.14	332	126.35	0	0	0	0	332	117.82	4	0.81	1.3	100
c101906_g1_i1																				Glucose-6-phosphate/phosphate and phosphoenolpyruvate/phosphate antiporter	0.21	Carbohydrate transport and metabolism, Amino acid transport and metabolism	MD, MD domain	0.25	RRN3, RNA polymerase I specific transcription initiation factor RRN3	0.33	810	599.41	4	0.15	0.33	100	810	590.96	19	0.77	1.23	100
c101929_g1_i1																				Histone transcription regulator HIRA, WD repeat superfamily	1.1	Cell cycle control, cell division, chromosome partitioning, Transcription	THAP, The THAP domain is a putative DNA-binding domain (DBD) and probably also binds a zinc ion	0.06	THAP, THAP domain	0.029	648	437.48	2	0.1	0.23	100	648	429.01	12	0.67	1.07	100
c101934_g1_i1																				Predicted membrane protein	0.11	Function unknown	CK_II_beta, Casein kinase II regulatory subunit	0.33	NODP, NOTCH protein	0.033	605	394.53	13	0.72	1.64	100	605	386.05	25	1.54	2.49	100
c101936_g1_i1																				Para-hydroxybenzoate-polyprenyl transferase	0.34	Coenzyme transport and metabolism	RasGAP, GTPase-activator protein for Ras-like GTPases	0.56	Lamp, Lysosome-associated membrane glycoprotein (Lamp)	1.1	350	143.3	3	0.46	1.04	100	350	134.68	0	0	0	0
c101958_g1_i1																				Nuclear receptor	1.1	Signal transduction mechanisms	IBR, In Between Ring fingers	0.23	Amnionless, Amnionless	0.36	325	119.83	3	0.55	1.25	100	325	111.35	0	0	0	0
c101962_g1_i1																				Uncharacterized conserved protein, contains C1, PH and RUN domains	0.32	Signal transduction mechanisms	ENDO3c, endonuclease III	0.14	DUF879, Bacterial protein of unknown function (DUF879)	0.22	347	140.46	4	0.62	1.42	100	347	131.85	0	0	0	0
c101971_g1_i1																				Lipid exporter ABCA1 and related proteins, ABC superfamily	0.025	Lipid transport and metabolism, General function prediction only	SAR, Sar1p-like members of the Ras-family of small GTPases	0.11	Oxidored_q3, NADH-ubiquinone/plastoquinone oxidoreductase chain 6	0.047	305	101.47	1	0.22	0.49	100	305	93.19	3	0.77	1.24	100
c101986_g1_i1				- symbol:IscW_ISCW004924 "RNA polymerase II transcription factor complex subunit, putative" species:6945 "Ixodes scapularis" [GO:0000814 "ESCRT II complex" evidence=IBA] [GO:0043328 "protein targeting to vacuole involved in ubiquitin-dependent protein cat	GO:0043328 protein targeting to vacuole involved in ubiquitin-dependent protein catabolic process via the multivesicular body sorting pathway		2e-152	gi|442756083|gb|JAA70201.1| Putative rna polymerase ii transcription factor complex subunit [Ixodes ricinus]	5e-116	gi|241176355|ref|XP_002399546.1| PREDICTED: tubulin beta chain-like [Macaca fascicular	2e-150	gi|604821595|gb|JAC33136.1| putative rna polymerase ii transcription factor complex subunit [Amblyomma triste]	2e-165	sp|Q9CZ28|SNF8_MOUSE Vacuolar-sorting protein SNF8	3e-101	tr|L7M7V8|L7M7V8_9ACAR Putative rna polymerase ii transcription factor complex subunit	5e-174			RNA polymerase II transcription factor complex subunit	4e-91	Transcription	C1, Protein kinase C conserved region 1 (C1) domains (Cysteine-rich domains)	0.046	EAP30, EAP30/Vps36 family	1e-62	1417	1206.4	565	10.24	23.31	100	1417	1197.95	708	14.07	22.68	100
c102193_g1_i1																				Spermidine synthase	0.77	Amino acid transport and metabolism	NUC, DNA/RNA non-specific endonuclease	0.025	TaqI_C, TaqI-like C-terminal specificity domain	0.27	352	145.19	0	0	0	0	352	136.58	4	0.7	1.12	100
c102201_g1_i1												gi|604794217|gb|JAC19553.1| putative outcast ele5 orf2 -h 1e-60 -j 4 [Amblyomma cajennense]	4e-06							Pleiotropic drug resistance proteins (PDR1-15), ABC superfamily	1.2	Secondary metabolites biosynthesis, transport and catabolism	ArfGap, Putative GTP-ase activating proteins for the small GTPase, ARF	0.21	RVT_1, Reverse transcriptase (RNA-dependent DNA polymerase)	0.21	307	103.29	0	0	0	0	307	94.98	3	0.75	1.21	100
c102214_g1_i1										gi|922981721|gb|ALB01306.1| phosphoenolpyruvate carboxykinase [Francisella tularensis subsp. tularensis 8	7e-57									Molecular chaperone (HSP90 family)	0.23	Posttranslational modification, protein turnover, chaperones	cNMP, Cyclic nucleotide-monophosphate binding domain	0.33	7TM_GPCR_Srw, Serpentine type 7TM GPCR chemoreceptor Srw	0.023	363	155.67	7	0.98	2.24	100	363	147.03	0	0	0	0
c10221_g1_i1																				NADH dehydrogenase subunits 2, 5, and related proteins	0.1	Energy production and conversion	MyTH4, Domain in Myosin and Kinesin Tails	0.026	S_locus_glycop, S-locus glycoprotein family	0.32	300	96.95	2	0.45	1.03	100	300	88.75	0	0	0	0
c102253_g1_i1																				Synaptic vesicle protein Synapsin	0.57	Signal transduction mechanisms, Intracellular trafficking, secretion, and vesicular transport	PTN, Pleiotrophin / midkine family	0.29	DUF4050, Protein of unknown function (DUF4050)	0.14	351	144.25	4	0.61	1.38	81.74	351	135.63	2	0.35	0.57	100
c102256_g1_i1																				Uncharacterized conserved protein, contains BTB/POZ domain	0.35	General function prediction only	BPI2, BPI/LBP/CETP C-terminal domain	0.16	MerC, MerC mercury resistance protein	0.039	310	106.02	0	0	0	0	310	97.68	3	0.73	1.18	100
c102285_g1_i1																				Predicted hydrolase/acyltransferase (alpha/beta hydrolase superfamily)	0.7	General function prediction only	AdoHcyase, S-adenosyl-L-homocysteine hydrolase	0.4	NAM, No apical meristem (NAM) protein	0.088	368	160.46	4	0.54	1.24	100	368	151.81	7	1.1	1.77	100
c102328_g1_i1																				Synaptic vesicle transporter SVOP and related transporters (major facilitator superfamily)	0.43	General function prediction only	Connexin_CCC, Gap junction channel protein cysteine-rich domain	0.16	Hexokinase_2, Hexokinase	0.23	300	96.95	2	0.45	1.03	100	300	88.75	0	0	0	0
c102368_g1_i1																				Transcription factor NF-X1, contains NFX-type Zn2+-binding and R3H domains	1.1	Transcription	DM6, Cysteine-rich domain currently specific to Drosophila	0.064	DUF2227, Uncharacterized metal-binding protein (DUF2227)	0.17	310	106.02	3	0.62	1.41	100	310	97.68	1	0.24	0.39	100
c102440_g1_i1										gi|241575657|ref|XP_002403224.1| PREDICTED: tubulin beta chain-like [Macaca fascicular	8e-24					tr|B7PYK1|B7PYK1_IXOSC Trichohyalin, putative	8e-27			Myosin class II heavy chain	9e-07	Cytoskeleton	OmpH, Outer membrane protein (OmpH-like)	1e-05	Lebercilin, Ciliary protein causing Leber congenital amaurosis disease	7e-07	311	106.93	0	0	0	0	311	98.58	3	0.72	1.17	100
c102474_g1_i1																tr|L7M3S1|L7M3S1_9ACAR Uncharacterized protein	3e-21			Ubiquitin-specific protease	0.2	Posttranslational modification, protein turnover, chaperones	Ku78, Ku70 and Ku80 are 70kDa and 80kDa subunits of the Lupus Ku autoantigen	0.13	CCER1, Coiled-coil domain-containing glutamate-rich protein family 1	0.13	399	190.42	4	0.46	1.05	100	399	181.76	0	0	0	0
c102537_g1_i1																				Histone H1	0.099	Chromatin structure and dynamics	RING, Ring finger	0.008	zf-C3HC4_2, Zinc finger, C3HC4 type (RING finger)	0.3	445	235.48	0	0	0	0	445	226.87	7	0.73	1.18	100
c102576_g1_i1																				Transcription factor TWIST	0.11	Transcription	AAA_PrkA, PrkA AAA domain	0.7	Innexin, Innexin	0.48	304	100.56	4	0.87	1.98	100	304	92.3	0	0	0	0
c102603_g1_i1																				Aryl-hydrocarbon receptor nuclear translocator	0.004	Transcription	MCM, minichromosome maintenance proteins	0.033	SLS, Mitochondrial inner-membrane-bound regulator	0.56	323	117.98	0	0	0	0	323	109.51	3	0.65	1.05	100
c10262_g1_i1																				Adenylate/guanylate cyclase	1	Energy production and conversion	CYCc, Adenylyl- / guanylyl cyclase, catalytic domain	0.1	TM1586_NiRdase, Putative TM nitroreductase	0.48	424	214.84	6	0.61	1.39	100	424	206.2	1	0.12	0.19	100
c10266_g1_i1																				Regulator of spindle pole body duplication	0.24	Cell cycle control, cell division, chromosome partitioning	TR_FER, Transferrin	0.044	Oxidored_q3, NADH-ubiquinone/plastoquinone oxidoreductase chain 6	0.5	504	293.89	2	0.15	0.34	100	504	285.34	8	0.67	1.08	100
c102739_g1_i1																				Lipid exporter ABCA1 and related proteins, ABC superfamily	0.043	Lipid transport and metabolism, General function prediction only	CPDc, catalytic domain of ctd-like phosphatases	0.58	DUF230, Poxvirus proteins of unknown function	0.16	423	213.86	4	0.41	0.93	100	423	205.22	10	1.16	1.87	100
c102791_g1_i1																				Predicted pyridoxal-dependent decarboxylase	0.58	Amino acid transport and metabolism	TFS2M, Domain in the central regions of transcription elongation factor S-II (and elsewhere)	0.54	TMEM151, TMEM151 family	0.21	582	371.58	10	0.59	1.34	100	582	363.08	7	0.46	0.74	100
c102829_g1_i2																				Coproporphyrinogen III oxidase CPO/HEM13	0.61	Coenzyme transport and metabolism	LIF_OSM, leukemia inhibitory factor	0.18	Gyro_capsid, Gyrovirus capsid protein (VP1)	0.097	881	670.4	5.57	0.18	0.41	52.52	881	661.95	25.45	0.92	1.48	86.32
c102836_g1_i1																		c102836_g1_i1|m.388137	YES	N-acetyl-glucosamine-6-phosphate deacetylase	1.1	Carbohydrate transport and metabolism	GDNF, GDNF/GAS1 domain	0.15	Herpes_UL4, Herpesvirus UL4 family	0.39	504	293.89	6	0.45	1.02	100	504	285.34	0	0	0	0
c10283_g1_i1																				Cdc42-interacting protein CIP4	0.38	Cytoskeleton	POLXc, DNA polymerase X family	0.025	GP3, Equine arteritis virus GP3	0.014	436	226.62	6	0.58	1.32	100	436	218	0	0	0	0
c102862_g1_i1																				Protein required for meiotic chromosome segregation	0.61	Cell cycle control, cell division, chromosome partitioning	PKS_KR, This enzymatic domain is part of bacterial polyketide synthases	0.1	TMEM156, TMEM156 protein family	0.079	378	170.08	4	0.51	1.17	100	378	161.42	0	0	0	0
c1028_g1_i1																				F-box protein FBX9	2.2	General function prediction only	PLAc, Cytoplasmic phospholipase A2, catalytic subunit	0.4	PAN_3, PAN-like domain	0.067	321	116.13	3	0.56	1.29	100	321	107.68	0	0	0	0
c102906_g1_i1								gi|442750959|gb|JAA67639.1| Putative basic tail protein [Ixodes ricinus]	1e-06							tr|G3MSK8|G3MSK8_9ACAR Putative uncharacterized protein	2e-15			C1-tetrahydrofolate synthase	0.6	Coenzyme transport and metabolism	OSTEO, Osteopontin	0.12	Med23, Mediator complex subunit 23	0.058	338	131.97	3	0.5	1.13	100	338	123.41	0	0	0	0
c102941_g1_i1																				FAD-dependent sulfhydryl oxidase/quiescin and related proteins	0.15	Cell cycle control, cell division, chromosome partitioning	BBOX, B-Box-type zinc finger	0.34	Glycoprotein_B, Herpesvirus Glycoprotein B	0.12	404	195.29	1	0.11	0.25	100	404	186.63	6	0.77	1.23	100
c102966_g1_i1																				Predicted Golgi transport complex 1 protein	1.8	Intracellular trafficking, secretion, and vesicular transport	Sec63, Sec63 Brl domain	0.27	O-ag_pol_Wzy, O-antigen polysaccharide polymerase Wzy	0.26	1749	1538.4	3043	43.24	98.44	100	1749	1529.95	1866	29.04	46.8	100
c10300_g1_i1																				Putative alpha 1,2 mannosyltransferase	0.39	Carbohydrate transport and metabolism	CBM49, Carbohydrate binding domain CBM49	0.15	DUF674, Protein of unknown function (DUF674)	0.23	301	97.85	2	0.45	1.02	100	301	89.63	0	0	0	0
c103011_g1_i1																				Sorting nexin protein SNX27	0.47	General function prediction only, Signal transduction mechanisms, Intracellular trafficking, secretion, and vesicular transport	C4, C-terminal tandem repeated domain in type 4 procollagens	0.38	Sre, C	0.036	305	101.47	5	1.08	2.45	100	305	93.19	2	0.51	0.82	100
c103034_g1_i1																				Serine/threonine protein kinase	0.019	Signal transduction mechanisms	WNT1, found in Wnt-1	0.17	Glucos_trans_II, Glucosyl transferase GtrII	0.004	341	134.79	2	0.32	0.74	100	341	126.21	7	1.32	2.13	100
c103036_g1_i1																				Serine-threonine protein kinase FUSED	0.015	General function prediction only	Tryp_SPc, Trypsin-like serine protease	0.042	DUF616, Protein of unknown function (DUF616)	0.12	404	195.29	4	0.45	1.02	100	404	186.63	0	0	0	0
c103046_g1_i1																				Vacuolar assembly/sorting protein PEP5/VPS11	0.25	Intracellular trafficking, secretion, and vesicular transport	PSN, Presenilin, signal peptide peptidase, family	0.066	7TM_GPCR_Srz, Serpentine type 7TM GPCR chemoreceptor Srz	0.11	802	591.41	62	2.29	5.22	100	802	582.96	22	0.9	1.45	100
c103099_g1_i1																				Predicted membrane protein	0.86	Function unknown	TLDc, domain in TBC and LysM domain containing proteins	0.16	DUF2989, Protein of unknown function (DUF2989)	0.13	352	145.19	2	0.3	0.69	100	352	136.58	5	0.87	1.4	100
c103141_g1_i1																				DHHC-type Zn-finger proteins	0.24	General function prediction only	Telomerase_RBD, Telomerase ribonucleoprotein complex - RNA binding domain	0.1	Zn_Tnp_IS91, Transposase zinc-binding domain	0.12	524	313.78	11	0.77	1.74	100	524	305.25	13	1.01	1.63	100
c103250_g1_i1																				Proteins containing the FAD binding domain	1.1	Energy production and conversion	Sec7, Sec7 domain	0.039	zf-P11, P-11 zinc finger	0.01	351	144.25	4	0.61	1.38	100	351	135.63	0	0	0	0
c103300_g1_i1																				Regulator of ribosome synthesis	0.46	Translation, ribosomal structure and biogenesis	CK_II_beta, Casein kinase II regulatory subunit	0.081	SRP-alpha_N, Signal recognition particle, alpha subunit, N-terminal	0.35	406	197.24	8	0.89	2.02	100	406	188.58	8	1.01	1.63	100
c103340_g1_i1																				Cofactor required for Sp1 transcriptional activation, subunit 3	0.6	Transcription	VWC, von Willebrand factor (vWF) type C domain	0.19	IDH, Monomeric isocitrate dehydrogenase	0.17	507	296.87	22	1.62	3.69	100	507	288.33	60	4.95	7.99	100
c103344_g1_i1																				Protein involved in high osmolarity signaling pathway	0.028	Signal transduction mechanisms	RPOL4c, DNA-directed RNA-polymerase II subunit	0.057	Mononeg_RNA_pol, Mononegavirales RNA dependent RNA polymerase	0.094	332	126.35	3	0.52	1.18	100	332	117.82	3	0.61	0.98	100
c103438_g1_i1																				DNA repair protein RAD18 (SMC family protein)	0.28	Replication, recombination and repair	SPT2, SPT2 chromatin protein	0.32	Lzipper-MIP1, Leucine-zipper of ternary complex factor MIP1	0.031	402	193.34	6	0.68	1.54	100	402	184.68	1	0.13	0.21	100
c103529_g1_i1																				Steroid hormone nuclear receptor	0.52	Transcription	CG-1, CG-1 domains are highly conserved domains of about 130 amino-acid residues	0.12	FAM86, Family of unknown function	0.29	343	136.68	2	0.32	0.73	100	343	128.09	6	1.12	1.8	100
c103544_g1_i1																				Putative Zn2+ transporter MSC2 (cation diffusion facilitator superfamily)	0.39	Inorganic ion transport and metabolism	AICARFT_IMPCHas, AICARFT/IMPCHase bienzyme	0.92	RuBisCO_large, Ribulose bisphosphate carboxylase large chain, catalytic domain	0.46	301	97.85	6	1.34	3.05	100	301	89.63	0	0	0	0
c103577_g1_i2																				Actin filament-binding protein Afadin	0.17	Cytoskeleton	VPS10, VPS10 domain	0.28	TPPK_C, Thiamine pyrophosphokinase C terminal	0.033	356	149	0	0	0	0	356	140.37	4	0.68	1.09	100
c103581_g1_i1																				Chondroitin synthase 1	0.63	Carbohydrate transport and metabolism	eIF2B_5, domain present in translation initiation factor eIF2B and eIF5	0.29	CbtA, Probable cobalt transporter subunit (CbtA)	0.44	323	117.98	0	0	0	0	323	109.51	3	0.65	1.05	100
c103604_g1_i1																				Adenylyl cyclase	0.79	General function prediction only	LIM, Zinc-binding domain present in Lin-11, Isl-1, Mec-3	0.005	Bac_GDH, Bacterial NAD-glutamate dehydrogenase	0.38	427	217.78	0	0	0	0	427	209.15	14	1.59	2.57	100
c103663_g1_i1																				Centromere-associated protein NUF2	0.67	Cell cycle control, cell division, chromosome partitioning	LamB, Laminin B domain	0.23	Glyco_transf_49, Glycosyl-transferase for dystroglycan	0.4	336	130.1	3	0.5	1.15	100	336	121.54	0	0	0	0
c10368_g1_i1																				Proteins containing Ca2+-binding EGF-like domains	0.43	Signal transduction mechanisms	BPI1, BPI/LBP/CETP N-terminal domain	0.21	DUF629, Protein of unknown function (DUF629)	0.23	344	137.62	3	0.48	1.08	100	344	129.03	0	0	0	0
c103929_g1_i1																				VAMP-associated protein involved in inositol metabolism	0.5	Intracellular trafficking, secretion, and vesicular transport	ZP, Zona pellucida (ZP) domain	0.1	Chs3p, Chitin synthase III catalytic subunit	0.077	358	150.9	9	1.3	2.97	100	358	142.27	14	2.34	3.78	100
c104069_g1_i1																				Vacuolar H+-ATPase V0 sector, subunit a	0.028	Energy production and conversion	TLC, TRAM, LAG1 and CLN8 homology domains	0.003	AgrB, Accessory gene regulator B	0.007	300	96.95	0	0	0	0	300	88.75	3	0.8	1.3	100
c104100_g1_i1																				Neurexin III-alpha	0.79	Signal transduction mechanisms	FYVE, Protein present in Fab1, YOTB, Vac1, and EEA1	0.029	DiS_P_DiS, Bacterial Peptidase A24 N-terminal domain	0.14	350	143.3	6	0.92	2.08	100	350	134.68	0	0	0	0
c104109_g1_i1																				Uncharacterized conserved protein	0.29	Function unknown	AlaDh_PNT_C, Alanine dehydrogenase/PNT, C-terminal domain	0.23	Raptor_N, Raptor N-terminal CASPase like domain	0.15	332	126.35	0	0	0	0	332	117.82	4	0.81	1.3	100
c104118_g1_i1																				Hypoxia-inducible factor 1/Neuronal PAS domain protein NPAS1	1.1	Signal transduction mechanisms, Transcription	BBOX, B-Box-type zinc finger	0.33	Hepcidin, Hepcidin	0.19	615	404.52	13	0.7	1.6	100	615	396.04	13	0.78	1.26	100
c104146_g1_i1																				Myosin assembly protein/sexual cycle protein and related proteins	0.59	Posttranslational modification, protein turnover, chaperones, Cell cycle control, cell division, chromosome partitioning, General function prediction only	MUTSac, ATPase domain of DNA mismatch repair MUTS family	0.079	RFC1, Replication factor RFC1 C terminal domain	0.096	312	107.85	6	1.22	2.77	100	312	99.49	0	0	0	0
c104172_g1_i1																				Uncharacterized conserved protein	0.4	Function unknown	TAF, TATA box binding protein associated factor	0.052	Herpes_U26, Human herpesvirus U26 protein	0.14	301	97.85	0	0	0	0	301	89.63	3	0.8	1.28	100
c104202_g1_i1																				Cytochrome c oxidase, subunit VIIc/COX8	0.12	Energy production and conversion	BowB, Bowman-Birk type proteinase inhibitor	0.11	PP1_inhibitor, PKC-activated protein phosphatase-1 inhibitor	0.18	389	180.71	0	0	0	0	389	172.05	5	0.69	1.12	100
c104281_g1_i1																				Protein transporter of the TRAM (translocating chain-associating membrane) superfamily	0.11	Intracellular trafficking, secretion, and vesicular transport	ZnF_C2HC, zinc finger	0.04	DUF2328, Uncharacterized protein conserved in bacteria (DUF2328)	0.14	422	212.88	11.88	1.22	2.78	31.15	422	204.24	0	0	0	0
c104281_g1_i2																				Protein transporter of the TRAM (translocating chain-associating membrane) superfamily	0.16	Intracellular trafficking, secretion, and vesicular transport	ZnF_C2HC, zinc finger	0.046	DUF2328, Uncharacterized protein conserved in bacteria (DUF2328)	0.18	470	260.17	29.69	2.49	5.68	63.7	470	251.59	0	0	0	0
c104329_g1_i1																				Glycosylphosphatidylinositol anchor synthesis protein	0.015	Signal transduction mechanisms	PSN, Presenilin, signal peptide peptidase, family	0.004	DUF1461, Protein of unknown function (DUF1461)	0.075	614	403.52	13	0.7	1.6	100	614	395.04	0	0	0	0
c104351_g1_i1																				Predicted endo-1,3-beta-glucanase	0.16	Carbohydrate transport and metabolism	A_amylase_inhib, Alpha amylase inhibitor	0.047	Glyco_hydro_81, Glycosyl hydrolase family 81	0.23	316	111.52	3	0.59	1.34	100	316	103.11	1	0.23	0.37	100
c10436_g1_i1				- symbol:CPS_1089 "geranyltranstransferase" species:167879 "Colwellia psychrerythraea 34H" [GO:0004337 "geranyltranstransferase activity" evidence=ISS] [GO:0008299 "isoprenoid biosynthetic process" evidence=ISS] InterPro:IPR000092 Pfam:PF00348 PROSITE:PS0	GO:0008299 isoprenoid biosynthetic process	GO:0004337 geranyltranstransferase activity	6e-20			gi|922981744|gb|ALB01329.1| phosphoenolpyruvate carboxykinase [Francisella tularensis subsp. tularensis 8	4e-70			sp|P80042|GGPPS_CAPAN Geranylgeranyl pyrophosphate synthase, chloroplastic	8e-19					Geranylgeranyl pyrophosphate synthase/Polyprenyl synthetase	1e-13	Coenzyme transport and metabolism	STYKc, Protein kinase; unclassified specificity	0.13	polyprenyl_synt, Polyprenyl synthetase	8e-20	352	145.19	4	0.6	1.37	100	352	136.58	0	0	0	0
c104371_g1_i1																				Lipid phosphate phosphatase and related enzymes of the PAP2 family	0.68	Lipid transport and metabolism	SprT, SprT homologues	0.17	DUF2265, Predicted aminopeptidase (DUF2265)	0.54	333	127.29	3	0.52	1.17	100	333	118.75	1	0.2	0.32	100
c104442_g1_i1																				Integrin beta subunit (N-terminal portion of extracellular region)	0.21	Signal transduction mechanisms, Extracellular structures	C8, This domain contains 8 conserved cysteine residues	0.002	zf-His_Me_endon, Zinc-binding loop region of homing endonuclease	0.15	317	112.44	3	0.58	1.33	100	317	104.02	2	0.46	0.74	100
c104471_g1_i1																				Smad anchor for receptor activation	1.5	Defense mechanisms	TR_FER, Transferrin	0.086	NADPH_Ox, Respiratory burst NADPH oxidase	1.3	427	217.78	0	0	0	0	427	209.15	6	0.68	1.1	100
c104497_g1_i1				- symbol:CG9257 species:7227 "Drosophila melanogaster" [GO:0012505 "endomembrane system" evidence=IDA] Proteomes:UP000000803 GO:GO:0016021 EMBL:AE014134 GO:GO:0012505 InterPro:IPR021720 Pfam:PF11721 eggNOG:KOG3593 eggNOG:ENOG410XNU5 GeneTree:ENSGT00390000			2e-16			gi|241690486|ref|XP_002411771.1| PREDICTED: tubulin beta chain-like [Macaca fascicular	4e-19	gi|604825642|gb|JAC35158.1| putative receptor-like serine/threonine kinase [Amblyomma triste]	1e-30	sp|Q6INX3|MLECA_XENLA Malectin-A	7e-12	tr|L7M877|L7M877_9ACAR Putative malectin	7e-38			Predicted receptor-like serine/threonine kinase	0.009	Signal transduction mechanisms	Agglutinin, Amaranthus caudatus agglutinin or amaranthin is a lectin from the ancient South American crop, amaranth grain	0.011	Dapper, Dapper	0.25	306	102.38	9	1.92	4.37	100	306	94.09	47	11.89	19.17	100
c104514_g1_i1																tr|V5HS88|V5HS88_IXORI Uncharacterized protein (Fragment)	2e-17			Myosin class V heavy chain	0.055	Cytoskeleton	BEN, The BEN domain is found in diverse animal proteins	0.0006	GrpE, GrpE	0.002	341	134.79	5	0.81	1.85	100	341	126.21	0	0	0	0
c104523_g1_i1																				Predicted transporter (major facilitator superfamily)	0.021	General function prediction only	TLC, TRAM, LAG1 and CLN8 homology domains	0.008	EpsG, EpsG family	0.003	315	110.6	3	0.59	1.35	100	315	102.21	2	0.47	0.75	100
c104535_g1_i1																				Isopentenyl pyrophosphate:dimethylallyl pyrophosphate isomerase	2.8	Secondary metabolites biosynthesis, transport and catabolism	KRAB, krueppel associated box	0.072	Peptidase_C65, Peptidase C65 Otubain	0.14	332	126.35	1	0.17	0.39	100	332	117.82	7	1.41	2.28	100
c104575_g1_i1																				Phosphatidylinositol-4-phosphate 5-kinase and related FYVE finger-containing proteins	0.023	Signal transduction mechanisms	PKS_AT, Acyl transferase domain in polyketide synthase (PKS) enzymes	0.13	DUF2152, Uncharacterized conserved protein (DUF2152)	0.039	348	141.4	0	0	0	0	348	132.8	7	1.25	2.02	100
c104652_g1_i1																				40s ribosomal protein S27	0.3	Translation, ribosomal structure and biogenesis	PGAM, Phosphoglycerate mutase family	0.39	DUF1974, Domain of unknown function (DUF1974)	0.29	302	98.76	0	0	0	0	302	90.52	5	1.32	2.12	100
c104786_g1_i1																				N-acetylglucosaminyltransferase	1.2	Carbohydrate transport and metabolism	TBC, Domain in Tre-2, BUB2p, and Cdc16p	0.19	SporV_AA, Stage V sporulation protein AA	0.46	302	98.76	6	1.33	3.02	100	302	90.52	8	2.1	3.39	100
c104876_g1_i1																				Epidermal growth factor receptor EGFR and related tyrosine kinases	0.063	Signal transduction mechanisms	AAA_PrkA, PrkA AAA domain	0.06	DUF2612, Protein of unknown function (DUF2612)	0.14	316	111.52	0	0	0	0	316	103.11	3	0.69	1.12	100
c104903_g1_i1																				CREB/ATF family transcription factor	0.15	Transcription	APPLE, APPLE domain	0.18	Peripla_BP_3, Periplasmic binding protein-like domain	0.2	423	213.86	5	0.51	1.16	100	423	205.22	1	0.12	0.19	100
c104974_g1_i1																				NADH:ubiquinone oxidoreductase, NDUFA10/42kDa subunit	0.54	Energy production and conversion	MBD, Methyl-CpG binding domain	0.029	TRI12, Fungal trichothecene efflux pump (TRI12)	0.86	421	211.9	83	8.56	19.49	100	421	203.26	104	12.18	19.64	100
c10497_g1_i1																				ATP-dependent RNA helicase A	0.19	RNA processing and modification	TOPEUc, DNA Topoisomerase I (eukaryota)	0.013	DUF1488, Protein of unknown function (DUF1488)	0.024	421	211.9	0	0	0	0	421	203.26	6	0.7	1.13	100
c104998_g1_i1																				dsRNA-specific nuclease Dicer and related ribonucleases	0.1	RNA processing and modification	CBM_3, Cellulose binding domain	0.26	SpoU_methylase, SpoU rRNA Methylase family	0.71	381	172.97	4	0.51	1.15	100	381	164.31	0	0	0	0
c105081_g1_i1																				Uncharacterized conserved protein	0.57	Function unknown	FGF, Acidic and basic fibroblast growth factor family	0.044	DUF2505, Protein of unknown function (DUF2505)	0.77	300	96.95	2	0.45	1.03	100	300	88.75	0	0	0	0
c105082_g1_i1																				Chondroitin 6-sulfotransferase and related sulfotransferases	1.7	Cell wall/membrane/envelope biogenesis, Extracellular structures	IG_like, Immunoglobulin like	1.6	DBINO, DNA-binding domain	1.7	610	399.52	10	0.55	1.25	100	610	391.04	3	0.18	0.29	100
c105102_g1_i1																				Subtilisin-like proprotein convertase	0.52	Posttranslational modification, protein turnover, chaperones	AgrB, Accessory gene regulator B	0.01	AgrB, Accessory gene regulator B	0.17	325	119.83	1	0.18	0.42	100	325	111.35	5	1.07	1.72	100
c105103_g1_i1																				Histone deacetylase complex, catalytic component HDA1	0.3	Chromatin structure and dynamics	Glyco_32, Glycosyl hydrolases family 32	0.14	Resistin, Resistin	0.03	373	165.26	4	0.53	1.2	100	373	156.61	0	0	0	0
c105129_g1_i1																				N-acetylglucosaminyltransferase complex, subunit PIG-Q/GPI1, required for phosphatidylinositol biosynthesis	0.39	Cell wall/membrane/envelope biogenesis, Posttranslational modification, protein turnover, chaperones	PI3Ka, Phosphoinositide 3-kinase family, accessory domain (PIK domain)	0.32	ICE2, ICE2	0.45	742	531.42	74	3.04	6.93	100	742	522.97	64	2.91	4.7	100
c105204_g1_i1																				Non voltage-gated ion channels (DEG/ENaC family)	0.35	Inorganic ion transport and metabolism, Signal transduction mechanisms	eIF2B_5, domain present in translation initiation factor eIF2B and eIF5	0.46	GPW_gp25, Gene 25-like lysozyme	0.45	318	113.36	6	1.16	2.63	100	318	104.94	0	0	0	0
c105209_g1_i1																				UDP-galactose transporter related protein	0.075	Carbohydrate transport and metabolism	AdoHcyase_NAD, S-adenosyl-L-homocysteine hydrolase, NAD binding domain	0.15	PalH, PalH/RIM21	0.18	363	155.67	1	0.14	0.32	100	363	147.03	4	0.65	1.04	100
c10546_g1_i1																				Farnesyl cysteine-carboxyl methyltransferase	0.15	Posttranslational modification, protein turnover, chaperones	PSN, Presenilin, signal peptide peptidase, family	0.0004	EpsG, EpsG family	0.005	325	119.83	0	0	0	0	325	111.35	4	0.86	1.38	100
c105564_g1_i1												gi|604816115|gb|JAC30397.1| hypothetical protein [Amblyomma triste]	6e-08			tr|L7M931|L7M931_9ACAR Putative 8.9 kDa family member	2e-15			DNA repair protein, SNF2 family	0.045	Replication, recombination and repair	ZnF_GATA, zinc finger binding to DNA consensus sequence [AT]GATA[AG]	0.14	SVWC, Single domain von Willebrand factor type C	6e-12	376	168.15	0	0	0	0	376	159.49	14	2.09	3.37	100
c105566_g1_i1																				Fatty acyl-CoA elongase/Polyunsaturated fatty acid specific elongation enzyme	0.21	Lipid transport and metabolism	VPS10, VPS10 domain	0.023	ELO, GNS1/SUR4 family	0.075	473	263.14	7	0.58	1.32	100	473	254.56	22	2.06	3.32	100
c105579_g1_i1																				Predicted transporter/transmembrane protein	0.15	General function prediction only	SHR3_chaperone, ER membrane protein SH3	0.047	7TM_GPCR_Str, Serpentine type 7TM GPCR chemoreceptor Str	0.16	323	117.98	5	0.93	2.11	100	323	109.51	1	0.22	0.35	100
c10568_g1_i1																				Thyroid hormone receptor-associated protein complex, subunit TRAP230	0.43	Transcription	AgrB, Accessory gene regulator B	0.29	EI24, Etoposide-induced protein 2	0.039	364	156.63	1	0.14	0.32	100	364	147.99	6	0.97	1.56	100
c10570_g1_i1																				Actin regulatory protein (Wiskott-Aldrich syndrome protein)	0.42	Signal transduction mechanisms, Cytoskeleton	ZU5, Domain present in ZO-1 and Unc5-like netrin receptors	0.078	SMRP1, Spermatid-specific manchette-related protein 1	0.015	349	142.35	3	0.46	1.05	100	349	133.74	0	0	0	0
c105717_g1_i1				- symbol:tbrg1 "transforming growth factor beta regulator 1" species:7955 "Danio rerio" [GO:0005634 "nucleus" evidence=IEA] [GO:0006351 "transcription, DNA-templated" evidence=IEA] [GO:0006355 "regulation of transcription, DNA-templated" evidence=IEA] Int	GO:0006351 transcription, DNA-templated /// GO:0006355 regulation of transcription, DNA-templated		3e-76	gi|442747753|gb|JAA66036.1| Putative transforming growth factor beta regulator [Ixodes ricinus]	2e-20	gi|241599202|ref|XP_002404836.1| PREDICTED: tubulin beta chain-like [Macaca fascicular	7e-157	gi|604822770|gb|JAC33723.1| putative transforming growth factor [Amblyomma triste]	0	sp|Q66IH2|TBRG1_XENTR Transforming growth factor beta regulator 1	1e-80	tr|L7M294|L7M294_9ACAR Uncharacterized protein	0			Putative transcription factor HALR/MLL3, involved in embryonic development	0.019	General function prediction only	FYRN, FY-rich domain, N-terminal region	3e-11	FYRN, F/Y-rich N-terminus	8e-18	1643	1432.4	91.64	1.4	3.18	16.85	1643	1423.95	40.46	0.68	1.09	6.56
c105717_g1_i2				- symbol:tbrg1 "transforming growth factor beta regulator 1" species:7955 "Danio rerio" [GO:0005634 "nucleus" evidence=IEA] [GO:0006351 "transcription, DNA-templated" evidence=IEA] [GO:0006355 "regulation of transcription, DNA-templated" evidence=IEA] Int	GO:0006351 transcription, DNA-templated /// GO:0006355 regulation of transcription, DNA-templated		1e-77	gi|442747753|gb|JAA66036.1| Putative transforming growth factor beta regulator [Ixodes ricinus]	2e-20	gi|241599202|ref|XP_002404836.1| PREDICTED: tubulin beta chain-like [Macaca fascicular	8e-163	gi|604822770|gb|JAC33723.1| putative transforming growth factor [Amblyomma triste]	0	sp|Q66IH2|TBRG1_XENTR Transforming growth factor beta regulator 1	7e-81	tr|L7M294|L7M294_9ACAR Uncharacterized protein	0			Putative transcription factor HALR/MLL3, involved in embryonic development	0.02	General function prediction only	FYRN, FY-rich domain, N-terminal region	3e-11	FYRN, F/Y-rich N-terminus	8e-18	1667	1456.4	426.25	6.4	14.56	77.07	1667	1447.95	480.12	7.89	12.72	76.51
c105717_g1_i3																				Ultrahigh sulfur keratin-associated protein	0.062	Extracellular structures	BBC, B-Box C-terminal domain	0.065	DUF1453, Protein of unknown function (DUF1453)	0.17	386	177.8	4.1	0.5	1.15	6.08	386	169.14	12.42	1.75	2.82	16.94
c105757_g1_i1																				Amino acid transporters	0.53	Amino acid transport and metabolism	Sema, semaphorin domain	0.019	G10, G10 protein	0.38	388	179.74	5	0.61	1.38	100	388	171.08	0	0	0	0
c105761_g1_i1																				Uncharacterized conserved protein	1.5	Function unknown	Transket_pyr, Transketolase, pyrimidine binding domain	0.008	XPA_N, XPA protein N-terminal	0.91	380	172.01	1	0.13	0.29	100	380	163.35	7	1.02	1.64	100
c105793_g1_i1																				3-isopropylmalate dehydratase (aconitase superfamily)	0.2	Amino acid transport and metabolism	RIO, RIO-like kinase	0.048	Ribosomal_L6e, Ribosomal protein L6e	0.18	327	121.69	4	0.72	1.64	100	327	113.19	0	0	0	0
c105826_g1_i1																				DEAD box-containing helicase-like transcription factor/DNA repair protein	0.15	Replication, recombination and repair	Aldolase_II, Class II Aldolase and Adducin N-terminal domain	0.018	UTRA, UTRA domain	0.12	441	231.54	5	0.47	1.07	100	441	222.93	0	0	0	0
c105842_g1_i1																				Histone tail methylase	0.6	Chromatin structure and dynamics	NL, Domain found in Notch and Lin-12	0.24	Kua-UEV1_localn, Kua-ubiquitin conjugating enzyme hybrid localisation domain	0.18	354	147.09	1	0.15	0.34	100	354	138.47	5	0.86	1.39	100
c10590_g1_i1																				DNA/RNA helicase MER3/SLH1, DEAD-box superfamily	0.26	RNA processing and modification	PSN, Presenilin, signal peptide peptidase, family	0.17	Tim54, Inner membrane protein import complex subunit Tim54	0.034	499	288.92	3	0.23	0.52	100	499	280.37	10	0.85	1.37	100
c105945_g1_i1																				Trypsin	0.29	Amino acid transport and metabolism	Tryp_SPc, Trypsin-like serine protease	0.18	RNA_pol_Rpc82, RNA polymerase III subunit RPC82	0.53	451	241.4	7	0.63	1.44	100	451	232.79	0	0	0	0
c10594_g1_i1																				Mannosyltransferase	0.18	Carbohydrate transport and metabolism	VWC, von Willebrand factor (vWF) type C domain	0.3	DUF2477, Protein of unknown function (DUF2477)	0.083	310	106.02	0	0	0	0	310	97.68	3	0.73	1.18	100
c105952_g1_i1																				Tumor differentially expressed (TDE) protein	0.61	Function unknown	ZnF_UBP, Ubiquitin Carboxyl-terminal Hydrolase-like zinc finger	0.068	PIG-U, GPI transamidase subunit PIG-U	0.075	346	139.51	3	0.47	1.07	100	346	130.91	3	0.55	0.88	100
c105957_g1_i1				- symbol:AgaP_AGAP011635 "50S ribosomal protein L35" species:7165 "Anopheles gambiae" [GO:0005739 "mitochondrion" evidence=IBA] InterPro:IPR001706 InterPro:IPR021137 Pfam:PF01632 PRINTS:PR00064 GO:GO:0005739 GO:GO:0006412 GO:GO:0005840 Proteomes:UP0000070			2e-36	gi|442750321|gb|JAA67320.1| Hypothetical protein [Ixodes ricinus]	3e-58	gi|158301123|ref|XP_320871.3| PREDICTED: tubulin beta chain-like [Macaca fascicular	2e-34	gi|604793933|gb|JAC19411.1| putative conserved secreted protein precursor, partial [Amblyomma cajennense]	1e-72	sp|Q8MS27|RM35_DROME 39S ribosomal protein L35, mitochondrial	6e-33	tr|L7LZB4|L7LZB4_9ACAR Putative mitochondrial ribosomal protein l35	1e-100			Uncharacterized conserved protein	2e-36	Function unknown	WNT1, found in Wnt-1	0.042	Ribosomal_L35p, Ribosomal protein L35	1e-11	722	511.43	41.97	1.79	4.08	4.69	722	502.97	114.33	5.41	8.72	3.71
c105957_g1_i2				- symbol:AgaP_AGAP011635 "50S ribosomal protein L35" species:7165 "Anopheles gambiae" [GO:0005739 "mitochondrion" evidence=IBA] InterPro:IPR001706 InterPro:IPR021137 Pfam:PF01632 PRINTS:PR00064 GO:GO:0005739 GO:GO:0006412 GO:GO:0005840 Proteomes:UP0000070			1e-36	gi|442750321|gb|JAA67320.1| Hypothetical protein [Ixodes ricinus]	2e-58	gi|751441630|ref|XP_011195418.1| PREDICTED: tubulin beta chain-like [Macaca fascicular	9e-35	gi|604793933|gb|JAC19411.1| putative conserved secreted protein precursor, partial [Amblyomma cajennense]	6e-75	sp|Q8MS27|RM35_DROME 39S ribosomal protein L35, mitochondrial	4e-33	tr|L7LZB4|L7LZB4_9ACAR Putative mitochondrial ribosomal protein l35	2e-109			Uncharacterized conserved protein	2e-36	Function unknown	BPI2, BPI/LBP/CETP C-terminal domain	0.088	Ribosomal_L35p, Ribosomal protein L35	1e-11	702	491.44	819.03	36.43	82.94	95.31	702	482.98	2823.86	139.19	224.37	95.53
c105957_g1_i3				- symbol:AgaP_AGAP011635 "50S ribosomal protein L35" species:7165 "Anopheles gambiae" [GO:0005739 "mitochondrion" evidence=IBA] InterPro:IPR001706 InterPro:IPR021137 Pfam:PF01632 PRINTS:PR00064 GO:GO:0005739 GO:GO:0006412 GO:GO:0005840 Proteomes:UP0000070			2e-36	gi|442750321|gb|JAA67320.1| Hypothetical protein [Ixodes ricinus]	2e-58	gi|158301123|ref|XP_320871.3| PREDICTED: tubulin beta chain-like [Macaca fascicular	2e-34	gi|604793933|gb|JAC19411.1| putative conserved secreted protein precursor, partial [Amblyomma cajennense]	2e-72	sp|Q8MS27|RM35_DROME 39S ribosomal protein L35, mitochondrial	1e-32	tr|L7LZB4|L7LZB4_9ACAR Putative mitochondrial ribosomal protein l35	3e-100			Uncharacterized conserved protein	2e-36	Function unknown	BPI2, BPI/LBP/CETP C-terminal domain	0.093	Ribosomal_L35p, Ribosomal protein L35	1e-11	734	523.43	0	0	0	0	734	514.97	23.81	1.1	1.77	0.76
c105968_g1_i1																				Cytochrome c oxidase, subunit II, and related proteins	0.049	Energy production and conversion	UBCc, Ubiquitin-conjugating enzyme E2, catalytic domain homologues	0.041	Baculo_p33, Baculovirus P33	0.24	454	244.36	6	0.54	1.22	100	454	235.76	0	0	0	0
c106033_g1_i1																				Mitogen-activated protein kinase	0.044	Signal transduction mechanisms	XTALbg, Beta/gamma crystallins	0.051	Lipase_GDSL_2, GDSL-like Lipase/Acylhydrolase family	0.032	609	398.52	12	0.66	1.5	100	609	390.04	73.29	4.47	7.21	85.55
c106033_g1_i2																				Mitogen-activated protein kinase	0.042	Signal transduction mechanisms	XTALbg, Beta/gamma crystallins	0.048	Lipase_GDSL_2, GDSL-like Lipase/Acylhydrolase family	0.03	588	377.56	0	0	0	0	588	369.07	11.71	0.76	1.22	14.45
c106045_g1_i2																				Mannosyltransferase	1.7	Carbohydrate transport and metabolism	CDT1, DNA replication factor CDT1 like	0.004	DUF2263, Uncharacterized protein conserved in bacteria (DUF2263)	0.017	399	190.42	0	0	0	0	399	181.76	5.64	0.74	1.19	65.32
c106046_g1_i1																				Arginyl-tRNA-protein transferase	0.67	Posttranslational modification, protein turnover, chaperones	FolB, Dihydroneopterin aldolase	0.35	COBRA1, Cofactor of BRCA1 (COBRA1)	0.65	365	157.59	10	1.39	3.16	100	365	148.94	7	1.12	1.8	100
c106056_g1_i1																				Nucleo-cytoplasmic protein MLN51	0.42	General function prediction only	DSPc, Dual specificity phosphatase, catalytic domain	0.58	Glucodextran_N, Glucodextranase, domain N	0.55	461	251.27	7	0.61	1.39	100	461	242.68	4	0.39	0.63	100
c106128_g1_i1																				Predicted membrane protein	0.29	Function unknown	GAL4, GAL4-like Zn(II)2Cys6 (or C6 zinc) binuclear cluster DNA-binding domain	0.13	GRDA, Glycine reductase complex selenoprotein A	0.25	300	96.95	0	0	0	0	300	88.75	3	0.8	1.3	100
c106181_g1_i1																				26S proteasome regulatory complex, subunit RPN3/PSMD3	0.19	Posttranslational modification, protein turnover, chaperones	POU, Found in Pit-Oct-Unc transcription factors	0.59	DiS_P_DiS, Bacterial Peptidase A24 N-terminal domain	0.38	555	344.65	7	0.44	1.01	100	555	336.14	1	0.07	0.11	100
c106204_g1_i1																				Amino acid transporters	0.14	Amino acid transport and metabolism	Cg6151-P, Uncharacterized conserved protein CG6151-P	0.14	Rad17, Rad17 cell cycle checkpoint protein	0.16	690	479.45	14	0.64	1.45	100	690	470.98	5	0.25	0.41	100
c106214_g1_i1																				Inhibitor of type V adenylyl cyclases/Neuronal presynaptic protein Highwire/PAM/RPM-1	0.15	Signal transduction mechanisms	COLFI, Fibrillar collagens C-terminal domain	0.28	Rrn6, RNA polymerase I-specific transcription-initiation factor	0.27	350	143.3	3	0.46	1.04	100	350	134.68	1	0.18	0.28	100
c106248_g1_i1																				Transcription initiation factor TFIID, subunit TAF1	0.29	Transcription	VWC_out, von Willebrand factor (vWF) type C domain	0.14	Flo11, Flo11 domain	0.34	373	165.26	2	0.26	0.6	100	373	156.61	6	0.91	1.47	100
c106285_g1_i1												gi|604804207|gb|JAC24479.1| putative lipocalin-3 1 [Amblyomma cajennense]	5e-08			tr|G3MQP3|G3MQP3_9ACAR Putative uncharacterized protein	5e-10			ZYG-1-like serine/threonine protein kinases	0.1	General function prediction only	CK_II_beta, Casein kinase II regulatory subunit	0.059	CK_II_beta, Casein kinase II regulatory subunit	0.45	473	263.14	6	0.5	1.13	100	473	254.56	0	0	0	0
c106304_g1_i1																				Uncharacterized conserved protein with similarity to predicted ATPase of the PP-loop superfamily	0.21	General function prediction only	PKS_KR, This enzymatic domain is part of bacterial polyketide synthases	0.23	Bunya_G2, Bunyavirus glycoprotein G2	0.025	390	181.68	0	0	0	0	390	173.02	5	0.69	1.11	100
c106322_g1_i1																				Glucosyltransferase - Alg6p	0.35	Carbohydrate transport and metabolism, Amino acid transport and metabolism	POX, domain associated with HOX domains	0.11	Sprouty, Sprouty protein (Spry)	0.2	317	112.44	1	0.19	0.44	100	317	104.02	3	0.69	1.11	100
c106330_g1_i1																				Alpha/beta hydrolase	0.18	General function prediction only	MUTSd, DNA-binding domain of DNA mismatch repair MUTS family	0.041	Marek_SORF3, Marek's disease-like virus SORF3 protein	0.96	333	127.29	4	0.69	1.56	100	333	118.75	0	0	0	0
c106347_g1_i1																				TANK binding protein kinase TBK1	0.077	Signal transduction mechanisms	Hr1, Rho effector or protein kinase C-related kinase homology region 1 homologues	0.046	TMEM192, TMEM192 family	0.12	343	136.68	0	0	0	0	343	128.09	4	0.74	1.2	100
c106472_g1_i1																				Mitochondrial/chloroplast ribosomal protein L22	0.17	Translation, ribosomal structure and biogenesis	Sema, semaphorin domain	0.38	Cse1, Cse1	0.14	433	223.67	5	0.49	1.11	100	433	215.05	12	1.33	2.14	100
c106544_g1_i1																				ATP-dependent RNA helicase	0.034	RNA processing and modification	ZnF_NFX, Repressor of transcription	0.16	DUF4207, Domain of unknown function (DUF4207)	0.14	504	293.89	2	0.15	0.34	100	504	285.34	10	0.83	1.34	100
c10658_g1_i1																				Sphingolipid fatty acid hydroxylase	0.057	Lipid transport and metabolism	UBA_e1_C, Ubiquitin-activating enzyme e1 C-terminal domain	0.085	VIT1, VIT family	0.009	374	166.23	6	0.79	1.8	100	374	157.57	0	0	0	0
c106622_g1_i1																				Fibrillarin and related nucleolar RNA-binding proteins	0.26	RNA processing and modification	MUTSd, DNA-binding domain of DNA mismatch repair MUTS family	0.06	Amidoligase_2, Putative amidoligase enzyme	0.39	582	371.58	11	0.65	1.47	100	582	363.08	1	0.07	0.11	100
c106648_g1_i1																				Sodium-neurotransmitter symporter	0.6	Signal transduction mechanisms	UBX, Domain present in ubiquitin-regulatory proteins	0.11	Herpes_UL73, UL73 viral envelope glycoprotein	0.054	322	117.05	3	0.56	1.28	100	322	108.59	1	0.22	0.35	100
c106762_g1_i1																				Translational repressor MPT5/PUF4 and related RNA-binding proteins (Puf superfamily)	0.85	Translation, ribosomal structure and biogenesis	EGF_Lam, Laminin-type epidermal growth factor-like domai	0.12	Spore_permease, Spore germination protein	0.33	434	224.66	6	0.58	1.33	100	434	216.03	2	0.22	0.36	100
c106813_g1_i1																				Inositol 1,4,5-trisphosphate receptor	0.6	Signal transduction mechanisms	LYZ1, Alpha-lactalbumin / lysozyme C	0.57	zf-4CXXC_R1, Zinc-finger domain of monoamine-oxidase A repressor R1	0.68	327	121.69	2	0.36	0.82	100	327	113.19	3	0.63	1.02	100
c106988_g1_i1																				Predicted membrane protein	0.39	Function unknown	LITAF, Possible membrane-associated motif in LPS-induced tumor necrosis factor alpha factor (LITAF), also known as PIG7, and other animal proteins	0.62	SecD-TM1, SecD export protein N-terminal TM region	0.24	314	109.68	0	0	0	0	314	101.3	3	0.71	1.14	100
c106991_g1_i1				- symbol:LA_2709 "Dolichyl-phosphate mannose synthase" species:189518 "Leptospira interrogans serovar Lai str. 56601" [GO:0004169 "dolichyl-phosphate-mannose-protein mannosyltransferase activity" evidence=IBA] [GO:0004582 "dolichyl-phosphate beta-D-mannos	GO:0006487 protein N-linked glycosylation /// GO:0006506 GPI anchor biosynthetic process /// GO:0019348 dolichol metabolic process /// GO:0035269 protein O-linked mannosylation	GO:0004169 dolichyl-phosphate-mannose-protein mannosyltransferase activity /// GO:0004582 dolichyl-phosphate beta-D-mannosyltransferase activity	9e-08			gi|922981766|gb|ALB01351.1| phosphoenolpyruvate carboxykinase [Francisella tularensis subsp. tularensis 8	2e-46									Predicted protein kinase (contains TBC and RHOD domains)	0.43	General function prediction only	CHAD, The CHAD domain is an alpha-helical domain functionally associated with some members of the adenylate cyclase family	0.53	DUF2079, Predicted membrane protein (DUF2079)	0.085	337	131.03	7	1.17	2.66	100	337	122.47	0	0	0	0
c106995_g1_i1																				PolyC-binding proteins alphaCP-1 and related KH domain proteins	0.069	RNA processing and modification, General function prediction only	PKS_TE, Thioesterase	0.006	Bac_GDH, Bacterial NAD-glutamate dehydrogenase	0.97	365	157.59	0	0	0	0	365	148.94	4	0.64	1.03	100
c10699_g1_i1																				Molecular chaperones GRP170/SIL1, HSP70 superfamily	0.023	Posttranslational modification, protein turnover, chaperones	Sec63, Sec63 Brl domain	0.22	Rgp1, Rgp1	0.013	383	174.9	8	1	2.28	100	383	166.24	1	0.14	0.23	100
c107060_g1_i1																				50S ribosomal protein L1	0.25	Translation, ribosomal structure and biogenesis	Telomerase_RBD, Telomerase ribonucleoprotein complex - RNA binding domain	0.28	DUF4084, Domain of unknown function (DUF4084)	0.035	395	186.53	3	0.35	0.8	100	395	177.87	11	1.47	2.37	100
c107092_g1_i1																				NAD-dependent malate dehydrogenase	0.79	Energy production and conversion	MD, MD domain	0.4	Aa_trans, Transmembrane amino acid transporter protein	0.31	353	146.14	3	0.45	1.02	100	353	137.52	4	0.69	1.12	100
c107119_g1_i1																				Delta-1-pyrroline-5-carboxylate dehydrogenase	1.5	Amino acid transport and metabolism	A4_EXTRA, amyloid A4	0.098	DUF591, Protein of unknown function	0.73	303	99.66	1	0.22	0.5	100	303	91.41	4	1.04	1.68	100
c107126_g1_i1										gi|922982489|gb|ALB02074.1| phosphoenolpyruvate carboxykinase [Francisella tularensis subsp. tularensis 8	9e-69									Structural maintenance of chromosome protein 1 (sister chromatid cohesion complex Cohesin, subunit SMC1)	3e-13	Cell cycle control, cell division, chromosome partitioning	MUTSd, DNA-binding domain of DNA mismatch repair MUTS family	4e-06	SMC_N, RecF/RecN/SMC N terminal domain	6e-11	936	725.4	81	2.44	5.56	100	936	716.95	8	0.27	0.43	100
c107138_g1_i1																				TBP-associated transcription factor Prodos	0.21	Transcription	IPPc, Inositol polyphosphate phosphatase, catalytic domain homologues	0.33	DUF1116, Protein of unknown function (DUF1116)	0.07	335	129.16	3	0.51	1.16	100	335	120.61	0	0	0	0
c107189_g1_i1																				Puromycin-sensitive aminopeptidase and related aminopeptidases	0.22	Amino acid transport and metabolism, Posttranslational modification, protein turnover, chaperones	Telomerase_RBD, Telomerase ribonucleoprotein complex - RNA binding domain	0.18	G6B, G6B family	0.14	364	156.63	0	0	0	0	364	147.99	4	0.64	1.04	100
c107241_g1_i1																				Amino acid transporters	0.34	Amino acid transport and metabolism	ZnF_UBR1, Putative zinc finger in N-recognin, a recognition component of the N-end rule pathway	0.069	DUF1312, Protein of unknown function (DUF1312)	0.092	323	117.98	0	0	0	0	323	109.51	3	0.65	1.05	100
c107255_g1_i1				- symbol:YIPF5 "Protein YIPF" species:9031 "Gallus gallus" [GO:0016021 "integral component of membrane" evidence=IEA] [GO:0030134 "ER to Golgi transport vesicle" evidence=IEA] [GO:0042175 "nuclear outer membrane-endoplasmic reticulum membrane network" evi	GO:0060628 regulation of ER to Golgi vesicle-mediated transport		4e-76	gi|442749575|gb|JAA66947.1| Putative rab gtpase [Ixodes ricinus]	6e-128	gi|241816114|ref|XP_002414663.1| PREDICTED: tubulin beta chain-like [Macaca fascicular	3e-123	gi|604821837|gb|JAC33257.1| putative rab gtpase [Amblyomma triste]	1e-171	sp|Q66KA5|YIPF5_XENTR Protein YIPF5	5e-78	tr|L7M4P5|L7M4P5_9ACAR Putative yip1 domain family member 5	0			Rab GTPase interacting factor, Golgi membrane protein	1e-75	Intracellular trafficking, secretion, and vesicular transport	PSN, Presenilin, signal peptide peptidase, family	0.01	Yip1, Yip1 domain	1e-07	1535	1324.4	675	11.14	25.36	100	1535	1315.95	1693	30.63	49.37	100
c107282_g1_i2																				Exocyst complex subunit	0.22	Intracellular trafficking, secretion, and vesicular transport	C4, C-terminal tandem repeated domain in type 4 procollagens	0.075	Anoctamin, Calcium-activated chloride channel	0.63	329	123.55	2	0.35	0.81	100	329	115.04	4	0.83	1.33	100
c107289_g1_i1																				RNA lariat debranching enzyme	0.32	RNA processing and modification	EFG_IV, Elongation factor G, domain IV	0.027	Sec23_helical, Sec23/Sec24 helical domain	0.25	307	103.29	0	0	0	0	307	94.98	3	0.75	1.21	100
c107302_g1_i1																				Uncharacterized conserved protein	0.025	Function unknown	CHK, ZnF_C4 abd HLH domain containing kinases domain	0.032	DUF3841, Domain of unknown function (DUF3841)	0.37	341	134.79	0	0	0	0	341	126.21	5	0.94	1.52	100
c107384_g1_i1																				RNA polymerase II transcription initiation/nucleotide excision repair factor TFIIH, subunit TFB4	0.3	Transcription, Replication, recombination and repair	PSN, Presenilin, signal peptide peptidase, family	0.061	Hid1, High-temperature-induced dauer-formation protein	0.49	328	122.62	1	0.18	0.41	100	328	114.12	4	0.83	1.35	100
c107396_g1_i1																				Nuclear transport receptor LGL2 (importin beta superfamily)	0.37	Nuclear structure, Intracellular trafficking, secretion, and vesicular transport	Bac_rhodopsin, Bacteriorhodopsin-like protein	0.21	Apocytochr_F_C, Apocytochrome F, C-terminal	0.13	436	226.62	13	1.25	2.85	100	436	218	10	1.09	1.76	100
c107420_g1_i1																				Transcription factor NF-X1, contains NFX-type Zn2+-binding and R3H domains	0.2	Transcription	AMP_N, Aminopeptidase P, N-terminal domain	0.053	Herpes_LMP2, Gammaherpesvirus latent membrane protein (LMP2) protein	0.045	397	188.47	4	0.46	1.06	100	397	179.81	0	0	0	0
c107467_g1_i1																				Na+/Pi symporter	0.13	Inorganic ion transport and metabolism	Pro_CA, Carbonic anhydrase	0.12	DUF728, Protein of unknown function (DUF728)	0.058	389	180.71	4	0.48	1.1	100	389	172.05	0	0	0	0
c107472_g1_i1																				Plexins (functional semaphorin receptors)	1.8	Signal transduction mechanisms	BBOX, B-Box-type zinc finger	0.13	ER_lumen_recept, ER lumen protein retaining receptor	1.5	476	266.11	3	0.25	0.56	100	476	257.54	8	0.74	1.19	100
c107608_g1_i1																				Amino acid transporters	0.043	Amino acid transport and metabolism	BowB, Bowman-Birk type proteinase inhibitor	0.11	BacA, Bacitracin resistance protein BacA	0.16	345	138.57	0	0	0	0	345	129.97	4	0.73	1.18	100
c107631_g1_i1																				C2C2-type Zn-finger protein	0.005	Function unknown	Arfaptin, Arfaptin-like domain	0.24	EpsG, EpsG family	0.066	322	117.05	3	0.56	1.28	100	322	108.59	0	0	0	0
c107678_g1_i1																				Vesicle trafficking protein Sec1	1.5	Intracellular trafficking, secretion, and vesicular transport	C8, This domain contains 8 conserved cysteine residues	0.027	Hemagglutinin, Haemagglutinin	0.31	316	111.52	0	0	0	0	316	103.11	3	0.69	1.12	100
c107707_g1_i1																				Uncharacterized conserved protein, contains TBC domain	0.095	Signal transduction mechanisms, General function prediction only	Inhibitor_I29, Cathepsin propeptide inhibitor domain (I29)	0.27	CagX, Conjugal transfer protein	0.12	381	172.97	6	0.76	1.73	100	381	164.31	1	0.14	0.23	100
c107724_g1_i1										gi|443713642|gb|ELU06387.1| phosphoenolpyruvate carboxykinase [Francisella tularensis subsp. tularensis 8	8e-07					tr|L7MML1|L7MML1_9ACAR Putative tick transposon (Fragment)	2e-19			Semaphorins	0.22	Signal transduction mechanisms	RAS, Ras subfamily of RAS small GTPases	0.42	Herpes_BMRF2, Herpesvirus BMRF2 protein	0.96	564	353.62	31	1.92	4.36	100	564	345.12	9	0.62	1	100
c107834_g1_i1																				Telomerase catalytic subunit/reverse transcriptase TERT	0.45	Replication, recombination and repair, Chromatin structure and dynamics	ZnF_UBP, Ubiquitin Carboxyl-terminal Hydrolase-like zinc finger	0.16	DUF4344, Domain of unknown function (DUF4344)	0.29	509	298.86	0	0	0	0	509	290.32	9	0.74	1.19	100
c107893_g1_i1																				Delta 6-fatty acid desaturase/delta-8 sphingolipid desaturase	1.4	Lipid transport and metabolism	MA, Methyl-accepting chemotaxis-like domains (chemotaxis sensory transducer)	0.078	M16C_assoc, Peptidase M16C associated	0.47	346	139.51	4	0.63	1.43	100	346	130.91	0	0	0	0
c107946_g1_i1																				M-phase inducer phosphatase	3.2	Cell cycle control, cell division, chromosome partitioning	Asparaginase, Asparaginase, found in various plant, animal and bacterial cells	0.1	Wbp11, WW domain binding protein 11	0.087	324	118.9	3	0.55	1.26	100	324	110.43	1	0.22	0.35	100
c10794_g1_i1																				K+-channel ERG and related proteins, contain PAS/PAC sensor domain	0.057	Inorganic ion transport and metabolism, Signal transduction mechanisms	TLDc, domain in TBC and LysM domain containing proteins	0.078	VMA21, VMA21-like domain	0.083	313	108.77	3	0.6	1.37	100	313	100.39	0	0	0	0
c108000_g1_i1																				Integrin-linked kinase	0.99	Signal transduction mechanisms	TOPEUc, DNA Topoisomerase I (eukaryota)	0.36	DUF1504, Protein of unknown function (DUF1504)	0.07	809	598.41	0	0	0	0	809	589.96	56	2.26	3.64	100
c108018_g1_i1																				Targeting complex (TRAPP) subunit	0.24	Intracellular trafficking, secretion, and vesicular transport	CPSase_L_D3, Carbamoyl-phosphate synthetase large chain, oligomerisation domain	0.15	DUF2332, Uncharacterized protein conserved in bacteria (DUF2332)	0.17	456	246.33	0	0	0	0	456	237.73	7	0.7	1.13	100
c108095_g1_i1																				Predicted glycosyltransferase	0.89	General function prediction only	DysFC, Dysferlin domain, C-terminal region	0.37	DUF2062, Uncharacterized protein conserved in bacteria (DUF2062)	0.062	358	150.9	8	1.16	2.64	100	358	142.27	7	1.17	1.89	100
c108114_g1_i1																				Lipid exporter ABCA1 and related proteins, ABC superfamily	0.25	Lipid transport and metabolism, General function prediction only	ADEAMc, tRNA-specific and double-stranded RNA adenosine deaminase (RNA-specific editase)	0.092	7TM_GPCR_Srd, Serpentine type 7TM GPCR chemoreceptor Srd	0.001	302	98.76	3	0.66	1.51	100	302	90.52	0	0	0	0
c108193_g1_i1																				Phosphoenolpyruvate carboxykinase	1	Energy production and conversion	STAT_int, STAT protein, protein interaction domain	0.21	DUF3413, Domain of unknown function (DUF3413)	0.15	322	117.05	0	0	0	0	322	108.59	3	0.66	1.06	100
c108197_g1_i1																				Predicted small molecule transporter	0.042	Intracellular trafficking, secretion, and vesicular transport	BCS1_N, This domain is found at the N terminal of the mitochondrial ATPase BSC1	0.35	DUF4638, Domain of unknown function (DUF4638)	0.31	370	162.38	5	0.67	1.53	100	370	153.73	1	0.15	0.25	100
c10826_g1_i2																				Phospholipase C	0.26	Lipid transport and metabolism	DISIN, Homologues of snake disintegrins	0.058	Filo_VP24, Filovirus membrane-associated protein VP24	0.23	366	158.55	5	0.69	1.57	100	366	149.9	0	0	0	0
c108272_g1_i1																				Dolichol kinase	0.51	Lipid transport and metabolism	EFG_IV, Elongation factor G, domain IV	0.15	Herpes_TK, Thymidine kinase from herpesvirus	0.19	341	134.79	3	0.49	1.11	100	341	126.21	0	0	0	0
c108289_g1_i1																				26S proteasome regulatory complex, subunit RPN7/PSMD6	0.21	Posttranslational modification, protein turnover, chaperones	RPOLA_N, RNA polymerase I subunit A N-terminus	0.21	COG4, COG4 transport protein	0.042	539	328.71	7	0.47	1.06	100	539	320.19	3	0.22	0.36	100
c108307_g1_i1																				Pleiotropic drug resistance proteins (PDR1-15), ABC superfamily	0.049	Secondary metabolites biosynthesis, transport and catabolism	DENN, Domain found in a variety of signalling proteins, always encircled by uDENN and dDENN	0.29	EpsG, EpsG family	0.46	511	300.85	3	0.22	0.5	100	511	292.31	8	0.65	1.05	100
c108316_g1_i1										gi|241344133|ref|XP_002408620.1| PREDICTED: tubulin beta chain-like [Macaca fascicular	1e-21					tr|B7PJT9|B7PJT9_IXOSC Putative uncharacterized protein	1e-24	c108316_g1_i1|m.406031	YES	Ultrahigh sulfur keratin-associated protein	0.044	Extracellular structures	WAP, Four-disulfide core domains	0.013	WAP, WAP-type (Whey Acidic Protein) 'four-disulfide core'	0.013	815	604.41	2	0.07	0.16	100	815	595.96	669	26.72	43.08	100
c108352_g1_i1																				Multidrug/pheromone exporter, ABC superfamily	0.71	Secondary metabolites biosynthesis, transport and catabolism	PLAc, Cytoplasmic phospholipase A2, catalytic subunit	0.49	ResB, ResB-like family	0.16	345	138.57	6.25	0.99	2.24	81.58	345	129.97	6.28	1.15	1.85	36.53
c108352_g1_i2																				Multidrug/pheromone exporter, ABC superfamily	0.91	Secondary metabolites biosynthesis, transport and catabolism	TLC, TRAM, LAG1 and CLN8 homology domains	0.13	ResB, ResB-like family	0.19	380	172.01	1.75	0.22	0.51	18.42	380	163.35	13.72	2	3.22	63.47
c108369_g1_i1																				Acetylcholinesterase/Butyrylcholinesterase	0.14	Signal transduction mechanisms	uDENN, Domain always found upstream of DENN domain, found in a variety of signalling proteins	0.017	uDENN, uDENN domain	0.55	316	111.52	4	0.78	1.78	100	316	103.11	1	0.23	0.37	100
c108392_g1_i1																				mRNA cleavage and polyadenylation factor II complex, BRR5 (CPSF subunit)	0.28	RNA processing and modification	Prim-Pol, Bifunctional DNA primase/polymerase, N-terminal	0.2	DUF2367, Uncharacterized conserved protein (DUF2367)	0.27	404	195.29	4	0.45	1.02	100	404	186.63	2	0.26	0.41	100
c10851_g1_i1																				COP9 signalosome, subunit CSN2	0.84	Posttranslational modification, protein turnover, chaperones, Signal transduction mechanisms	AlkA_N, AlkA N-terminal domain	0.5	DUF4026, Protein of unknown function (DUF4026)	0.51	301	97.85	4	0.89	2.03	100	301	89.63	0	0	0	0
c108541_g1_i2																				TNF receptor-associated factor	0.25	Signal transduction mechanisms	ENDO3c, endonuclease III	0.34	PKD_channel, Polycystin cation channel	0.14	542	331.7	0	0	0	0	542	323.18	12.36	0.91	1.47	84.04
c10855_g1_i1																				Secretory carrier membrane protein	2.3	Intracellular trafficking, secretion, and vesicular transport	DM6, Cysteine-rich domain currently specific to Drosophila	0.43	DUF3916, Protein of unknown function (DUF3916)	0.32	301	97.85	2	0.45	1.02	100	301	89.63	0	0	0	0
c108622_g1_i1																				Presenilin	0.059	Signal transduction mechanisms	LPD_N, Lipoprotein N-terminal Domain	0.56	DDE_5, DDE superfamily endonuclease	0.082	315	110.6	0	0	0	0	315	102.21	3	0.7	1.13	100
c10866_g1_i1																				Polypeptide N-acetylgalactosaminyltransferase	0.44	Posttranslational modification, protein turnover, chaperones	SHR3_chaperone, ER membrane protein SH3	0.34	DUF340, Membrane protein of unknown function (DUF340)	2.2	348	141.4	2	0.31	0.7	100	348	132.8	4	0.72	1.16	100
c108708_g1_i1																				CREB/ATF family transcription factor	0.3	Transcription	NEUZ, domain in neuralized proteins	0.015	DUF433, Protein of unknown function (DUF433)	0.35	303	99.66	3	0.66	1.5	100	303	91.41	0	0	0	0
c108715_g1_i1												gi|604811355|gb|JAC28018.1| putative unknown product [Amblyomma triste]	1e-06			tr|L7MML2|L7MML2_9ACAR Putative tick transposon (Fragment)	3e-15			Protein geranylgeranyltransferase Type I, beta subunit	0.46	Posttranslational modification, protein turnover, chaperones	CNH, Domain found in NIK1-like kinases, mouse citron and yeast ROM1, ROM2	0.13	Ndc1_Nup, Nucleoporin protein Ndc1-Nup	0.41	302	98.76	3	0.66	1.51	100	302	90.52	0	0	0	0
c108788_g1_i1																		c108788_g1_i1|m.407481	YES	Kinesin-like protein	0.011	Cytoskeleton	HPT, Histidine Phosphotransfer domain	0.56	DUF2418, Protein of unknown function (DUF2418)	0.17	424	214.84	10	1.02	2.32	100	424	206.2	0	0	0	0
c108802_g1_i1																				RNA polymerase III, large subunit	0.05	Transcription	Bac_DnaA_C, Bacterial dnaA protein helix-turn-helix domain	0.13	YugN, YugN-like family	0.028	313	108.77	3	0.6	1.37	100	313	100.39	0	0	0	0
c108880_g1_i1																				Predicted E3 ubiquitin ligase	0.091	Posttranslational modification, protein turnover, chaperones	MAM, Domain in meprin, A5, receptor protein tyrosine phosphatase mu (and others)	0.3	DUF3995, Protein of unknown function (DUF3995)	0.052	323	117.98	0	0	0	0	323	109.51	9	1.96	3.15	100
c108889_g1_i1																				Uncharacterized conserved protein, contains WD40 repeats	0.42	Function unknown	WRKY, DNA binding domain	0.029	COG7, Golgi complex component 7 (COG7)	0.49	495	284.95	2	0.15	0.35	100	495	276.4	8	0.69	1.11	100
c10888_g1_i1																				Puromycin-sensitive aminopeptidase and related aminopeptidases	0.14	Amino acid transport and metabolism, Posttranslational modification, protein turnover, chaperones	CheW, Two component signalling adaptor domain	0.031	FBA, F-box associated region	0.21	403	194.31	2	0.22	0.51	100	403	185.66	6	0.77	1.24	100
c108906_g1_i1																				tRNA delta(2)-isopentenylpyrophosphate transferase	0.11	Translation, ribosomal structure and biogenesis	IBR, In Between Ring fingers	0.054	Cass2, Integron-associated effector binding protein	0.085	352	145.19	3	0.45	1.03	100	352	136.58	5	0.87	1.4	100
c10890_g1_i1																				Uncharacterized conserved protein	0.098	Function unknown	LCCL, LCCL domain	0.11	DUF1853, Domain of unknown function (DUF1853)	0.012	303	99.66	3	0.66	1.5	100	303	91.41	0	0	0	0
c108965_g1_i1																				TATA binding protein associated factor	0.56	Transcription	DM3, Zinc finger domain in CG10631, C	0.064	Sfi1_C, Spindle body associated protein C-terminus	0.76	301	97.85	2	0.45	1.02	100	301	89.63	0	0	0	0
c10898_g1_i1																				Predicted membrane protein	0.038	Function unknown	RasGAP, GTPase-activator protein for Ras-like GTPases	0.2	DUF1712, Fungal domain of unknown function (DUF1712)	0.17	347	140.46	4	0.62	1.42	100	347	131.85	0	0	0	0
c109044_g1_i1																				Glucose-repressible protein and related proteins	0.61	General function prediction only	FRI, Frizzled	0.16	MCD, Malonyl-CoA decarboxylase (MCD)	0.068	313	108.77	0	0	0	0	313	100.39	3	0.71	1.15	100
c109054_g1_i1																				Transcription initiation factor IIF, small subunit (RAP30)	0.18	Transcription	MIF4G, Middle domain of eukaryotic initiation factor 4G (eIF4G)	0.049	ImcF-related_N, ImcF-related N-terminal domain	0.084	331	125.42	0	0	0	0	331	116.89	4	0.81	1.31	100
c10906_g1_i1										gi|241727395|ref|XP_002412234.1| PREDICTED: tubulin beta chain-like [Macaca fascicular	2e-08					tr|L7MBJ5|L7MBJ5_9ACAR Putative tick transposon (Fragment)	2e-19			Vacuolar H+-ATPase V0 sector, subunit d	0.44	Energy production and conversion	FeoA, This entry represents the core domain of the ferrous iron (Fe2+) transport protein FeoA found in bacteria	0.14	Exo_endo_phos_2, Endonuclease-reverse transcriptase	5e-11	321	116.13	0	0	0	0	321	107.68	3	0.66	1.07	100
c109127_g1_i1																				Checkpoint 9-1-1 complex, HUS1 component	1.7	Energy production and conversion, Replication, recombination and repair	DENN, Domain found in a variety of signalling proteins, always encircled by uDENN and dDENN	0.071	TilS_C, TilS substrate C-terminal domain	0.43	375	167.19	5	0.65	1.49	100	375	158.53	1	0.15	0.24	100
c109227_g1_i1																				Glycosylphosphatidylinositol anchor synthesis protein	0.76	Signal transduction mechanisms	UDG, Uracil DNA glycosylase superfamily	0.42	DUF979, Protein of unknown function (DUF979)	0.03	332	126.35	3	0.52	1.18	100	332	117.82	1	0.2	0.33	100
c10924_g1_i1																				Ubiquitin conjugating enzyme	1.5	Posttranslational modification, protein turnover, chaperones	PSA, Paramecium Surface Antigen Repeat	0.23	PIP49_N, N-term cysteine-rich ER, FAM69	0.032	302	98.76	0	0	0	0	302	90.52	4	1.05	1.7	100
c109307_g1_i1																				Protein containing adaptin N-terminal region	0.052	Translation, ribosomal structure and biogenesis	RhoGAP, GTPase-activator protein for Rho-like GTPases	0.11	Glyco_transf_49, Glycosyl-transferase for dystroglycan	0.29	312	107.85	0	0	0	0	312	99.49	3	0.72	1.16	100
c109331_g1_i1																				DEAH-box RNA helicase	0.31	RNA processing and modification	BROMO, bromo domain	0.062	7TM_GPCR_Sri, Serpentine type 7TM GPCR chemoreceptor Sri	0.24	349	142.35	4	0.61	1.4	100	349	133.74	0	0	0	0
c109369_g1_i1																				40S ribosomal protein S15/S22	0.39	Translation, ribosomal structure and biogenesis	PSN, Presenilin, signal peptide peptidase, family	0.17	Flp_N, Recombinase Flp protein N-terminus	0.77	443	233.51	5	0.47	1.07	100	443	224.9	13	1.38	2.22	100
c109437_g1_i1																				Mannose lectin ERGIC-53, involved in glycoprotein traffic	0.89	Intracellular trafficking, secretion, and vesicular transport	Lig_chan-Glu_bd, Ligated ion channel L-glutamate- and glycine-binding site	0.049	GCP5-Mod21, gamma-Tubulin ring complex non-core subunit mod21	0.36	316	111.52	1	0.2	0.45	100	316	103.11	6	1.39	2.23	100
c109481_g1_i1																				Cytochrome c oxidase, subunit I	0.84	Energy production and conversion	DEXDc2, DEAD-like helicases superfamily	0.1	DUF1712, Fungal domain of unknown function (DUF1712)	1	307	103.29	4	0.85	1.93	100	307	94.98	2	0.5	0.81	100
c109586_g1_i1																				Na+/K+ transporter	0.27	Inorganic ion transport and metabolism	ZnF_UBR1, Putative zinc finger in N-recognin, a recognition component of the N-end rule pathway	0.33	DUF2339, Predicted membrane protein (DUF2339)	0.038	423	213.86	0	0	0	0	423	205.22	8	0.93	1.5	100
c10959_g1_i1																				WD40 repeat protein	0.48	General function prediction only	L51_S25_CI-B8, Mitochondrial ribosomal protein L51 / S25 / CI-B8 domain	0.064	Ashwin, Developmental protein	0.47	462	252.26	0	0	0	0	462	243.67	8	0.78	1.26	100
c109626_g1_i1				- symbol:SO_1929 "succinate dehydrogenase, iron-sulfur protein" species:211586 "Shewanella oneidensis MR-1" [GO:0000104 "succinate dehydrogenase activity" evidence=ISS] [GO:0006099 "tricarboxylic acid cycle" evidence=ISS] [GO:0009055 "electron carrier act	GO:0006099 tricarboxylic acid cycle	GO:0000104 succinate dehydrogenase activity /// GO:0009055 electron carrier activity	1e-65			gi|62258024|gb|AAX77761.1| phosphoenolpyruvate carboxykinase [Francisella tularensis subsp. tularensis 8	3e-82	gi|604806729|gb|JAC25706.1| putative succinate dehydrogenase fe-s protein subunit [Amblyomma parvum]	3e-46	sp|Q8ZQU2|SDHB_SALTY Succinate dehydrogenase iron-sulfur subunit	7e-63	tr|T1JTX0|T1JTX0_TETUR Uncharacterized protein	1e-48			Succinate dehydrogenase, Fe-S protein subunit	2e-52	Energy production and conversion	ACTIN, Actin	0.034	Fer4_17, 4Fe-4S dicluster domain	4e-10	415	206.03	8	0.85	1.93	100	415	197.38	1	0.12	0.19	100
c109662_g1_i1																				Glucosyltransferase - Alg8p	1.8	Transcription	LITAF, Possible membrane-associated motif in LPS-induced tumor necrosis factor alpha factor (LITAF), also known as PIG7, and other animal proteins	0.58	Patched, Patched family	0.28	735	524.43	403	16.8	38.24	100	735	515.97	1256	57.95	93.42	100
c109734_g1_i1																				Ca2+-activated K+ channel proteins (intermediate/small conductance classes)	0.29	Inorganic ion transport and metabolism	calpain_III, calpain_III domain	0.72	Not1, CCR4-Not complex component, Not1	0.43	351	144.25	0	0	0	0	351	135.63	4	0.7	1.13	100
c109806_g1_i1																				Trypsin	2.1	Amino acid transport and metabolism	PI3Ka, Phosphoinositide 3-kinase family, accessory domain (PIK domain)	0.057	ORMDL, ORMDL family	0.91	443	233.51	3	0.28	0.64	100	443	224.9	8	0.85	1.37	100
c109819_g1_i1																				Kynurenine aminotransferase, glutamine transaminase K	0.45	Amino acid transport and metabolism	CDT1, DNA replication factor CDT1 like	0.066	DHC_N2, Dynein heavy chain, N-terminal region 2	0.91	430	220.73	5	0.5	1.13	100	430	212.1	1	0.11	0.18	100
c109841_g1_i1																				Protein required for meiotic chromosome segregation	0.095	Cell cycle control, cell division, chromosome partitioning	TNFR, Tumor necrosis factor receptor / nerve growth factor receptor repeats	0.12	UL40, Glycoprotein of human cytomegalovirus HHV-5	0.23	321	116.13	3	0.56	1.29	100	321	107.68	2	0.44	0.71	100
c109947_g1_i1																				Uncharacterized conserved protein	0.42	Function unknown	PepX_C, X-Pro dipeptidyl-peptidase C-terminal non-catalytic domain	0.16	ASFV_p27, IAP-like protein p27 C-terminus	0.052	324	118.9	3	0.55	1.26	100	324	110.43	1	0.22	0.35	100
c10998_g1_i1																				Microtubule-associated serine/threonine kinase and related proteins	0.12	Signal transduction mechanisms, General function prediction only	IL4_13, Interleukins 4 and 13	0.1	DUF929, Domain of unknown function (DUF929)	0.15	318	113.36	0	0	0	0	318	104.94	5	1.13	1.83	100
c110036_g1_i1																				Predicted peptidyl prolyl cis-trans isomerase	0.17	Posttranslational modification, protein turnover, chaperones	HNS, Domain in histone-like proteins of HNS family	0.2	Branch_AA_trans, Branched-chain amino acid transport protein	0.025	356	149	4	0.59	1.34	100	356	140.37	0	0	0	0
c110060_g1_i1																				Glutamine phosphoribosylpyrophosphate amidotransferase	0.027	Nucleotide transport and metabolism	NEAT, NEAr Transporter domain	0.066	DUF1644, Protein of unknown function (DUF1644)	1.1	341	134.79	4	0.65	1.48	100	341	126.21	0	0	0	0
c110097_g1_i1																				Ca2+/Mg2+-permeable cation channels (LTRPC family)	0.72	Inorganic ion transport and metabolism, Signal transduction mechanisms	POL3Bc, DNA polymerase III beta subunit	0.63	PigN, Phosphatidylinositolglycan class N (PIG-N)	0.33	351	144.25	5	0.76	1.73	100	351	135.63	2	0.35	0.57	100
c110103_g1_i1																				Predicted E3 ubiquitin ligase	0.13	Posttranslational modification, protein turnover, chaperones	ZP, Zona pellucida (ZP) domain	0.3	RNA_pol_Rpb2_3, RNA polymerase Rpb2, domain 3	0.08	312	107.85	3	0.61	1.38	100	312	99.49	12	2.87	4.63	100
c110123_g1_i1																				Predicted Ca2+-dependent phospholipid-binding protein	0.34	General function prediction only	FYVE, Protein present in Fab1, YOTB, Vac1, and EEA1	0.24	Mannosyl_trans2, Mannosyltransferase (PIG-V))	0.21	328	122.62	7	1.25	2.84	100	328	114.12	4	0.83	1.35	100
c110125_g1_i1																				NADH dehydrogenase, subunit 4	0.14	Energy production and conversion	AgrB, Accessory gene regulator B	0.025	7tm_7, 7tm Chemosensory receptor	0.007	341	134.79	3	0.49	1.11	100	341	126.21	0	0	0	0
c110146_g1_i1																				Cytochrome P450 CYP4/CYP19/CYP26 subfamilies	0.23	Secondary metabolites biosynthesis, transport and catabolism, Lipid transport and metabolism	P4Hc, Prolyl 4-hydroxylase alpha subunit homologues	0.22	RdRP_5, Reovirus RNA-dependent RNA polymerase lambda 3	0.36	341	134.79	3	0.49	1.11	100	341	126.21	2	0.38	0.61	100
c110204_g1_i1																				PQQ (pyrrolo-quinoline quinone) repeat protein	0.38	Secondary metabolites biosynthesis, transport and catabolism	TGFB, Transforming growth factor-beta (TGF-beta) family	0.005	7TM_GPCR_Srab, Serpentine type 7TM GPCR receptor class ab chemoreceptor	0.12	362	154.72	4	0.57	1.29	100	362	146.08	0	0	0	0
c110227_g1_i1																				Cytoskeleton-associated protein and related proteins	0.42	Cytoskeleton, General function prediction only	IGv, Immunoglobulin V-Type	0.12	zf-rbx1, RING-H2 zinc finger	0.32	330	124.48	5	0.88	2	100	330	115.97	0	0	0	0
c11022_g1_i1																				Predicted RNA-binding protein with PUA domain	0.28	Translation, ribosomal structure and biogenesis	EGF, Epidermal growth factor-like domain	0.51	zf-C3HC4_3, Zinc finger, C3HC4 type (RING finger)	0.13	335	129.16	3	0.51	1.16	100	335	120.61	0	0	0	0
c110255_g1_i2																				Nidogen and related basement membrane protein proteins	1.8	Cell wall/membrane/envelope biogenesis, Extracellular structures	CYCLIN, domain present in cyclins, TFIIB and Retinoblastoma	0.094	Pox_ser-thr_kin, Poxvirus serine/threonine protein kinase	0.55	332	126.35	1	0.17	0.39	100	332	117.82	4	0.81	1.3	100
c110259_g1_i1																				Uncharacterized conserved protein	1	Function unknown	PI3Kc, Phosphoinositide 3-kinase, catalytic domain	0.054	NCA2, ATP synthase regulation protein NCA2	0.39	308	104.2	2	0.42	0.96	100	308	95.88	5	1.24	2	100
c110282_g1_i1																				Ca2+-dependent activator protein	0.31	Signal transduction mechanisms	GRAN, Granulin	0.29	PTPS, 6-pyruvoyl tetrahydropterin synthase	0.055	315	110.6	0	0	0	0	315	102.21	3	0.7	1.13	100
c110346_g1_i1																				GTPase Rab1/YPT1, small G protein superfamily, and related GTP-binding proteins	0.2	Signal transduction mechanisms, Intracellular trafficking, secretion, and vesicular transport	AgrB, Accessory gene regulator B	0.042	Ion_trans, Ion transport protein	0.18	341	134.79	3	0.49	1.11	100	341	126.21	0	0	0	0
c11039_g1_i1																				Uncharacterized conserved protein	3e-05	Function unknown	YccV-like, Hemimethylated DNA-binding protein YccV like	0.3	zf-U11-48K, U11-48K-like CHHC zinc finger	2e-05	367	159.5	1	0.14	0.31	100	367	150.85	160	25.25	40.7	100
c110407_g1_i2																				Rhomboid family proteins	1.2	Signal transduction mechanisms	Bac_rhodopsin, Bacteriorhodopsin-like protein	0.4	DUF3902, Protein of unknown function (DUF3902)	0.14	474	264.13	5.9	0.49	1.11	52.89	474	255.55	0	0	0	0
c11045_g1_i1																				4-aminobutyrate aminotransferase	0.24	Amino acid transport and metabolism	CarD_TRCF, CarD-like/TRCF domain	0.016	TMEM52, Transmembrane 52	0.86	645	434.48	12	0.6	1.37	100	645	426.01	3	0.17	0.27	100
c110462_g1_i1																				LRR-containing protein	0.39	Function unknown	BPI1, BPI/LBP/CETP N-terminal domain	0.35	DPRP, Deoxyribodipyrimidine photo-lyase-related protein	0.38	320	115.2	3	0.57	1.3	100	320	106.76	0	0	0	0
c110485_g1_i1																				Membrane-associated hematopoietic protein	0.13	General function prediction only	STYKc, Protein kinase; unclassified specificity	0.31	CTD_bind, RNA polymerase II-binding domain	0.3	377	169.11	5	0.65	1.47	100	377	160.46	2	0.3	0.48	100
c110487_g1_i1																				Uncharacterized conserved protein	2.2	Function unknown	RNAse_Pc, Pancreatic ribonuclease	0.39	ApoO, Apolipoprotein O	0.91	782	571.42	13	0.5	1.13	100	782	562.96	8	0.34	0.55	100
c110517_g1_i1																				IkappaB kinase complex, IKAP component	0.11	Transcription	CK_II_beta, Casein kinase II regulatory subunit	0.39	IKI3, IKI3 family	0.045	339	132.91	4	0.66	1.5	100	339	124.34	2	0.38	0.62	100
c110567_g1_i1																				Tumor differentially expressed (TDE) protein	0.14	Function unknown	PSN, Presenilin, signal peptide peptidase, family	0.009	ABC2_membrane_5, ABC-2 family transporter protein	0.006	501	290.91	9	0.68	1.54	100	501	282.36	3	0.25	0.41	100
c110666_g1_i1																				Mitochondrial/chloroplast ribosomal protein L4	0.22	Translation, ribosomal structure and biogenesis	AIP3, Actin interacting protein 3	0.32	FAR1, FAR1 DNA-binding domain	0.061	394	185.56	16	1.88	4.29	100	394	176.9	20	2.69	4.34	100
c110679_g1_i1																				Origin recognition complex, subunit 2	0.37	Replication, recombination and repair	SAND, SAND domain	0.38	DUF2048, Uncharacterized conserved protein (DUF2048)	1.2	347	140.46	213.12	33.17	75.51	60.52	347	131.85	141.87	25.62	41.29	35.42
c110679_g1_i2																tr|V5HPZ9|V5HPZ9_IXORI Putative iga fc receptor (Fragment)	3e-09	c110679_g1_i2|m.413290	YES	Predicted membrane protein (patched superfamily)	2	General function prediction only	DM11, Domains in hypothetical proteins in Drosophila including 2 in CG15241 and CG9329	0.78	LZ_Tnp_IS66, Transposase C of IS166 homeodomain	0.42	988	777.4	728.64	20.49	46.64	37.38	988	768.95	1403.85	43.46	70.06	60.1
c110679_g1_i3																		c110679_g1_i3|m.413307	YES	Origin recognition complex, subunit 2	2.4	Replication, recombination and repair	FYRC, FY-rich domain, C-terminal region	0.15	LZ_Tnp_IS66, Transposase C of IS166 homeodomain	0.45	1053	842.4	44.23	1.15	2.61	2.09	1053	833.95	113.28	3.23	5.21	4.47
c110691_g1_i1																				Membrane protein Patched/PTCH	1.2	Signal transduction mechanisms	Catalase, Catalases are antioxidant enzymes that catalyse the conversion of hydrogen peroxide to water and molecular oxygen, serving to protect cells from its toxic effects	0.41	Retinal, Retinal protein	0.58	444	234.5	5	0.47	1.06	100	444	225.88	0	0	0	0
c110712_g1_i1																				Uncharacterized conserved protein	0.35	Function unknown	PSN, Presenilin, signal peptide peptidase, family	0.37	Herpes_BMRF2, Herpesvirus BMRF2 protein	0.053	341	134.79	3	0.49	1.11	100	341	126.21	1	0.19	0.3	100
c110716_g1_i1																				5'-3' exonuclease HKE1/RAT1	0.51	Replication, recombination and repair, RNA processing and modification	MCM, minichromosome maintenance proteins	0.15	MatK_N, MatK/TrnK amino terminal region	0.064	313	108.77	3	0.6	1.37	100	313	100.39	0	0	0	0
c110718_g1_i1																				Smoothened and related G-protein-coupled receptors	0.015	Signal transduction mechanisms	FU, Furin-like repeats	0.22	Gpi1, N-acetylglucosaminyl transferase component (Gpi1)	0.003	312	107.85	0	0	0	0	312	99.49	3	0.72	1.16	100
c110734_g1_i1																				Uncharacterized conserved protein	0.043	Function unknown	HTH_ARSR, helix_turn_helix, Arsenical Resistance Operon Repressor	0.2	Hint, Hint module	0.048	357	149.95	0	0	0	0	357	141.32	4	0.67	1.09	100
c110738_g1_i1				- symbol:CG34140 species:7227 "Drosophila melanogaster" [GO:0003674 "molecular_function" evidence=ND] [GO:0008150 "biological_process" evidence=ND] [GO:0005575 "cellular_component" evidence=ND] [GO:0001522 "pseudouridine synthesis" evidence=IEA] [GO:00037	GO:0001522 pseudouridine synthesis /// GO:0008150 biological_process	GO:0003674 molecular_function /// GO:0003723 RNA binding /// GO:0009982 pseudouridine synthase activity	9e-45	gi|442754319|gb|JAA69319.1| Putative pseudouridylate synthase translation [Ixodes ricinus]	8e-141	gi|241745612|ref|XP_002412440.1| PREDICTED: tubulin beta chain-like [Macaca fascicular	5e-134	gi|604822956|gb|JAC33816.1| putative pseudouridylate synthase translation [Amblyomma triste]	7e-154	sp|Q6GQ53|PUSL1_XENLA tRNA pseudouridine synthase-like 1	1e-31	tr|L7M1U0|L7M1U0_9ACAR tRNA pseudouridine synthase	0			Predicted pseudouridylate synthase	2e-38	RNA processing and modification, Translation, ribosomal structure and biogenesis	ZnF_TAZ, TAZ zinc finger, present in p300 and CBP	0.005	PseudoU_synth_1, tRNA pseudouridine synthase	1e-12	1212	1001.4	198	4.32	9.84	100	1212	992.95	746	17.89	28.83	100
c110739_g1_i1								gi|442756509|gb|JAA70413.1| Putative endonuclease/reverse transcript [Ixodes ricinus]	1e-06							tr|L7MDQ6|L7MDQ6_9ACAR Putative tick transposon (Fragment)	1e-37			C-8,7 sterol isomerase	0.8	Lipid transport and metabolism	TOP4c, DNA Topoisomerase IV	0.021	7TM_GPCR_Srx, Serpentine type 7TM GPCR chemoreceptor Srx	0.034	384	175.87	5	0.62	1.41	100	384	167.21	3	0.43	0.69	100
c110767_g1_i1										gi|1009531671|ref|XP_015931150.1| PREDICTED: tubulin beta chain-like [Macaca fascicular	3e-12									5'-3' exonuclease HKE1/RAT1	0.021	Replication, recombination and repair, RNA processing and modification	ZnF_C2HC, zinc finger	0.083	Scs3p, Inositol phospholipid synthesis and fat-storage-inducing TM	0.13	362	154.72	5	0.71	1.61	100	362	146.08	2	0.33	0.53	100
c110798_g1_i1																				Gamma-tubulin complex, DGRIP91/SPC98 component	0.27	Cytoskeleton	s48_45, Sexual stage antigen s48/45 domain	0.12	7TM_GPCR_Srz, Serpentine type 7TM GPCR chemoreceptor Srz	0.23	671	460.46	12	0.57	1.3	100	671	451.99	7	0.37	0.59	100
c11080_g1_i1																				Putative lipase essential for disintegration of autophagic bodies inside the vacuole	0.027	Intracellular trafficking, secretion, and vesicular transport, Lipid transport and metabolism	Beta-TrCP_D, D domain of beta-TrCP	0.3	DUF4203, Domain of unknown function (DUF4203)	0.062	372	164.3	0	0	0	0	372	155.65	5	0.76	1.23	100
c110824_g1_i1				- symbol:IscW_ISCW018477 "Adiponectin receptor, putative" species:6945 "Ixodes scapularis" [GO:0005886 "plasma membrane" evidence=IBA] [GO:0033211 "adiponectin-activated signaling pathway" evidence=IBA] [GO:0042562 "hormone binding" evidence=IBA] InterPro	GO:0033211 adiponectin-activated signaling pathway	GO:0042562 hormone binding	1e-32			gi|510849463|gb|EPB66532.1| phosphoenolpyruvate carboxykinase [Francisella tularensis subsp. tularensis 8	6e-31	gi|604817995|gb|JAC31337.1| putative adiponectin receptor 1 nasonia vitripennis adiponectin receptor 1, partial [Amblyomma triste]	5e-59	sp|Q94177|ADRL_CAEEL Progestin and adipoQ receptor-like protein 1	5e-31	tr|A0A023GBR5|A0A023GBR5_9ACAR Putative adiponectin receptor 1 nasonia vitripennis adiponectin receptor 1 (Fragment)	4e-58			Predicted membrane proteins, contain hemolysin III domain	1e-20	General function prediction only, Signal transduction mechanisms	Catalase, Catalases are antioxidant enzymes that catalyse the conversion of hydrogen peroxide to water and molecular oxygen, serving to protect cells from its toxic effects	0.045	HlyIII, Haemolysin-III related	6e-22	327	121.69	1	0.18	0.41	100	327	113.19	3	0.63	1.02	100
c110851_g1_i1																				Transducin-like enhancer of split protein (contains WD40 repeats)	0.48	Chromatin structure and dynamics	CSP, Cold shock protein domain	0.26	GAGE, GAGE protein	0.15	639	428.49	12	0.61	1.39	100	639	420.01	8	0.45	0.73	100
c110861_g1_i1												gi|604810759|gb|JAC27720.1| putative secreted protein precursor [Amblyomma triste]	2e-06							Putative zinc transporter	0.093	Inorganic ion transport and metabolism	NGF, Nerve growth factor (NGF or beta-NGF)	0.14	GASA, Gibberellin regulated protein	0.78	485	275.03	6	0.48	1.09	100	485	266.47	10	0.89	1.44	100
c110874_g1_i1																				Dopey and related predicted leucine zipper transcription factors	0.59	Transcription	Telomerase_RBD, Telomerase ribonucleoprotein complex - RNA binding domain	0.053	BpuSI_N, BpuSI N-terminal domain	0.12	357	149.95	6	0.87	1.99	100	357	141.32	0	0	0	0
c110914_g1_i1																				Predicted transporter/transmembrane protein	0.45	General function prediction only	Transket_pyr, Transketolase, pyrimidine binding domain	1.2	Ndc80_HEC, HEC/Ndc80p family	0.28	438	228.59	19	1.82	4.14	100	438	219.97	2	0.22	0.35	100
c110919_g1_i1																				ATP-dependent RNA helicase A	0.83	RNA processing and modification	PP2Ac, Protein phosphatase 2A homologues, catalytic domain	0.21	DUF825, Plant protein of unknown function (DUF825)	0.29	402	193.34	5	0.57	1.29	100	402	184.68	0	0	0	0
c110941_g1_i1																				Glycosylphosphatidylinositol anchor synthesis protein	0.6	Signal transduction mechanisms	Amelogenin, Amelogenins, cell adhesion proteins, play a role in the biomineralisation of teeth	0.59	Bunya_G1, Bunyavirus glycoprotein G1	0.16	397	188.47	4	0.46	1.06	100	397	179.81	1	0.13	0.21	100
c110958_g1_i1																		c110958_g1_i1|m.414551	YES	Purine nucleoside phosphorylase	1.9	Nucleotide transport and metabolism	PP2Ac, Protein phosphatase 2A homologues, catalytic domain	0.12	DUF772, Transposase domain (DUF772)	0.27	709	498.44	19	0.83	1.9	100	709	489.98	18	0.87	1.41	100
c110986_g1_i1																				Amino acid transporters	0.24	Amino acid transport and metabolism	RNAse_Pc, Pancreatic ribonuclease	0.8	Acatn, Acetyl-coenzyme A transporter 1	0.82	321	116.13	1	0.19	0.43	100	321	107.68	3	0.66	1.07	100
c111028_g1_i1																tr|C9W197|C9W197_RHISA Hypothetical conserved secreted protein (Fragment)	3e-16	c111028_g1_i1|m.414787	YES	Protein transporter of the TRAM (translocating chain-associating membrane) superfamily	0.15	Intracellular trafficking, secretion, and vesicular transport	ZnF_PMZ, plant mutator transposase zinc finger	0.048	7TM_GPCR_Srz, Serpentine type 7TM GPCR chemoreceptor Srz	0.018	767	556.42	45.56	1.79	4.08	33.46	767	547.96	0	0	0	0
c111028_g1_i2												gi|604805067|gb|JAC24875.1| putative lipocalin-3 1 [Amblyomma parvum]	7e-14			tr|C9W197|C9W197_RHISA Hypothetical conserved secreted protein (Fragment)	2e-27	c111028_g1_i2|m.414800	YES	Protein transporter of the TRAM (translocating chain-associating membrane) superfamily	0.19	Intracellular trafficking, secretion, and vesicular transport	ZnF_PMZ, plant mutator transposase zinc finger	0.057	7TM_GPCR_Srz, Serpentine type 7TM GPCR chemoreceptor Srz	0.023	905	694.4	20.08	0.63	1.44	11.82	905	685.95	0	0	0	0
c111028_g1_i3												gi|604805067|gb|JAC24875.1| putative lipocalin-3 1 [Amblyomma parvum]	6e-08							Replication factor C, subunit RFC3	0.091	Energy production and conversion, Replication, recombination and repair	RasGEFN, Guanine nucleotide exchange factor for Ras-like GTPases; N-terminal motif	0.28	MRJP, Major royal jelly protein	0.91	519	308.8	41.35	2.93	6.66	54.72	519	300.27	0	0	0	0
c111035_g1_i1																				Histone acetyltransferase SAGA, TRRAP/TRA1 component, PI-3 kinase superfamily	0.13	Signal transduction mechanisms, Chromatin structure and dynamics, Replication, recombination and repair, Cell cycle control, cell division, chromosome partitioning	BRIGHT, BRIGHT, ARID (A/T-rich interaction domain) domain	0.16	CD20, CD20-like family	0.33	345	138.57	3	0.47	1.08	100	345	129.97	0	0	0	0
c111144_g1_i1																				WD40 repeat protein	0.24	General function prediction only	DM3, Zinc finger domain in CG10631, C	0.061	7TMR-DISM_7TM, 7TM diverse intracellular signalling	0.21	388	179.74	29	3.53	8.03	100	388	171.08	0	0	0	0
c111163_g1_i1				- symbol:klu "klumpfuss" species:7227 "Drosophila melanogaster" [GO:0005634 "nucleus" evidence=ISS;IDA] [GO:0003676 "nucleic acid binding" evidence=ISS] [GO:0046580 "negative regulation of Ras protein signal transduction" evidence=NAS] [GO:0046872 "metal	GO:0002052 positive regulation of neuroblast proliferation /// GO:0006099 tricarboxylic acid cycle /// GO:0014019 neuroblast development /// GO:0016360 sensory organ precursor cell fate determination /// GO:0022008 neurogenesis /// GO:0030536 larval feeding behavior /// GO:0046580 negative regulation of Ras protein signal transduction /// GO:0046672 positive regulation of compound eye retinal cel…	GO:0003676 nucleic acid binding /// GO:0046872 metal ion binding	1e-41	gi|442762433|gb|JAA73375.1| Putative c2h2-type zn-finger protein, partial [Ixodes ricinus]	4e-19	gi|926633320|ref|XP_013782461.1| PREDICTED: tubulin beta chain-like [Macaca fascicular	3e-46	gi|604812174|gb|JAC28427.1| putative zinc finger protein, partial [Amblyomma triste]	1e-19	sp|O73693|EGR1_TAEGU Early growth response protein 1 (Fragment)	6e-21	tr|B7Q974|B7Q974_IXOSC Zinc finger protein, putative	4e-44			C2H2-type Zn-finger protein	2e-15	Transcription	ZnF_C2H2, zinc finger	2e-05	zf-H2C2_2, Zinc-finger double domain	7e-07	733	522.43	27	1.13	2.57	100	733	513.97	23	1.07	1.72	100
c111178_g1_i1																				Subtilisin-like proprotein convertase	0.15	Posttranslational modification, protein turnover, chaperones	BTAD, Bacterial transcriptional activator domain	0.059	MerT, MerT mercuric transport protein	0.62	355	148.04	3	0.44	1.01	100	355	139.42	0	0	0	0
c111180_g1_i1																				5'-3' exonuclease HKE1/RAT1	0.54	Replication, recombination and repair, RNA processing and modification	WRKY, DNA binding domain	0.065	DUF842, Eukaryotic protein of unknown function (DUF842)	0.61	301	97.85	3	0.67	1.53	100	301	89.63	0	0	0	0
c111218_g1_i1																				TNF receptor-associated factor	0.2	Signal transduction mechanisms	AgrB, Accessory gene regulator B	0.34	FTSW_RODA_SPOVE, Cell cycle protein	0.087	327	121.69	6.78	1.22	2.77	96.85	327	113.19	3.53	0.74	1.2	73.53
c111377_g1_i1				- symbol:IscW_ISCW010717 "Putative uncharacterized protein" species:6945 "Ixodes scapularis" [GO:0004181 "metallocarboxypeptidase activity" evidence=IBA] [GO:0005615 "extracellular space" evidence=IBA] InterPro:IPR000834 Pfam:PF00246 GO:GO:0005615 GO:GO:0		GO:0004181 metallocarboxypeptidase activity	1e-09			gi|391331905|ref|XP_003740380.1| PREDICTED: tubulin beta chain-like [Macaca fascicular	1e-11					tr|L7MG78|L7MG78_9ACAR Putative tick transposon (Fragment)	2e-13			Uncharacterized conserved protein	0.8	Function unknown	HTH_GNTR, helix_turn_helix gluconate operon transcriptional repressor	0.31	RNA_pol_Rpc82, RNA polymerase III subunit RPC82	0.23	369	161.42	3	0.41	0.92	100	369	152.77	6	0.94	1.51	100
c111457_g1_i1																				Protein conjugation factor involved in autophagy	0.37	Posttranslational modification, protein turnover, chaperones	BowB, Bowman-Birk type proteinase inhibitor	0.031	APG12, Ubiquitin-like autophagy protein Apg12	0.23	312	107.85	0	0	0	0	312	99.49	3	0.72	1.16	100
c111458_g1_i1																				Predicted splicing factor, SR protein superfamily	0.2	RNA processing and modification	DM, Doublesex DNA-binding motif	0.1	DUF3522, Protein of unknown function (DUF3522)	0.027	368	160.46	13	1.77	4.03	100	368	151.81	3	0.47	0.76	100
c111463_g1_i1																				Delta 6-fatty acid desaturase/delta-8 sphingolipid desaturase	0.77	Lipid transport and metabolism	DENN, Domain found in a variety of signalling proteins, always encircled by uDENN and dDENN	0.58	zf-SNAP50_C, snRNA-activating protein of 50kDa MW C terminal	0.25	441	231.54	1	0.09	0.21	100	441	222.93	6	0.64	1.03	100
c111493_g1_i1																				Claspin, protein mediating phosphorylation and activation of Chk1 protein kinase in the DNA replication checkpoint response	0.006	Cell cycle control, cell division, chromosome partitioning, Signal transduction mechanisms	TGFB, Transforming growth factor-beta (TGF-beta) family	0.1	DUF390, Protein of unknown function (DUF390)	0.12	473	263.14	6	0.5	1.13	100	473	254.56	0	0	0	0
c111550_g1_i1																				Uncharacterized conserved protein	0.017	Function unknown	VKc, Family of likely enzymes that includes the catalytic subunit of vitamin K epoxide reductase	0.24	Tcf25, Transcriptional repressor TCF25	0.15	362	154.72	0	0	0	0	362	146.08	4	0.65	1.05	100
c111579_g1_i1																				Uncharacterized conserved protein	0.33	Function unknown	SNc, Staphylococcal nuclease homologues	0.082	Lycopene_cycl, Lycopene cyclase protein	0.92	528	317.76	7	0.48	1.1	100	528	309.23	20	1.54	2.48	100
c111591_g1_i1																				Protein similar to predicted member of the intramitochondrial sorting protein family	2.4	Intracellular trafficking, secretion, and vesicular transport	BBOX, B-Box-type zinc finger	0.16	C-C_Bond_Lyase, C-C_Bond_Lyase of the TIM-Barrel fold	0.85	470	260.17	6	0.5	1.15	100	470	251.59	0	0	0	0
c111674_g1_i1																				Adaptor protein Enigma and related PDZ-LIM proteins	0.021	Signal transduction mechanisms, Cytoskeleton	LIM, Zinc-binding domain present in Lin-11, Isl-1, Mec-3	0.04	DUF1352, Protein of unknown function (DUF1352)	0.085	439	229.57	2	0.19	0.43	100	439	220.95	7	0.75	1.22	100
c111686_g1_i1																				Kynurenine 3-monooxygenase and related flavoprotein monooxygenases	1.6	Energy production and conversion, General function prediction only	FGF, Acidic and basic fibroblast growth factor family	0.41	DUF3430, Protein of unknown function (DUF3430)	0.62	508	297.86	10	0.73	1.67	100	508	289.32	18	1.48	2.39	100
c111716_g1_i1																				Uncharacterized conserved protein	0.24	Function unknown	MIR, Domain in ryanodine and inositol trisphosphate receptors and protein O-mannosyltransferases	0.23	FAM91_C, FAM91 C-terminus	0.074	334	128.22	0	0	0	0	334	119.68	4	0.8	1.28	100
c111720_g1_i1																				Nuclear pore complex component (sc Nup85)	1.7	Nuclear structure, Intracellular trafficking, secretion, and vesicular transport	RPOLA_N, RNA polymerase I subunit A N-terminus	0.091	SPOB_ab, Sporulation initiation phospho-transferase B, C-terminal	0.035	332	126.35	7	1.21	2.76	100	332	117.82	15	3.03	4.89	100
c111735_g1_i1																				Ultrahigh sulfur keratin-associated protein	0.048	Extracellular structures	AMOP, Adhesion-associated domain present in MUC4 and other proteins	0.017	COX4_pro, Prokaryotic Cytochrome C oxidase subunit IV	0.092	311	106.93	0	0	0	0	311	98.58	3	0.72	1.17	100
c111874_g1_i1																				Uncharacterized conserved protein, contains RWD domain	0.071	Function unknown	TR_FER, Transferrin	0.02	TRAM1, TRAM1-like protein	0.049	436	226.62	0	0	0	0	436	218	6	0.66	1.06	100
c111877_g1_i1										gi|443696989|gb|ELT97571.1| phosphoenolpyruvate carboxykinase [Francisella tularensis subsp. tularensis 8	4e-06	gi|604823375|gb|JAC34025.1| putative arylsulfatase b precursor ixodes scapularis arylsulfatase b precursor, partial [Amblyomma triste]	2e-11	sp|Q32KJ8|ARSI_RAT Arylsulfatase I	6e-06	tr|A0A023GMD2|A0A023GMD2_9ACAR Putative arylsulfatase b ixodes scapularis arylsulfatase b (Fragment)	1e-10			RNA polymerase I, second largest subunit	0.62	Transcription	PI3Kc, Phosphoinositide 3-kinase, catalytic domain	0.11	Peptidase_C50, Peptidase family C50	0.27	357	149.95	4	0.58	1.33	100	357	141.32	0	0	0	0
c111909_g1_i1																				Uncharacterized conserved protein, contains DENN and RUN domains	0.51	Signal transduction mechanisms	SPK, domain in SET and PHD domain containing proteins and protein kinases	0.065	DAN, DAN domain	0.17	331	125.42	5.7	0.99	2.26	3	331	116.89	16.46	3.35	5.4	2.11
c111909_g1_i2												gi|604811383|gb|JAC28032.1| putative secreted mucin [Amblyomma triste]	5e-17			tr|L7M8V4|L7M8V4_9ACAR Putative secreted peptide	8e-19			60S Ribosomal protein L13	0.18	Translation, ribosomal structure and biogenesis	SPK, domain in SET and PHD domain containing proteins and protein kinases	0.066	NTR2, Nineteen complex-related protein 2	0.019	397	188.47	183.96	21.33	48.57	64.35	397	179.81	1133.34	150.05	241.87	94.61
c111909_g1_i3												gi|604811383|gb|JAC28032.1| putative secreted mucin [Amblyomma triste]	1e-17			tr|L7M8V4|L7M8V4_9ACAR Putative secreted peptide	2e-21			Transcription factor NF-X1, contains NFX-type Zn2+-binding and R3H domains	0.042	Transcription	COLIPASE, Colipase	0.42	Prokineticin, Prokineticin	0.19	397	188.47	93.34	10.82	24.64	32.65	397	179.81	39.2	5.19	8.37	3.27
c111928_g1_i1																				Flavin-containing monooxygenase	0.077	Secondary metabolites biosynthesis, transport and catabolism	Beta-Casp, Beta-Casp domain	0.023	DUF1820, Domain of unknown function (DUF1820)	0.036	307	103.29	1	0.21	0.48	100	307	94.98	3	0.75	1.21	100
c111964_g1_i1																				mRNA cleavage and polyadenylation factor II complex, subunit CFT2 (CPSF subunit)	2.1	RNA processing and modification	MltA, MltA specific insert domain	0.11	FAM180, FAM180 family	0.18	339	132.91	0	0	0	0	339	124.34	4	0.77	1.23	100
c111994_g1_i1																				Na+/K+ symporter	0.054	Inorganic ion transport and metabolism	SRP54_N, SRP54-type protein, helical bundle domain	0.38	Srg, Srg family chemoreceptor	0.01	418	208.96	4	0.42	0.95	100	418	200.32	7	0.83	1.34	100
c112051_g1_i1																				Sulfate/bicarbonate/oxalate exchanger SAT-1 and related transporters (SLC26 family)	0.17	Inorganic ion transport and metabolism	B41, Band 4	0.1	PAP_PilO, Pilin accessory protein (PilO)	0.16	346	139.51	0	0	0	0	346	130.91	4	0.73	1.17	100
c112078_g1_i1																				L-fucose kinase	0.35	Carbohydrate transport and metabolism	SCPU, Spore Coat Protein U domain	0.059	SCPU, Spore Coat Protein U domain	0.31	323	117.98	3	0.56	1.27	100	323	109.51	1	0.22	0.35	100
c112107_g1_i1																				Tam3-transposase (Ac family)	1.7	Replication, recombination and repair	ACR, ADAM Cysteine-Rich Domain	0.74	STAT_bind, STAT protein, DNA binding domain	0.62	426	216.8	10	1.01	2.3	100	426	208.17	0	0	0	0
c112135_g1_i1																				Helix loop helix transcription factor EB	0.084	Transcription	CDC37_N, Cdc37 N terminal kinase binding	0.6	Circo_capsid, Circovirus capsid protein	0.021	382	173.94	4	0.5	1.14	100	382	165.28	0	0	0	0
c112166_g1_i1																				Predicted acyltransferase	0.38	General function prediction only	AgrB, Accessory gene regulator B	0.099	O-ag_pol_Wzy, O-antigen polysaccharide polymerase Wzy	0.0008	532	321.74	7	0.48	1.08	100	532	313.22	8	0.61	0.98	100
c112191_g1_i1																				Pre-initiation complex, subunit CDC6, AAA+ superfamily ATPase	0.25	Replication, recombination and repair, Cell cycle control, cell division, chromosome partitioning	UAS, UAS domain	0.029	DUF4639, Domain of unknown function (DUF4639)	0.063	322	117.05	3	0.56	1.28	100	322	108.59	0	0	0	0
c112205_g1_i1				- symbol:CG11577 species:7227 "Drosophila melanogaster" [GO:0003674 "molecular_function" evidence=ND] [GO:0019233 "sensory perception of pain" evidence=IMP] [GO:0012505 "endomembrane system" evidence=IDA] Proteomes:UP000000803 EMBL:AE014296 GO:GO:0019233	GO:0019233 sensory perception of pain	GO:0003674 molecular_function	5e-69	gi|442750267|gb|JAA67293.1| Putative protein canopy log 4 [Ixodes ricinus]	2e-92	gi|241748782|ref|XP_002412473.1| PREDICTED: tubulin beta chain-like [Macaca fascicular	3e-88			sp|A3KNS2|CNPY3_DANRE Protein canopy homolog 3	4e-54	tr|V5HHP8|V5HHP8_IXORI Putative conserved secreted protein (Fragment)	3e-91	c112205_g1_i1|m.419534	YES	Uncharacterized conserved protein	7e-61	Function unknown	WNT1, found in Wnt-1	0.051	DUF3456, TLR4 regulator and MIR-interacting MSAP	3e-43	1768	1557.4	1390	19.51	44.42	100	1768	1548.95	2958.34	45.47	73.29	69.97
c112205_g1_i2				- symbol:CG11577 species:7227 "Drosophila melanogaster" [GO:0003674 "molecular_function" evidence=ND] [GO:0019233 "sensory perception of pain" evidence=IMP] [GO:0012505 "endomembrane system" evidence=IDA] Proteomes:UP000000803 EMBL:AE014296 GO:GO:0019233	GO:0019233 sensory perception of pain	GO:0003674 molecular_function	4e-69	gi|442750267|gb|JAA67293.1| Putative protein canopy log 4 [Ixodes ricinus]	1e-92	gi|241748782|ref|XP_002412473.1| PREDICTED: tubulin beta chain-like [Macaca fascicular	2e-88			sp|A3KNS2|CNPY3_DANRE Protein canopy homolog 3	3e-54	tr|V5HHP8|V5HHP8_IXORI Putative conserved secreted protein (Fragment)	2e-91	c112205_g1_i2|m.419556	YES	Uncharacterized conserved protein	6e-61	Function unknown	WNT1, found in Wnt-1	0.05	DUF3456, TLR4 regulator and MIR-interacting MSAP	3e-43	1713	1502.4	0	0	0	0	1713	1493.95	1224.66	19.52	31.46	30.03
c112261_g1_i1																				Cl- channel CLC-2 and related proteins (CLC superfamily)	1	Inorganic ion transport and metabolism	Agro_virD5, Agrobacterium VirD5 protein	0.11	GPDPase_memb, Membrane domain of glycerophosphoryl diester phosphodiesterase	0.1	345	138.57	2	0.32	0.72	100	345	129.97	5	0.92	1.48	100
c112340_g1_i1																				Aspartyl protease	0.36	Posttranslational modification, protein turnover, chaperones	TNF, Tumour necrosis factor family	0.26	DUF1615, Protein of unknown function (DUF1615)	0.79	306	102.38	1	0.21	0.49	100	306	94.09	3	0.76	1.22	100
c112368_g1_i1																				Predicted membrane protein	2.2	Function unknown	PSN, Presenilin, signal peptide peptidase, family	0.11	ACT_4, ACT domain	0.29	309	105.11	3	0.62	1.42	100	309	96.78	2	0.49	0.79	100
c112404_g2_i2																				K+-dependent Na+:Ca2+ antiporter	0.62	Inorganic ion transport and metabolism	acidPPc, Acid phosphatase homologues	0.33	Lig_chan, Ligand-gated ion channel	0.17	332	126.35	0.41	0.07	0.16	20.92	332	117.82	4.25	0.86	1.38	66.08
c11240_g1_i1																				Ubiquinone biosynthesis methyltransferase COQ5	0.9	Coenzyme transport and metabolism	SERPIN, SERine Proteinase INhibitors	0.16	Lyase_aromatic, Aromatic amino acid lyase	0.11	333	127.29	5	0.86	1.95	100	333	118.75	0	0	0	0
c112526_g1_i1										gi|922982544|gb|ALB02129.1| phosphoenolpyruvate carboxykinase [Francisella tularensis subsp. tularensis 8	3e-35									tRNA (5-methylaminomethyl-2-thiouridylate)-methyltransferase	0.0002	Translation, ribosomal structure and biogenesis	FDX-ACB, Ferredoxin-fold anticodon binding domain	1.5	tRNA_Me_trans, tRNA methyl transferase	2e-06	479	269.08	38	3.09	7.03	100	479	260.51	4	0.37	0.59	100
c112533_g1_i1								gi|442746193|gb|JAA65256.1| Putative rvt 1, partial [Ixodes ricinus]	1e-08											Predicted membrane protein	0.46	Function unknown	CRM1_C, CRM1 C terminal	0.31	Paramyxo_P, Paramyxovirinae P phosphoprotein C-terminal region	0.29	308	104.2	0	0	0	0	308	95.88	3	0.74	1.2	100
c112613_g1_i1																				Uncharacterized conserved protein	0.9	Cell cycle control, cell division, chromosome partitioning	zf-AD, Zinc-finger associated domain (zf-AD)	0.067	Corona_RPol_N, Coronavirus RPol N-terminus	1.1	441	231.54	1	0.09	0.21	100	441	222.93	17	1.82	2.93	100
c112658_g1_i1																				Transcriptional repressors of the hairy/E(spl) family (contains HLH)	0.28	Transcription	VKc, Family of likely enzymes that includes the catalytic subunit of vitamin K epoxide reductase	0.23	DUF1295, Protein of unknown function (DUF1295)	0.44	547	336.68	7	0.45	1.03	100	547	328.17	1	0.07	0.12	100
c112681_g1_i1																				UDP-N-acetylglucosamine transporter	0.39	Carbohydrate transport and metabolism	MA3, Domain in DAP-5, eIF4G, MA-3 and other proteins	0.035	SCHIP-1, Schwannomin-interacting protein 1	0.043	307	103.29	0	0	0	0	307	94.98	3	0.75	1.21	100
c112715_g1_i1																				Protein kinase	2.3	General function prediction only	BURP, The BURP domain is found at the C-terminus of several different plant proteins	0.038	FGGY_N, FGGY family of carbohydrate kinases, N-terminal domain	1.2	705	494.44	37	1.64	3.72	100	705	485.98	0	0	0	0
c112722_g1_i1																				Phosphoinositide-specific phospholipase C	5	Signal transduction mechanisms	PA2c, Phospholipase A2	0.43	Furin-like, Furin-like cysteine rich region	2.6	324	118.9	4	0.74	1.67	100	324	110.43	0	0	0	0
c112736_g1_i1																				Uncharacterized conserved protein	0.33	Function unknown	MIF4G, Middle domain of eukaryotic initiation factor 4G (eIF4G)	0.082	Ser_hydrolase, Serine hydrolase	0.078	386	177.8	13	1.6	3.64	100	386	169.14	19	2.67	4.31	100
c112747_g1_i1																				Uncharacterized conserved protein	0.061	Function unknown	FAS1, Four repeated domains in the Fasciclin I family of proteins, present in many other contexts	0.14	Bystin, Bystin	0.055	348	141.4	3	0.46	1.06	100	348	132.8	0	0	0	0
c11277_g1_i1																				Beta-catenin-binding protein APC, contains ARM repeats	0.8	Signal transduction mechanisms, Cytoskeleton	TLC, TRAM, LAG1 and CLN8 homology domains	1.2	Peptidase_A2B, Ty3 transposon peptidase	0.52	354	147.09	3	0.45	1.01	100	354	138.47	0	0	0	0
c112871_g1_i1																				Aminopeptidases of the M20 family	0.22	Posttranslational modification, protein turnover, chaperones, General function prediction only	CK_II_beta, Casein kinase II regulatory subunit	0.045	Alliinase_C, Allinase	0.21	423	213.86	6	0.61	1.4	100	423	205.22	8	0.93	1.5	100
c112884_g1_i1																				Uncharacterized conserved protein	0.32	Function unknown	CADG, Dystroglycan-type cadherin-like domains	0.16	JTB, Jumping translocation breakpoint protein (JTB)	0.45	384	175.87	4	0.5	1.13	100	384	167.21	0	0	0	0
c113027_g1_i1																				CAP-binding protein complex interacting protein 2	0.062	RNA processing and modification	ZnF_PMZ, plant mutator transposase zinc finger	0.027	DUF4603, Domain of unknown function (DUF4603)	0.43	336	130.1	0	0	0	0	336	121.54	37	7.25	11.68	100
c113042_g1_i1										gi|151571605|gb|EDN37259.1| phosphoenolpyruvate carboxykinase [Francisella tularensis subsp. tularensis 8	1e-31									Endosomal membrane proteins, EMP70	1	Intracellular trafficking, secretion, and vesicular transport	Candida_ALS_N, Cell-wall agglutinin N-terminal ligand-sugar binding	0.065	STE2, Fungal pheromone mating factor STE2 GPCR	0.049	827	616.41	56	1.99	4.52	100	827	607.96	1	0.04	0.06	100
c113043_g1_i1																				H+/oligopeptide symporter	0.33	Amino acid transport and metabolism	TBOX, Domain first found in the mice T locus (Brachyury) protein	0.041	DUF2142, Predicted membrane protein (DUF2142)	0.48	355	148.04	16	2.36	5.38	100	355	139.42	26	4.44	7.16	100
c113060_g1_i1																				Predicted membrane protein (patched superfamily)	0.092	General function prediction only	STYKc, Protein kinase; unclassified specificity	0.45	DUF3915, Protein of unknown function (DUF3915)	0.075	640	429.48	1	0.05	0.12	100	640	421.01	34	1.92	3.1	100
c113072_g1_i1																				Ferric reductase, NADH/NADPH oxidase and related proteins	0.19	Inorganic ion transport and metabolism, Secondary metabolites biosynthesis, transport and catabolism	Carb_anhydrase, Eukaryotic-type carbonic anhydrase	0.086	Corona_S1, Coronavirus S1 glycoprotein	0.005	467	257.2	0	0	0	0	467	248.62	7	0.67	1.08	100
c113109_g1_i1				- symbol:ttn-1 species:6239 "Caenorhabditis elegans" [GO:0000166 "nucleotide binding" evidence=IEA] [GO:0004672 "protein kinase activity" evidence=IEA] [GO:0005524 "ATP binding" evidence=IEA] [GO:0005859 "muscle myosin complex" evidence=IBA] [GO:0005865 "	GO:0006468 protein phosphorylation /// GO:0006941 striated muscle contraction /// GO:0007015 actin filament organization /// GO:0009792 embryo development ending in birth or egg hatching /// GO:0016310 phosphorylation /// GO:0045214 sarcomere organization /// GO:0071688 striated muscle myosin thick filament assembly	GO:0000166 nucleotide binding /// GO:0004672 protein kinase activity /// GO:0005524 ATP binding /// GO:0008307 structural constituent of muscle /// GO:0016301 kinase activity /// GO:0016740 transferase activity /// GO:0051015 actin filament binding /// GO:0051371 muscle alpha-actinin binding /// GO:0097493 structural molecule activity conferring elasticity	4e-10	gi|442760797|gb|JAA72557.1| Putative lachesin, partial [Ixodes ricinus]	5e-08	gi|241999176|ref|XP_002434231.1| PREDICTED: tubulin beta chain-like [Macaca fascicular	7e-21	gi|604825821|gb|JAC35247.1| putative lachesin [Amblyomma triste]	6e-09	sp|A2ASS6|TITIN_MOUSE Titin	2e-07	tr|B7PGA9|B7PGA9_IXOSC Neurofilament medium polypeptide, putative	7e-24			Neural cell adhesion molecule L1	5e-09	Signal transduction mechanisms	IGc2, Immunoglobulin C-2 Type	5e-12	I-set, Immunoglobulin I-set domain	1e-16	1904	1693.4	127	1.64	3.73	100	1904	1684.95	182	2.57	4.15	100
c113193_g1_i1				- symbol:IscW_ISCW004274 "Methionine adenosyltransferase, putative" species:6945 "Ixodes scapularis" [GO:0004478 "methionine adenosyltransferase activity" evidence=IBA] [GO:0005829 "cytosol" evidence=IBA] InterPro:IPR002133 InterPro:IPR022628 InterPro:IPR		GO:0004478 methionine adenosyltransferase activity	6e-42	gi|442747937|gb|JAA66128.1| Putative s-adenosylmethionine synthetase [Ixodes ricinus]	5e-44	gi|241330100|ref|XP_002408326.1| PREDICTED: tubulin beta chain-like [Macaca fascicular	6e-40	gi|604807577|gb|JAC26130.1| putative s-adenosylmethionine synthetase, partial [Amblyomma parvum]	5e-47	sp|Q91X83|METK1_MOUSE S-adenosylmethionine synthase isoform type-1	9e-37	tr|A0A023FZK9|A0A023FZK9_9ACAR S-adenosylmethionine synthase (Fragment)	3e-46			S-adenosylmethionine synthetase	3e-35	Coenzyme transport and metabolism	HECTc, Domain Homologous to E6-AP Carboxyl Terminus with	0.007	S-AdoMet_synt_C, S-adenosylmethionine synthetase, C-terminal domain	1e-32	995	784.4	4.57	0.13	0.29	0.25	995	775.95	35.06	1.08	1.73	2.16
c113193_g1_i2				- symbol:IscW_ISCW004274 "Methionine adenosyltransferase, putative" species:6945 "Ixodes scapularis" [GO:0004478 "methionine adenosyltransferase activity" evidence=IBA] [GO:0005829 "cytosol" evidence=IBA] InterPro:IPR002133 InterPro:IPR022628 InterPro:IPR		GO:0004478 methionine adenosyltransferase activity	0	gi|442747937|gb|JAA66128.1| Putative s-adenosylmethionine synthetase [Ixodes ricinus]	0	gi|391332137|ref|XP_003740494.1| PREDICTED: tubulin beta chain-like [Macaca fascicular	0	gi|604807577|gb|JAC26130.1| putative s-adenosylmethionine synthetase, partial [Amblyomma parvum]	0	sp|Q5R5H1|METK2_PONAB S-adenosylmethionine synthase isoform type-2	0	tr|A0A023FZK9|A0A023FZK9_9ACAR S-adenosylmethionine synthase (Fragment)	0			S-adenosylmethionine synthetase	0	Coenzyme transport and metabolism	RNAse_Pc, Pancreatic ribonuclease	0.089	S-AdoMet_synt_C, S-adenosylmethionine synthetase, C-terminal domain	1e-65	1572	1361.4	3178.43	51.03	116.18	99.75	1572	1352.95	2766.94	48.69	78.48	97.84
c113217_g1_i1																				Predicted RING-containing E3 ubiquitin ligase	1.1	Posttranslational modification, protein turnover, chaperones	ZnF_C4, c4 zinc finger in nuclear hormone receptors	0.038	MASE2, MASE2 domain	0.11	1566	1355.4	46	0.74	1.69	100	1566	1346.95	71	1.25	2.02	100
c113238_g1_i1																				Histone transcription regulator HIRA, WD repeat superfamily	0.57	Cell cycle control, cell division, chromosome partitioning, Transcription	eIF6, translation initiation factor 6	0.26	DUF674, Protein of unknown function (DUF674)	0.24	326	120.76	4	0.72	1.65	100	326	112.27	0	0	0	0
c113247_g1_i1																				Phosphoenolpyruvate carboxykinase	1.5	Energy production and conversion	FtsA, Cell division protein FtsA	0.076	PEPCK, Phosphoenolpyruvate carboxykinase	0.16	368	160.46	1	0.14	0.31	100	368	151.81	5	0.78	1.26	100
c113274_g1_i1																				Cubilin, multiligand receptor mediating cobalamin absorption	0.013	Coenzyme transport and metabolism	Candida_ALS_N, Cell-wall agglutinin N-terminal ligand-sugar binding	0.33	Pro-rich_19, Proline-rich 19	0.081	392	183.62	5	0.6	1.36	100	392	174.96	0	0	0	0
c113352_g1_i1																				Uncharacterized conserved protein	0.025	Function unknown	TLC, TRAM, LAG1 and CLN8 homology domains	0.075	DUF1269, Protein of unknown function (DUF1269)	0.41	1156	945.4	71	1.64	3.74	100	1156	936.95	79	2.01	3.24	100
c113356_g1_i1																				Disintegrin metalloproteinases with thrombospondin repeats	0.016	Posttranslational modification, protein turnover, chaperones	EGF_Lam, Laminin-type epidermal growth factor-like domai	0.16	DUF3729, Protein of unknown function (DUF3729)	0.04	317	112.44	3	0.58	1.33	100	317	104.02	0	0	0	0
c113357_g1_i1																				Uncharacterized conserved protein	0.28	Function unknown	FH2, Formin Homology 2 Domain	0.098	DUF3483, Domain of unknown function (DUF3483)	0.065	311	106.93	9	1.84	4.19	100	311	98.58	3	0.72	1.17	100
c113392_g1_i1																				Long chain fatty acid elongase	0.11	Lipid transport and metabolism	TNF, Tumour necrosis factor family	0.42	Filo_glycop, Filovirus glycoprotein	0.14	771	560.42	17	0.66	1.51	100	771	551.96	79	3.41	5.49	100
c113395_g1_i1																				TGFbeta receptor signaling protein SMAD and related proteins	0.31	Signal transduction mechanisms, Transcription	RasGEFN, Guanine nucleotide exchange factor for Ras-like GTPases; N-terminal motif	0.19	FLO_LFY, Floricaula / Leafy protein	0.062	319	114.28	15	2.87	6.53	100	319	105.85	0	0	0	0
c113402_g1_i1																				Acetylglucosaminyltransferase EXT2/exostosin 2	0.23	Carbohydrate transport and metabolism, Cell wall/membrane/envelope biogenesis, Extracellular structures	POLAc, DNA polymerase A domain	0.066	Phage_tube, Phage tail tube protein FII	0.36	360	152.81	6	0.86	1.95	100	360	144.17	9	1.49	2.4	100
c113425_g1_i1																				Ceramidases	0.29	Signal transduction mechanisms	Catalase, Catalases are antioxidant enzymes that catalyse the conversion of hydrogen peroxide to water and molecular oxygen, serving to protect cells from its toxic effects	0.73	GPDPase_memb, Membrane domain of glycerophosphoryl diester phosphodiesterase	0.53	406	197.24	6	0.66	1.51	100	406	188.58	0	0	0	0
c113462_g1_i1																				PDZ-domain interacting protein EPI64, contains TBC domain	0.58	Intracellular trafficking, secretion, and vesicular transport	SCY, Intercrine alpha family (small cytokine C-X-C) (chemokine CXC)	0.11	DUF817, Protein of unknown function (DUF817)	0.3	450	240.41	0	0	0	0	450	231.81	9	0.92	1.49	100
c113500_g1_i1																				Predicted E3 ubiquitin ligase	0.41	Posttranslational modification, protein turnover, chaperones	LITAF, Possible membrane-associated motif in LPS-induced tumor necrosis factor alpha factor (LITAF), also known as PIG7, and other animal proteins	0.11	Permease, Permease	0.92	351	144.25	0	0	0	0	351	135.63	5	0.88	1.41	100
c113511_g1_i1																				Uncharacterized conserved protein BC10 (implicated in bladder cancer in humans)	0.072	Function unknown	Aamy, Alpha-amylase domain	0.023	Alpha-amylase, Alpha amylase, catalytic domain	0.25	314	109.68	0	0	0	0	314	101.3	3	0.71	1.14	100
c11358_g1_i1				- symbol:IscW_ISCW019342 "Gonadotropin-releasing hormone receptor, putative" species:6945 "Ixodes scapularis" [GO:0005000 "vasopressin receptor activity" evidence=IBA] [GO:0005887 "integral component of plasma membrane" evidence=IBA] [GO:0032870 "cellular	GO:0032870 cellular response to hormone stimulus /// GO:1901652 response to peptide	GO:0005000 vasopressin receptor activity /// GO:0042277 peptide binding	2e-45			gi|241596965|ref|XP_002404643.1| PREDICTED: tubulin beta chain-like [Macaca fascicular	2e-43			sp|P49922|GNRHR_PIG Gonadotropin-releasing hormone receptor	1e-16	tr|B7PTL8|B7PTL8_IXOSC Gonadotropin-releasing hormone receptor, putative (Fragment)	2e-46			G protein-coupled receptor	4e-09	Signal transduction mechanisms	TLC, TRAM, LAG1 and CLN8 homology domains	0.083	7tm_1, 7 transmembrane receptor (rhodopsin family)	5e-16	327	121.69	0	0	0	0	327	113.19	3	0.63	1.02	100
c113610_g1_i1																				Alpha-mannosidase	0.57	Carbohydrate transport and metabolism	CTD, Spt5 C-terminal nonapeptide repeat binding Spt4	0.19	IBD, Transcription-initiator DNA-binding domain IBD	0.32	338	131.97	3	0.5	1.13	100	338	123.41	0	0	0	0
c113733_g1_i1		gnl|AT0003872|ABY71657	5e-21							gi|306755699|sp|B1P1A7.1|JZ47A_CHIGU RecName: Full=U3-theraphotoxin-Cg1b; Short=U3-TRTX-Cg1b; AltName: Full=Jingzhaotoxin-47; Short=JZTX-47; AltName: Full=Peptide F6-10.40; Flags: Precursor >gi|165905930|gb|ABY71657.1| cystine knot toxin [Chilobrachys guangxiens	6e-35			sp|B1P1A7|JZ47A_CHIGU U3-theraphotoxin-Cg1b	4e-37					Dolichyl-phosphate-mannose:protein O-mannosyl transferase	0.082	Posttranslational modification, protein turnover, chaperones	Mad3_BUB1_I, Mad3/BUB1 hoMad3/BUB1 homology region 1	0.091	Toxin_20, Huwentoxin-II family	4e-17	475	265.12	34	2.8	6.38	100	475	256.54	27	2.51	4.04	100
c113736_g1_i1																				Anaphase-promoting complex (APC), Cdc16 subunit	0.22	Cell cycle control, cell division, chromosome partitioning, Posttranslational modification, protein turnover, chaperones	AIP3, Actin interacting protein 3	0.14	PalH, PalH/RIM21	0.094	335	129.16	0	0	0	0	335	120.61	4	0.79	1.27	100
c113767_g1_i1																				Replication factor C, subunit RFC2	0.3	Replication, recombination and repair	PriCT_1, Primase C terminal 1 (PriCT-1)	0.2	Acid_PPase, Acid Phosphatase	0.23	498	287.93	13	0.99	2.25	100	498	279.38	21	1.79	2.88	100
c113775_g1_i1																				Predicted membrane protein	4	Function unknown	COLIPASE, Colipase	0.05	NS3_envE, Non-structural protein NS3/Small envelope protein E	0.65	470	260.17	0	0	0	0	470	251.59	19	1.8	2.9	100
c113797_g1_i1																				G protein beta subunit-like protein	0.29	Signal transduction mechanisms	WRKY, DNA binding domain	0.15	UNC-50, UNC-50 family	0.039	404	195.29	5	0.56	1.27	100	404	186.63	0	0	0	0
c113799_g1_i1																				Membrane-associated protein FER-1 and related ferlins, contain multiple C2 domains	0.14	Cell wall/membrane/envelope biogenesis	RPOL8c, RNA polymerase subunit 8	0.028	Vert_IL3-reg_TF, Vertebrate interleukin-3 regulated transcription factor	0.057	347	140.46	0	0	0	0	347	131.85	5	0.9	1.46	100
c113817_g1_i1																				Translation initiation factor 3, subunit a (eIF-3a)	0.22	Translation, ribosomal structure and biogenesis	PLCYc, Phospholipase C, catalytic domain (part); domain Y	0.73	Cation_ATPase_C, Cation transporting ATPase, C-terminus	0.042	304	100.56	1	0.22	0.49	100	304	92.3	3	0.77	1.25	100
c113821_g1_i1																				N-acetylglucosaminyltransferase complex, subunit PIG-C/GPI2, required for phosphatidylinositol biosynthesis	0.55	Lipid transport and metabolism	POLBc, DNA polymerase type-B family	0.56	PalH, PalH/RIM21	0.024	318	113.36	3	0.58	1.32	100	318	104.94	0	0	0	0
c113848_g1_i1																				Cl- channel CLC-2 and related proteins (CLC superfamily)	0.66	Inorganic ion transport and metabolism	HTH_ARAC, helix_turn_helix, arabinose operon control protein	0.009	ResB, ResB-like family	0.008	475	265.12	2	0.16	0.38	100	475	256.54	8	0.74	1.2	100
c113873_g1_i1																				E3 ubiquitin ligase involved in ubiquitination of E-cadherin complex	0.2	Posttranslational modification, protein turnover, chaperones	SprT, SprT homologues	0.038	Cupin_8, Cupin-like domain	0.17	716	505.43	24	1.04	2.36	100	716	496.97	1	0.05	0.08	100
c113905_g1_i1																				Uncharacterized conserved protein	0.19	Function unknown	RPR, domain present in proteins, which are involved in regulation of nuclear pre-mRNA	0.28	Dynamitin, Dynamitin	0.47	301	97.85	2	0.45	1.02	100	301	89.63	0	0	0	0
c113919_g1_i1																				Oxysterol-binding protein	0.24	Signal transduction mechanisms	NADH_4Fe-4S, NADH-ubiquinone oxidoreductase-F iron-sulfur binding region	0.081	Alpha_E1_glycop, Alphavirus E1 glycoprotein	0.031	390	181.68	4	0.48	1.1	100	390	173.02	15	2.06	3.33	100
c113942_g1_i1				- symbol:EDC4 "Uncharacterized protein" species:9615 "Canis lupus familiaris" [GO:0000932 "cytoplasmic mRNA processing body" evidence=IEA] [GO:0005654 "nucleoplasm" evidence=IEA] [GO:0016020 "membrane" evidence=IEA] InterPro:IPR017986 InterPro:IPR001680 I			7e-29			gi|527268852|ref|XP_005152472.1| PREDICTED: tubulin beta chain-like [Macaca fascicular	4e-33	gi|604798752|gb|JAC21818.1| putative edc4 protein, partial [Amblyomma cajennense]	4e-60	sp|Q7ZXT3|EDC4_XENLA Enhancer of mRNA-decapping protein 4	4e-29	tr|L7M2D3|L7M2D3_9ACAR Uncharacterized protein	5e-145	c113942_g1_i1|m.425904	YES	Nuclear protein, contains WD40 repeats	5e-26	General function prediction only	HPT, Histidine Phosphotransfer domain	0.027	DUF4363, Domain of unknown function (DUF4363)	0.02	2609	2398.4	0	0	0	0	2609	2389.95	151.08	1.5	2.43	41.93
c113942_g1_i2				- symbol:EDC4 "Uncharacterized protein" species:9615 "Canis lupus familiaris" [GO:0000932 "cytoplasmic mRNA processing body" evidence=IEA] [GO:0005654 "nucleoplasm" evidence=IEA] [GO:0016020 "membrane" evidence=IEA] InterPro:IPR017986 InterPro:IPR001680 I			6e-29			gi|527268852|ref|XP_005152472.1| PREDICTED: tubulin beta chain-like [Macaca fascicular	8e-33	gi|604798752|gb|JAC21818.1| putative edc4 protein, partial [Amblyomma cajennense]	4e-60	sp|Q7ZXT3|EDC4_XENLA Enhancer of mRNA-decapping protein 4	5e-29	tr|L7M2D3|L7M2D3_9ACAR Uncharacterized protein	2e-137	c113942_g1_i2|m.425937	YES	Nuclear protein, contains WD40 repeats	5e-26	General function prediction only	HPT, Histidine Phosphotransfer domain	0.027	DUF4363, Domain of unknown function (DUF4363)	0.02	2571	2360.4	1	0.01	0.02	33.49	2571	2351.95	97.61	0.99	1.59	27.53
c113942_g1_i3										gi|241735332|ref|XP_002413918.1| PREDICTED: tubulin beta chain-like [Macaca fascicular	1e-13	gi|604798752|gb|JAC21818.1| putative edc4 protein, partial [Amblyomma cajennense]	4e-40			tr|L7M2D3|L7M2D3_9ACAR Uncharacterized protein	2e-78	c113942_g1_i3|m.425964	YES	Nuclear protein, contains WD40 repeats	0.001	General function prediction only	HPT, Histidine Phosphotransfer domain	0.015	DUF4363, Domain of unknown function (DUF4363)	0.01	1399	1188.4	1	0.02	0.04	66.51	1399	1179.95	54.31	1.1	1.77	30.53
c113997_g1_i1																				Succinate dehydrogenase, Fe-S protein subunit	0.4	Energy production and conversion	CFEM, eight cysteine-containing domain present in fungal extracellular membrane proteins	0.1	DUF3728, Prepilin peptidase dependent protein C (DUF3728)	0.052	332	126.35	2	0.35	0.79	100	332	117.82	4	0.81	1.3	100
c114025_g1_i1																				Low density lipoprotein B-like protein	1	Lipid transport and metabolism	PXA, Domain associated with PX domains	0.04	TMEM138, Transmembrane protein 138	0.35	325	119.83	3	0.55	1.25	100	325	111.35	0	0	0	0
c114039_g1_i1																				26S proteasome regulatory complex, ATPase RPT6	1.6	Posttranslational modification, protein turnover, chaperones	CLa, CLUSTERIN alpha chain	0.29	DUF3984, Protein of unknown function (DUF3984)	0.13	447	237.45	3	0.28	0.63	100	447	228.84	10	1.04	1.68	100
c114044_g1_i1																				Selective LIM binding factor	0.77	Transcription	D5_N, D5 N terminal like	0.13	NADH5_C, NADH dehydrogenase subunit 5 C-terminus	0.035	359	151.85	4	0.58	1.31	100	359	143.22	0	0	0	0
c114052_g1_i1																				Vesicle coat complex COPI, beta subunit	0.45	Intracellular trafficking, secretion, and vesicular transport	LU, Ly-6 antigen / uPA receptor -like domain	0.24	TFCD_C, Tubulin folding cofactor D C terminal	0.3	331	125.42	3	0.52	1.19	100	331	116.89	0	0	0	0
c114062_g1_i1																				Heparan sulfate 6-O-sulfotransferase	1	Cell wall/membrane/envelope biogenesis, Carbohydrate transport and metabolism	Piwi, This domain is found in the protein Piwi and its relatives	0.21	LMBR1, LMBR1-like membrane protein	0.081	351	144.25	0	0	0	0	351	135.63	4	0.7	1.13	100
c114113_g1_i1																				Origin recognition complex, subunit 1, and related proteins	0.14	Replication, recombination and repair	CW, CW domain	0.58	DUF4476, Domain of unknown function (DUF4476)	0.4	301	97.85	2	0.45	1.02	100	301	89.63	0	0	0	0
c114117_g1_i1																				Uncharacterized conserved protein, contains TBC domain	0.38	Signal transduction mechanisms, General function prediction only	Zn_pept, Zn_pept domain	0.48	Ufd2P_core, Ubiquitin elongating factor core	1	344	137.62	3	0.48	1.08	100	344	129.03	0	0	0	0
c11414_g1_i1																				Translation initiation factor 3, subunit a (eIF-3a)	0.57	Translation, ribosomal structure and biogenesis	MADS, MADS domain	0.14	MBOAT, MBOAT, membrane-bound O-acyltransferase family	0.055	406	197.24	5	0.55	1.26	100	406	188.58	0	0	0	0
c114187_g1_i1																				K+/Cl- cotransporter KCC1 and related transporters	1.6	Inorganic ion transport and metabolism	Bac_rhodopsin, Bacteriorhodopsin-like protein	0.087	DUF3522, Protein of unknown function (DUF3522)	0.027	389	180.71	30	3.63	8.26	100	389	172.05	15	2.08	3.35	100
c114201_g1_i1																				Adenine phosphoribosyl transferases	6.5	Nucleotide transport and metabolism	uDENN, Domain always found upstream of DENN domain, found in a variety of signalling proteins	0.37	GBP, Guanylate-binding protein, N-terminal domain	1.9	348	141.4	3	0.46	1.06	100	348	132.8	1	0.18	0.29	100
c114204_g1_i1																				Predicted esterase of the alpha-beta hydrolase superfamily (Neuropathy target esterase), contains cAMP-binding domains	0.55	General function prediction only	BASIC, Basic domain in HLH proteins of MYOD family	0.72	Alpha_E2_glycop, Alphavirus E2 glycoprotein	0.072	345	138.57	0	0	0	0	345	129.97	10	1.83	2.95	100
c114237_g1_i1																				Mitochondrial RNA helicase SUV3, DEAD-box superfamily	0.13	RNA processing and modification	HATPase_c, Histidine kinase-like ATPases	0.067	TAS2R, Mammalian taste receptor protein (TAS2R)	0.23	320	115.2	5	0.95	2.16	100	320	106.76	3	0.67	1.08	100
c114263_g1_i1																				Choline transporter-like protein	0.57	Lipid transport and metabolism	Fungal_trans, Fungal specific transcription factor domain	0.16	DUF673, Protein of unknown function (DUF673)	0.006	654	443.47	13	0.64	1.46	100	654	435	2	0.11	0.18	100
c114276_g1_i1																				Transcriptional corepressor Atrophin-1/DRPLA	0.013	General function prediction only	AMPKBI, 5'-AMP-activated protein kinase beta subunit, interation domain	0.067	Adeno_PV, Adenovirus minor core protein PV	0.008	319	114.28	0	0	0	0	319	105.85	3	0.67	1.09	100
c114333_g1_i1				- symbol:PSMB3 "Proteasome subunit beta type" species:9031 "Gallus gallus" [GO:0004298 "threonine-type endopeptidase activity" evidence=IEA] [GO:0005654 "nucleoplasm" evidence=IEA] [GO:0005739 "mitochondrion" evidence=IEA] [GO:0005794 "Golgi apparatus" ev	GO:0051603 proteolysis involved in cellular protein catabolic process	GO:0004298 threonine-type endopeptidase activity	4e-103	gi|442750507|gb|JAA67413.1| Putative 20s proteasome regulatory subunit beta type psmb3/pup3 [Ixodes ricinus]	2e-132	gi|675364190|gb|KFM57092.1| phosphoenolpyruvate carboxykinase [Francisella tularensis subsp. tularensis 8	1e-115	gi|604806081|gb|JAC25382.1| putative 20s proteasome regulatory subunit beta type psmb3/pup3 [Amblyomma parvum]	6e-147	sp|O73817|PSB3_ONCMY Proteasome subunit beta type-3	2e-102	tr|L7M437|L7M437_9ACAR Proteasome subunit beta type	7e-148			20S proteasome, regulatory subunit beta type PSMB3/PUP3	4e-100	Posttranslational modification, protein turnover, chaperones	CHAD, The CHAD domain is an alpha-helical domain functionally associated with some members of the adenylate cyclase family	0.012	Proteasome, Proteasome subunit	3e-42	883	672.4	466	15.15	34.49	100	883	663.95	1574	56.44	90.98	100
c114403_g1_i1																				3-Methylcrotonyl-CoA carboxylase, non-biotin containing subunit/Acetyl-CoA carboxylase carboxyl transferase, subunit beta	0.071	Amino acid transport and metabolism, Lipid transport and metabolism	GLECT, Galectin	0.092	7TMR-DISM_7TM, 7TM diverse intracellular signalling	0.16	310	106.02	0	0	0	0	310	97.68	7	1.71	2.75	100
c114426_g1_i1																				Fatty acyl-CoA elongase/Polyunsaturated fatty acid specific elongation enzyme	0.15	Lipid transport and metabolism	WAP, Four-disulfide core domains	0.19	DUF3732, Protein of unknown function (DUF3732)	0.048	417	207.98	0	0	0	0	417	199.34	9	1.07	1.73	100
c114427_g1_i1																				Helicase of the DEAD superfamily	0.016	Replication, recombination and repair	PepX_C, X-Pro dipeptidyl-peptidase C-terminal non-catalytic domain	0.071	TMEM156, TMEM156 protein family	0.12	310	106.02	3	0.62	1.41	100	310	97.68	0	0	0	0
c114511_g1_i1																				Uncharacterized conserved protein	0.006	Function unknown	PKS_AT, Acyl transferase domain in polyketide synthase (PKS) enzymes	0.059	Atrophin-1, Atrophin-1 family	0.11	302	98.76	2	0.44	1.01	100	302	90.52	2	0.53	0.85	100
c114519_g1_i1																				WD40 repeat protein TipD	0.58	General function prediction only	PKS_KR, This enzymatic domain is part of bacterial polyketide synthases	0.46	DUF4122, Domain of unknown function (DUF4122)	0.77	491	280.98	6	0.47	1.06	100	491	272.42	7	0.61	0.99	100
c114552_g1_i1																				TGc (transglutaminase/protease-like) domain-containing protein involved in cytokinesis	1.9	Cell cycle control, cell division, chromosome partitioning	CASc, Caspase, interleukin-1 beta converting enzyme (ICE) homologues	0.17	YxiJ, YxiJ-like protein	0.6	1855	1644.4	56.24	0.75	1.7	0.11	1855	1635.95	1	0.01	0.02	1.02
c114552_g1_i2																		c114552_g1_i2|m.428260	YES	Ca2+-permeable cation channel OSM-9 and related channels (OTRPC family)	0.5	Inorganic ion transport and metabolism, Signal transduction mechanisms	ZnF_U1, U1-like zinc finger	1.1	PBP1_TM, Transmembrane domain of transglycosylase PBP1 at N-terminal	0.3	386	177.8	5639.51	693.29	1578.41	99.54	386	169.14	10	1.41	2.27	98.98
c114552_g1_i3																				TGc (transglutaminase/protease-like) domain-containing protein involved in cytokinesis	2.3	Cell cycle control, cell division, chromosome partitioning	CASc, Caspase, interleukin-1 beta converting enzyme (ICE) homologues	0.21	YxiJ, YxiJ-like protein	0.74	2258	2047.4	231.25	2.47	5.62	0.35	2258	2038.95	0	0	0	0
c114563_g1_i1																				DNA polymerase iota/DNA damage inducible protein	0.12	Replication, recombination and repair	GAL4, GAL4-like Zn(II)2Cys6 (or C6 zinc) binuclear cluster DNA-binding domain	0.094	VirC2, VirC2 protein	0.4	420	210.92	5	0.52	1.18	100	420	202.28	1	0.12	0.19	100
c114586_g1_i1																				Protein phosphatase 1B (formerly 2C)	0.36	Signal transduction mechanisms	GRAN, Granulin	0.25	7TM_GPCR_Srv, Serpentine type 7TM GPCR chemoreceptor Srv	0.087	623	412.5	9	0.48	1.09	100	623	404.03	2	0.12	0.19	100
c114597_g1_i1																				GTP-binding ADP-ribosylation factor-like protein	1.1	General function prediction only	Endonuclease_NS, DNA/RNA non-specific endonuclease	0.03	G-7-MTase, mRNA (guanine-7-)methyltransferase (G-7-MTase)	0.2	362	154.72	0	0	0	0	362	146.08	11	1.79	2.89	100
c114600_g1_i1																				Transcription initiation factor IIA, gamma subunit	1.1	Transcription	KISc, Kinesin motor, catalytic domain	0.008	STE3, Pheromone A receptor	0.028	334	128.22	3	0.51	1.16	100	334	119.68	0	0	0	0
c114625_g1_i1										gi|599127537|gb|AHN53443.1| phosphoenolpyruvate carboxykinase [Francisella tularensis subsp. tularensis 8	9e-10					tr|L7LTK8|L7LTK8_9ACAR Putative tick transposon	7e-16			Glutamyl-tRNA synthetase	0.18	Translation, ribosomal structure and biogenesis	IL6, Interleukin-6 homologues	0.19	Peptidase_M6, Immune inhibitor A peptidase M6	0.044	383	174.9	0	0	0	0	383	166.24	5	0.72	1.15	100
c114672_g1_i1																				HEAT and armadillo repeat-containing protein	1.9	General function prediction only	ALBUMIN, serum albumin	1	7TM_GPCR_Srv, Serpentine type 7TM GPCR chemoreceptor Srv	0.46	440	230.56	5	0.47	1.08	100	440	221.94	4	0.43	0.69	100
c11469_g1_i1																				Transcription factor TCF20	0.29	Transcription	CaMBD, Calmodulin binding domain	0.27	DUF1032, Protein of unknown function (DUF1032)	0.14	305	101.47	2	0.43	0.98	100	305	93.19	3	0.77	1.24	100
c114726_g1_i1				- symbol:IscW_ISCW014560 "Nudix hydrolase, putative" species:6945 "Ixodes scapularis" [GO:0005829 "cytosol" evidence=IBA] [GO:0006203 "dGTP catabolic process" evidence=IBA] [GO:0035539 "8-oxo-7,8-dihydrodeoxyguanosine triphosphate pyrophosphatase activity	GO:0006203 dGTP catabolic process	GO:0035539 8-oxo-7,8-dihydrodeoxyguanosine triphosphate pyrophosphatase activity	2e-36	gi|442749745|gb|JAA67032.1| Putative nadh pyrophosphatase i of the nudix family of hydrolases [Ixodes ricinus]	1e-41	gi|241833903|ref|XP_002414956.1| PREDICTED: tubulin beta chain-like [Macaca fascicular	2e-34					tr|B7QIE9|B7QIE9_IXOSC Nudix hydrolase, putative	2e-37			p53 inducible protein PIR121	0.28	General function prediction only	Elp3, Elongator protein 3, MiaB family, Radical SAM	0.2	KSHV_K1, Glycoprotein K1 of Kaposi's sarcoma-associated herpes virus	0.049	324	118.9	3	0.55	1.26	100	324	110.43	25	5.39	8.69	100
c114743_g1_i2																tr|C9W1C8|C9W1C8_RHISA Putative secreted histamine binding protein	5e-09			Guanine nucleotide exchange factor	0.19	Intracellular trafficking, secretion, and vesicular transport	LytTR, LytTr DNA-binding domain	0.3	RnfC_N, RnfC Barrel sandwich hybrid domain	0.073	366	158.55	5	0.69	1.57	100	366	149.9	0	0	0	0
c114756_g1_i1																				Chitinase	0.009	Cell wall/membrane/envelope biogenesis	PSA, Paramecium Surface Antigen Repeat	0.091	DUF3638, Protein of unknown function (DUF3638)	0.59	848	637.41	31	1.06	2.42	100	848	628.95	68	2.57	4.15	100
c114840_g1_i1																		c114840_g1_i1|m.429475	YES	von Willebrand factor and related coagulation proteins	0.055	Extracellular structures, Defense mechanisms	NH, Neurohypophysial hormones	0.18	DUF389, Domain of unknown function (DUF389)	0.082	361	153.76	0	0	0	0	361	145.12	4	0.66	1.06	100
c114851_g1_i1																				Soluble epoxide hydrolase	0.24	Lipid transport and metabolism	Spc7, Spc7 kinetochore protein	0.14	PgaD, PgaD-like protein	0.3	334	128.22	3	0.51	1.16	100	334	119.68	5	0.99	1.6	100
c1148_g1_i1																				Gamma-glutamylcysteine synthetase	0.51	Coenzyme transport and metabolism	LRRNT, Leucine rich repeat N-terminal domain	0.13	DUF3537, Protein of unknown function (DUF3537)	1.5	403	194.31	4	0.45	1.02	100	403	185.66	7	0.9	1.45	100
c114918_g1_i1																				Na+/K+ symporter	0.31	Inorganic ion transport and metabolism	HTTM, Horizontally Transferred TransMembrane Domain	0.11	Auts2, Autism susceptibility gene 2 protein	0.35	483	273.05	12	0.96	2.19	100	483	264.48	6	0.54	0.87	100
c11504_g1_i1																				Farnesyl cysteine-carboxyl methyltransferase	0.15	Posttranslational modification, protein turnover, chaperones	IlGF, Insulin / insulin-like growth factor / relaxin family	0.049	DUF1509, Protein of unknown function (DUF1509)	0.11	330	124.48	1	0.18	0.4	100	330	115.97	6	1.23	1.99	100
c115062_g1_i1																				HIV-1 Vpr-binding protein	0.57	Cell cycle control, cell division, chromosome partitioning	RQC, This DNA-binding domain is found in the RecQ helicase among others and has a helix-turn-helix structure	0.045	NIDO, Nidogen-like	0.81	309	105.11	2	0.42	0.95	100	309	96.78	3	0.74	1.19	100
c11506_g1_i1																				Uncharacterized conserved protein (contains TPR repeat)	0.18	Function unknown	C1, Protein kinase C conserved region 1 (C1) domains (Cysteine-rich domains)	0.17	CABIT, Cell-cycle sustaining, positive selection,	0.037	366	158.55	0	0	0	0	366	149.9	5	0.79	1.28	100
c115083_g1_i1																				Predicted ubiquitin-protein ligase/hyperplastic discs protein, HECT superfamily	0.25	Posttranslational modification, protein turnover, chaperones	PP2Ac, Protein phosphatase 2A homologues, catalytic domain	0.059	DUF4504, Domain of unknown function (DUF4504)	0.057	326	120.76	0	0	0	0	326	112.27	3	0.64	1.03	100
c115090_g1_i1																				Fe2+/Zn2+ regulated transporter	0.25	Inorganic ion transport and metabolism	TSP1, Thrombospondin type 1 repeats	0.069	MENTAL, Cholesterol-capturing domain	0.18	413	204.07	8	0.86	1.95	100	413	195.42	1	0.12	0.2	100
c115094_g1_i1																				E3 ubiquitin protein ligase	0.092	Posttranslational modification, protein turnover, chaperones	PP2C_SIG, Sigma factor PP2C-like phosphatases	0.2	DUF4395, Domain of unknown function (DUF4395)	0.061	383	174.9	8	1	2.28	100	383	166.24	0	0	0	0
c115134_g1_i1																				Uncharacterized coiled coil protein	1.7	Function unknown	TOP4c, DNA Topoisomerase IV	0.17	JmjC, JmjC domain, hydroxylase	0.22	320	115.2	7	1.33	3.02	100	320	106.76	2	0.45	0.72	100
c115147_g1_i1																				Microsomal triglyceride transfer protein	0.29	Lipid transport and metabolism, Intracellular trafficking, secretion, and vesicular transport	BASIC, Basic domain in HLH proteins of MYOD family	0.017	RE_HaeII, HaeII restriction endonuclease	0.14	377	169.11	0	0	0	0	377	160.46	5	0.74	1.2	100
c115157_g1_i1																				Dopey and related predicted leucine zipper transcription factors	0.19	Transcription	CAT, Chloramphenicol acetyltransferase	0.002	TAS2R, Mammalian taste receptor protein (TAS2R)	0.032	395	186.53	14	1.64	3.74	100	395	177.87	7	0.94	1.51	100
c115159_g1_i1																				Predicted DHHC-type Zn-finger protein	0.2	General function prediction only	BBOX, B-Box-type zinc finger	0.019	Nucleocap_ssRNA, Plant viral coat protein nucleocapsid	0.19	422	212.88	1	0.1	0.23	100	422	204.24	6	0.7	1.13	100
c115224_g1_i1																				Predicted acyltransferase	1	General function prediction only	UAS, UAS domain	1.4	DUF1385, Protein of unknown function (DUF1385)	0.84	501	290.91	4	0.3	0.68	100	501	282.36	8	0.67	1.09	100
c11524_g1_i1																				Adenosine monophosphate deaminase	0.17	Nucleotide transport and metabolism	zf-AD, Zinc-finger associated domain (zf-AD)	0.088	Dicty_CAR, Slime mold cyclic AMP receptor	0.1	303	99.66	0	0	0	0	303	91.41	3	0.78	1.26	100
c115346_g1_i1																				Xanthine/uracil transporters	1.1	Nucleotide transport and metabolism	GHB, Glycoprotein hormone beta chain homologues	0.11	Hanta_G2, Hantavirus glycoprotein G2	0.16	1236	1025.4	283	6.03	13.73	100	1236	1016.95	1016	23.78	38.34	100
c115353_g1_i1																				Thiol-disulfide isomerase and thioredoxin	0.084	Posttranslational modification, protein turnover, chaperones, Energy production and conversion	SapB, Saposin (B) Domains	0.15	DUF4137, SBF-like CPA transporter family (DUF4137)	0.011	331	125.42	2	0.35	0.79	100	331	116.89	13	2.65	4.27	91.28
c115362_g1_i1																				Microtubule assembly protein Doublecortin and related proteins, contain DCX domain	0.35	Cell cycle control, cell division, chromosome partitioning, Cytoskeleton	MUTSac, ATPase domain of DNA mismatch repair MUTS family	0.52	DUF2593, Protein of unknown function (DUF2593)	0.38	449	239.42	5	0.46	1.04	100	449	230.82	0	0	0	0
c115414_g1_i1												gi|604793166|gb|JAC19028.1| putative secreted protein precursor [Amblyomma cajennense]	1e-05							GTPase Rab1/YPT1, small G protein superfamily, and related GTP-binding proteins	0.074	Signal transduction mechanisms, Intracellular trafficking, secretion, and vesicular transport	IL7, Interleukin-7 and interleukin-9 family	0.064	DUF2040, Coiled-coil domain-containing protein 55 (DUF2040)	0.4	507	296.87	6	0.44	1.01	100	507	288.33	2	0.17	0.27	100
c115461_g1_i1																				Translation initiation factor 2B, gamma subunit (eIF-2Bgamma/GCD1)	0.027	Translation, ribosomal structure and biogenesis	Telo_bind, Telomeric single stranded DNA binding POT1/CDC13	0.096	EF-hand_2, EF hand	0.14	302	98.76	2	0.44	1.01	100	302	90.52	0	0	0	0
c115462_g1_i1																				Glutamate-gated AMPA-type ion channel receptor subunit GluR2 and related subunits	0.42	Inorganic ion transport and metabolism, Amino acid transport and metabolism, Signal transduction mechanisms	NUC, DNA/RNA non-specific endonuclease	0.75	7TM_GPCR_Srd, Serpentine type 7TM GPCR chemoreceptor Srd	0.053	303	99.66	4	0.88	2	100	303	91.41	0	0	0	0
c115491_g1_i1																				Purple acid phosphatase	0.047	Carbohydrate transport and metabolism	TLC, TRAM, LAG1 and CLN8 homology domains	0.39	G-alpha, G-protein alpha subunit	0.11	312	107.85	0	0	0	0	312	99.49	5	1.2	1.93	100
c115553_g1_i1																				Ca2+ release channel (ryanodine receptor)	0.14	Signal transduction mechanisms	CAT, Chloramphenicol acetyltransferase	0.17	DUF1054, Protein of unknown function (DUF1054)	0.1	322	117.05	3	0.56	1.28	100	322	108.59	0	0	0	0
c115564_g1_i1																				26S proteasome regulatory complex, subunit RPN6/PSMD11	0.23	Posttranslational modification, protein turnover, chaperones	PKS_AT, Acyl transferase domain in polyketide synthase (PKS) enzymes	0.35	tRNA_int_endo, tRNA intron endonuclease, catalytic C-terminal domain	0.063	460	250.28	6	0.52	1.19	100	460	241.69	0	0	0	0
c115636_g1_i1								gi|442753055|gb|JAA68687.1| Putative m13 family peptidase [Ixodes ricinus]	6e-07			gi|604804065|gb|JAC24416.1| putative peptidase family m13 includes neprilysin [Amblyomma cajennense]	2e-35			tr|G3MKQ3|G3MKQ3_9ACAR Putative uncharacterized protein	2e-39			M13 family peptidase	0.0002	Amino acid transport and metabolism	CDC37_M, Cdc37 Hsp90 binding domain	0.039	Peptidase_M13_N, Peptidase family M13	1e-06	404	195.29	6	0.67	1.53	100	404	186.63	0	0	0	0
c115658_g1_i1																				Myotubularin-related phosphatidylinositol 3-phosphate 3-phosphatase MTM6	0.17	General function prediction only	TIR, Toll - interleukin 1 - resistance	0.016	Myotub-related, Myotubularin-like phosphatase domain	0.044	434	224.66	0	0	0	0	434	216.03	6	0.66	1.07	100
c115730_g1_i1																				Long chain fatty acid elongase	0.14	Lipid transport and metabolism	DNaseIc, deoxyribonuclease I	0.021	zf-UBR, Putative zinc finger in N-recognin (UBR box)	0.051	338	131.97	0	0	0	0	338	123.41	4	0.77	1.24	100
c115735_g1_i1																				Dystrophin-like protein	0.4	Cell motility, Signal transduction mechanisms, Cytoskeleton	VKc, Family of likely enzymes that includes the catalytic subunit of vitamin K epoxide reductase	0.084	EmrE, Multidrug resistance efflux transporter	0.22	321	116.13	0	0	0	0	321	107.68	5	1.11	1.78	100
c115846_g1_i2																				Na+-independent Cl/HCO3 exchanger AE1 and related transporters (SLC4 family)	1.1	Inorganic ion transport and metabolism	Bac_rhodopsin, Bacteriorhodopsin-like protein	0.36	DUF1338, Domain of unknown function (DUF1338)	0.64	370	162.38	4	0.54	1.23	100	370	153.73	3	0.46	0.75	100
c115865_g1_i1																				Predicted hydrolase	1.3	General function prediction only	ALBUMIN, serum albumin	0.041	DUF1247, Protein of unknown function (DUF1247)	0.28	381	172.97	0	0	0	0	381	164.31	6	0.87	1.4	100
c115885_g1_i1																				Predicted membrane proteins, contain hemolysin III domain	0.15	General function prediction only, Signal transduction mechanisms	HSA, domain in helicases and associated with SANT domains	0.01	OPT, OPT oligopeptide transporter protein	0.21	346	139.51	0	0	0	0	346	130.91	4	0.73	1.17	100
c115919_g1_i1																				RPEL repeat-containing protein	0.12	General function prediction only	BTAD, Bacterial transcriptional activator domain	0.15	DUF3984, Protein of unknown function (DUF3984)	0.012	304	100.56	3	0.65	1.48	100	304	92.3	0	0	0	0
c115931_g1_i1																				Uncharacterized conserved protein	1	Function unknown	RINGv, The RING-variant domain is a C4HC3 zinc-finger like motif found in a number of cellular and viral proteins	0.018	2Fe-2S_thioredx, Thioredoxin-like [2Fe-2S] ferredoxin	0.87	408	199.19	1	0.11	0.25	100	408	190.54	5	0.62	1.01	100
c115938_g1_i2				- symbol:SPO_2359 "oxidoreductase, GMC family" species:246200 "Ruegeria pomeroyi DSS-3" [GO:0008152 "metabolic process" evidence=ISS] [GO:0016491 "oxidoreductase activity" evidence=ISS] InterPro:IPR000172 InterPro:IPR007867 InterPro:IPR012132 InterPro:IPR	GO:0008152 metabolic process	GO:0016491 oxidoreductase activity	3e-09			gi|655016257|ref|WP_028465224.1| PREDICTED: tubulin beta chain-like [Macaca fascicular	1e-09	gi|604800806|gb|JAC22844.1| putative conserved secreted protein precursor [Amblyomma cajennense]	9e-14	sp|P64264|Y1310_MYCBO Uncharacterized GMC-type oxidoreductase Mb1310	7e-07	tr|A0A023FNL0|A0A023FNL0_9ACAR Putative conserved secreted protein	6e-13			Glucose dehydrogenase/choline dehydrogenase/mandelonitrile lyase (GMC oxidoreductase family)	8e-13	General function prediction only	LITAF, Possible membrane-associated motif in LPS-induced tumor necrosis factor alpha factor (LITAF), also known as PIG7, and other animal proteins	0.19	GMC_oxred_C, GMC oxidoreductase	3e-08	531	320.74	0	0	0	0	531	312.22	8.45	0.64	1.04	63.38
c115949_g1_i1																				Subtilisin-like proprotein convertase	0.56	Posttranslational modification, protein turnover, chaperones	EGF, Epidermal growth factor-like domain	0.11	NNMT_PNMT_TEMT, NNMT/PNMT/TEMT family	0.3	357	149.95	1	0.15	0.33	100	357	141.32	4	0.67	1.09	100
c115969_g1_i1																				Beta-TrCP (transducin repeats containing)/Slimb proteins	0.56	Function unknown	LITAF, Possible membrane-associated motif in LPS-induced tumor necrosis factor alpha factor (LITAF), also known as PIG7, and other animal proteins	0.068	PRT_C, Plant phosphoribosyltransferase C-terminal	0.28	551	340.66	12	0.77	1.75	100	551	332.15	0	0	0	0
c115976_g1_i1																				NADP+-dependent malic enzyme	1.2	Energy production and conversion	PMEI, Plant invertase/pectin methylesterase inhibitor	0.026	DUF2100, Uncharacterized protein conserved in archaea (DUF2100)	0.11	507	296.87	1	0.07	0.17	100	507	288.33	8	0.66	1.06	100
c115989_g1_i1																				Cl- channel CLC-2 and related proteins (CLC superfamily)	0.093	Inorganic ion transport and metabolism	LITAF, Possible membrane-associated motif in LPS-induced tumor necrosis factor alpha factor (LITAF), also known as PIG7, and other animal proteins	0.29	DUF1705, Domain of unknown function (DUF1705)	0.076	300	96.95	2	0.45	1.03	100	300	88.75	0	0	0	0
c116045_g1_i1																				Glucosyltransferase - Alg6p	0.42	Carbohydrate transport and metabolism, Amino acid transport and metabolism	SEP, Domain present in Saccharomyces cerevisiae Shp1, Drosophila melanogaster eyes closed gene (eyc), and vertebrate p47	0.038	DUF1839, Domain of unknown function (DUF1839)	0.055	349	142.35	6	0.92	2.1	100	349	133.74	5	0.89	1.43	100
c116064_g1_i1																				Putative ubiquitin fusion degradation protein	0.8	Posttranslational modification, protein turnover, chaperones	TOP2c, TopoisomeraseII	0.4	PAS_6, YheO-like PAS domain	0.45	517	306.81	7	0.5	1.14	100	517	298.28	0	0	0	0
c116105_g1_i1																				Na+/Pi symporter	0.81	Inorganic ion transport and metabolism	ChtBD2, Chitin-binding domain type 2	0.071	RdRP_5, Reovirus RNA-dependent RNA polymerase lambda 3	0.13	354	147.09	0	0	0	0	354	138.47	4	0.69	1.11	100
c116110_g1_i1																				Predicted protein involved in nuclear export of pre-ribosomes	0.26	Translation, ribosomal structure and biogenesis	Tryp_SPc, Trypsin-like serine protease	0.24	PIF, Per os infectivity	0.53	351	144.25	2	0.3	0.69	100	351	135.63	4	0.7	1.13	100
c116138_g1_i1																				Serine proteinase inhibitor (KU family)	0.001	Posttranslational modification, protein turnover, chaperones	HNHc, HNH nucleases	0.036	SAF_2, SAF-like	0.84	369	161.42	5	0.68	1.54	100	369	152.77	1	0.16	0.25	100
c116244_g1_i1																				Uncharacterized membrane protein	0.46	Function unknown	ZnF_Rad18, Rad18-like CCHC zinc finger	0.24	Glycoprotein, Transmembrane glycoprotein	0.76	414	205.05	0	0	0	0	414	196.4	9	1.09	1.76	100
c116268_g1_i1																				Phospholipase D1	0.25	Lipid transport and metabolism	PTX, Pentraxin / C-reactive protein / pentaxin family	0.16	Peptidase_C5, Adenovirus endoprotease	0.29	348	141.4	4	0.62	1.41	100	348	132.8	3	0.54	0.87	100
c11626_g1_i1																				Predicted Zn-finger protein	1.8	General function prediction only	Catalase, Catalases are antioxidant enzymes that catalyse the conversion of hydrogen peroxide to water and molecular oxygen, serving to protect cells from its toxic effects	0.32	AFOR_C, Aldehyde ferredoxin oxidoreductase, domains 2 & 3	0.057	310	106.02	1	0.21	0.47	100	310	97.68	4	0.97	1.57	100
c116318_g1_i1				- symbol:KANSL3 "KIAA1310" species:9598 "Pan troglodytes" [GO:0005634 "nucleus" evidence=IBA] GO:GO:0005634 Proteomes:UP000002277 GO:GO:0005730 Gene3D:3.40.50.1820 InterPro:IPR029058 SUPFAM:SSF53474 GO:GO:0000123 GO:GO:0046972 GO:GO:0043995 GO:GO:0043996			8e-132			gi|926640735|ref|XP_013786476.1| PREDICTED: tubulin beta chain-like [Macaca fascicular	6e-147	gi|604812220|gb|JAC28450.1| putative unknown product [Amblyomma triste]	1e-21	sp|Q9P2N6|KANL3_HUMAN KAT8 regulatory NSL complex subunit 3	1e-131	tr|T1KRZ2|T1KRZ2_TETUR Uncharacterized protein	5e-83			Predicted alpha/beta hydrolase	2e-71	General function prediction only	BOP1NT, BOP1NT (NUC169) domain	0.25	Abhydrolase_5, Alpha/beta hydrolase family	2e-07	2767	2556.4	513	4.39	9.99	100	2767	2547.95	927	8.66	13.96	100
c116351_g1_i1																				P-type ATPase	0.34	Inorganic ion transport and metabolism	SCP, SCP / Tpx-1 / Ag5 / PR-1 / Sc7 family of extracellular domains	0.09	Nop52, Nucleolar protein,Nop52	0.25	355	148.04	3	0.44	1.01	100	355	139.42	3	0.51	0.83	100
c116361_g1_i1																				Acyl-CoA:diacylglycerol acyltransferase (DGAT)	0.039	Lipid transport and metabolism	PSN, Presenilin, signal peptide peptidase, family	0.001	Acyl_transf_3, Acyltransferase family	0.006	304	100.56	0	0	0	0	304	92.3	3	0.77	1.25	100
c116366_g1_i1																				Predicted guanine nucleotide exchange factor	1.2	Signal transduction mechanisms	PSN, Presenilin, signal peptide peptidase, family	0.18	3Beta_HSD, 3-beta hydroxysteroid dehydrogenase/isomerase family	0.72	312	107.85	3	0.61	1.38	100	312	99.49	1	0.24	0.39	100
c116386_g1_i1																				UDP-glucose:glycoprotein glucosyltransferase	0.45	Carbohydrate transport and metabolism	CYCc, Adenylyl- / guanylyl cyclase, catalytic domain	0.33	7TM_GPCR_Srz, Serpentine type 7TM GPCR chemoreceptor Srz	0.45	349	142.35	3	0.46	1.05	100	349	133.74	1	0.18	0.29	100
c116475_g1_i1																				Glutamate-gated NMDA-type ion channel receptor subunit GRIN2A and related subunits	0.041	Inorganic ion transport and metabolism, Amino acid transport and metabolism, Signal transduction mechanisms	THAP, The THAP domain is a putative DNA-binding domain (DBD) and probably also binds a zinc ion	0.081	Alg6_Alg8, ALG6, ALG8 glycosyltransferase family	0.018	307	103.29	3	0.63	1.45	100	307	94.98	10	2.51	4.04	100
c116508_g1_i1																				Receptor-activated Ca2+-permeable cation channels (STRPC family)	0.45	Inorganic ion transport and metabolism, Signal transduction mechanisms	ALBUMIN, serum albumin	0.36	EXS, EXS family	0.3	371	163.34	5	0.67	1.52	100	371	154.69	0	0	0	0
c116510_g1_i1																				Peroxisomal NUDIX hydrolase	0.21	Replication, recombination and repair	Zn_pept, Zn_pept domain	0.042	Biopterin_H, Biopterin-dependent aromatic amino acid hydroxylase	0.038	344	137.62	0	0	0	0	344	129.03	4	0.74	1.19	100
c116512_g1_i1																				Uncharacterized protein involved in synaptonemal complex formation	0.47	Cell cycle control, cell division, chromosome partitioning, General function prediction only	ERCC4, ERCC4 domain	0.53	DUF1581, Protein of unknown function (DUF1581)	0.22	389	180.71	0	0	0	0	389	172.05	5	0.69	1.12	100
c116545_g1_i1																				Putative transcription factor 5qNCA, contains JmjC domain	0.22	Transcription	PreSET, N-terminal to some SET domains	0.029	Cupin_6, Cupin	0.052	330	124.48	3	0.53	1.2	100	330	115.97	0	0	0	0
c116552_g1_i1																				Glycosylphosphatidylinositol anchor synthesis protein	0.31	Signal transduction mechanisms	CBD_II, CBD_II domain	0.11	CP2, CP2 transcription factor	0.06	481	271.06	1	0.08	0.18	100	481	262.5	13	1.18	1.9	100
c116554_g1_i1																				UDP-Gal:glucosylceramide beta-1,4-galactosyltransferase	0.038	Carbohydrate transport and metabolism	RPOLA_N, RNA polymerase I subunit A N-terminus	0.13	Alg6_Alg8, ALG6, ALG8 glycosyltransferase family	0.99	341	134.79	3	0.49	1.11	100	341	126.21	0	0	0	0
c116568_g1_i1																				WD40 repeat protein	0.22	General function prediction only	NPCBM, This novel putative carbohydrate binding module (NPCBM) domain is found at the N-terminus of glycosyl hydrolase family 98 proteins	0.25	DUF1561, Protein of unknown function (DUF1561)	0.5	330	124.48	0	0	0	0	330	115.97	4	0.82	1.32	100
c116589_g1_i1																				Predicted Dolichyl-phosphate-mannose-protein mannosyltransferase	0.045	General function prediction only	PSN, Presenilin, signal peptide peptidase, family	0.17	zf-DHHC, DHHC palmitoyltransferase	0.023	366	158.55	8	1.1	2.51	100	366	149.9	0	0	0	0
c116614_g1_i1																				RAS signaling inhibitor ST5	0.31	Signal transduction mechanisms	Connexin_CCC, Gap junction channel protein cysteine-rich domain	0.049	CECR6_TMEM121, CECR6/TMEM121 family	0.09	321	116.13	0	0	0	0	321	107.68	3	0.66	1.07	100
c116639_g1_i1																				Netrin, axonal chemotropic factor	0.22	Signal transduction mechanisms	X8, Possibly involved in carbohydrate binding	0.021	P34-Arc, Arp2/3 complex, 34 kD subunit p34-Arc	0.22	385	176.84	2	0.25	0.56	100	385	168.18	8	1.13	1.83	100
c116642_g1_i1																				Glucosyltransferase - Alg6p	1.8	Carbohydrate transport and metabolism, Amino acid transport and metabolism	ZnF_PMZ, plant mutator transposase zinc finger	0.71	Phage_GPA, Bacteriophage replication gene A protein (GPA)	0.96	348	141.4	13	2.01	4.58	100	348	132.8	6	1.08	1.73	100
c116698_g1_i1																				Elongation factor G	0.22	Translation, ribosomal structure and biogenesis	Knot1, Knottins	0.003	Gamma-thionin, Gamma-thionin family	0.003	356	149	2	0.29	0.67	100	356	140.37	80.39	13.63	21.98	88.02
c116698_g1_i3																				Elongation factor G	0.34	Translation, ribosomal structure and biogenesis	Knot1, Knottins	0.004	Gamma-thionin, Gamma-thionin family	0.004	431	221.71	0	0	0	0	431	213.08	16.61	1.86	2.99	11.98
c116730_g1_i1																		c116730_g1_i1|m.437181	YES	Splicing coactivator SRm160/300, subunit SRm160 (contains PWI domain)	0.23	RNA processing and modification, General function prediction only	PI3K_rbd, PI3-kinase family, Ras-binding domain	0.044	Vps35, Vacuolar protein sorting-associated protein 35	0.45	617	406.51	56	3.01	6.86	100	617	398.03	95	5.68	9.16	100
c116754_g1_i1																				Uncharacterized conserved protein	0.064	Function unknown	Telomerase_RBD, Telomerase ribonucleoprotein complex - RNA binding domain	0.043	PET122, PET122	0.092	428	218.76	0	0	0	0	428	210.13	7	0.79	1.28	100
c11677_g1_i1																				NADH dehydrogenase subunit 1	0.078	Energy production and conversion	LITAF, Possible membrane-associated motif in LPS-induced tumor necrosis factor alpha factor (LITAF), also known as PIG7, and other animal proteins	0.001	NADHdh, NADH dehydrogenase	0.043	383	174.9	2	0.25	0.57	100	383	166.24	8	1.15	1.85	100
c116781_g1_i1																				26S proteasome regulatory complex, subunit RPN1/PSMD2	0.083	Posttranslational modification, protein turnover, chaperones	Tryp_SPc, Trypsin-like serine protease	0.1	Keratin_B2, Keratin, high sulfur B2 protein	0.039	476	266.11	12	0.99	2.24	100	476	257.54	4	0.37	0.6	100
c116793_g1_i1																				Uncharacterized conserved protein	0.46	Function unknown	Gal-bind_lectin, Galactoside-binding lectin	0.083	GSCFA, GSCFA family	0.32	305	101.47	0	0	0	0	305	93.19	5	1.28	2.06	100
c11680_g1_i1																				Protein kinase ATM/Tel1, involved in telomere length regulation and DNA repair	0.087	Signal transduction mechanisms, Chromatin structure and dynamics, Replication, recombination and repair, Cell cycle control, cell division, chromosome partitioning	SPK, domain in SET and PHD domain containing proteins and protein kinases	0.02	DUF613, Protein of unknown function (DUF613)	0.099	326	120.76	0	0	0	0	326	112.27	3	0.64	1.03	100
c116844_g1_i1																				Lysosomal & prostatic acid phosphatases	0.5	Lipid transport and metabolism	Lactamase_B, Metallo-beta-lactamase superfamily	0.25	EpsG, EpsG family	0.12	531	320.74	4	0.27	0.62	100	531	312.22	24	1.83	2.95	100
c116868_g1_i1																				Uncharacterized conserved protein	0.7	Function unknown	FN1, Fibronectin type 1 domain	0.98	DUF1101, Protein of unknown function (DUF1101)	1.6	510	299.85	143	10.42	23.73	100	510	291.31	102	8.34	13.44	100
c116873_g1_i1																				Transcription factor BarH and related HOX domain proteins	0.69	General function prediction only	IL1, Interleukin-1 homologues	0.35	DUF2944, Protein of unknown function (DUF2946)	0.12	363	155.67	4	0.56	1.28	100	363	147.03	0	0	0	0
c116893_g1_i2																				DNA polymerase epsilon, catalytic subunit A	1.6	Replication, recombination and repair	NTR, Tissue inhibitor of metalloproteinase family	0.22	DUF3485, Protein of unknown function (DUF3485)	0.13	409	200.16	7	0.76	1.74	100	409	191.51	0	0	0	0
c116905_g1_i1				- symbol:CDT1 "Uncharacterized protein" species:9615 "Canis lupus familiaris" [GO:0000076 "DNA replication checkpoint" evidence=IEA] [GO:0003677 "DNA binding" evidence=IEA] [GO:0005634 "nucleus" evidence=IEA] [GO:0030174 "regulation of DNA-dependent DNA r	GO:0000076 DNA replication checkpoint /// GO:0030174 regulation of DNA-dependent DNA replication initiation /// GO:0033262 regulation of nuclear cell cycle DNA replication	GO:0003677 DNA binding	1e-78			gi|241166241|ref|XP_002409825.1| PREDICTED: tubulin beta chain-like [Macaca fascicular	1e-151			sp|Q9I9A7|CDT1_XENLA DNA replication factor Cdt1	9e-76	tr|L7MHK5|L7MHK5_9ACAR Putative dna replication factor cdt1 (Fragment)	0	c116905_g1_i1|m.437954	YES	DNA replication factor	5e-55	Replication, recombination and repair	CDT1, DNA replication factor CDT1 like	3e-44	CDT1, DNA replication factor CDT1 like	9e-40	2380	2169.4	320	3.22	7.34	100	2380	2160.95	1164	12.82	20.67	100
c116911_g1_i1																				Sulfate/bicarbonate/oxalate exchanger SAT-1 and related transporters (SLC26 family)	0.37	Inorganic ion transport and metabolism	PA2c, Phospholipase A2	0.12	FUSC, Fusaric acid resistance protein family	0.037	308	104.2	4	0.84	1.91	100	308	95.88	0	0	0	0
c116935_g1_i1																				DNA mismatch repair protein - MLH2/PMS1/Pms2 family	0.33	Replication, recombination and repair	Fapy_DNA_glyco, Formamidopyrimidine-DNA glycosylase N-terminal domain	0.25	PP1, Phloem filament protein PP1	0.094	314	109.68	2	0.4	0.91	100	314	101.3	5	1.18	1.89	100
c11694_g1_i1																				Nuclear transport receptor RanBP16 (importin beta superfamily)	0.033	Nuclear structure, Intracellular trafficking, secretion, and vesicular transport	AHS2, Allophanate hydrolase subunit 2	0.11	Nucleocap_ssRNA, Plant viral coat protein nucleocapsid	0.11	312	107.85	1	0.2	0.46	100	312	99.49	4	0.96	1.54	100
c116953_g1_i1				- symbol:IscW_ISCW013993 "Small nuclear ribonucleoprotein E, putative" species:6945 "Ixodes scapularis" [GO:0000387 "spliceosomal snRNP assembly" evidence=IBA] [GO:0005682 "U5 snRNP" evidence=IBA] [GO:0005685 "U1 snRNP" evidence=IBA] [GO:0005686 "U2 snRNP	GO:0000387 spliceosomal snRNP assembly		5e-54	gi|442758563|gb|JAA71440.1| Putative small nuclear ribonucleoprotein e [Ixodes ricinus]	4e-33	gi|241838714|ref|XP_002415212.1| PREDICTED: tubulin beta chain-like [Macaca fascicular	5e-52	gi|604805159|gb|JAC24921.1| putative small ribonucleoprotein particle protein sme [Amblyomma parvum]	8e-57	sp|Q9VLV5|RUXE_DROME Probable small nuclear ribonucleoprotein E	1e-41	tr|L7M3J4|L7M3J4_9ACAR Putative small ribonucleoprotein particle protein sme	1e-57			Small nuclear ribonucleoprotein E	2e-40	RNA processing and modification	Sm, snRNP Sm proteins	9e-17	LSM, LSM domain	3e-14	1451	1240.4	549	9.67	22.03	100	1451	1231.95	3681	71.13	114.66	100
c11705_g1_i1																				Predicted membrane protein	0.004	Function unknown	Pept_C1, Papain family cysteine protease	0.086	DUF4561, Domain of unknown function (DUF4561)	0.068	545	334.69	1	0.07	0.15	100	545	326.17	18	1.31	2.12	100
c117076_g1_i1																				CCCH-type Zn-finger protein	0.17	General function prediction only	FtsA, Cell division protein FtsA	0.017	Spo7, Spo7-like protein	0.032	399	190.42	14	1.61	3.66	100	399	181.76	16	2.1	3.38	100
c117089_g1_i1																				K+-channel KCNQ	0.68	Inorganic ion transport and metabolism	CRA, CT11-RanBPM	0.12	Bac_DnaA, Bacterial dnaA protein	0.12	301	97.85	0	0	0	0	301	89.63	3	0.8	1.28	100
c117107_g1_i1																				Salt-sensitive 3'-phosphoadenosine-5'-phosphatase HAL2/SAL1	0.34	Nucleotide transport and metabolism, Inorganic ion transport and metabolism	NRF, N-terminal domain in C	0.15	DUF63, Membrane protein of unknown function DUF63	0.17	786	575.41	2	0.08	0.17	100	786	566.96	22	0.92	1.49	100
c117126_g1_i1																				GABA receptor	0.91	Signal transduction mechanisms	Bac_DnaA_C, Bacterial dnaA protein helix-turn-helix domain	0.076	DUF3100, Protein of unknown function (DUF3100)	0.25	473	263.14	3.26	0.27	0.62	25.61	473	254.56	14.24	1.33	2.15	41.44
c117126_g1_i2																				GABA receptor	0.94	Signal transduction mechanisms	Bac_DnaA_C, Bacterial dnaA protein helix-turn-helix domain	0.079	DUF3100, Protein of unknown function (DUF3100)	0.26	481	271.06	9.74	0.79	1.79	74.39	481	262.5	20.76	1.88	3.03	58.56
c117142_g1_i1																				Acetyl-CoA acetyltransferase	0.8	Lipid transport and metabolism	MAM, Domain in meprin, A5, receptor protein tyrosine phosphatase mu (and others)	0.56	Intg_mem_TP0381, Integral membrane protein (intg_mem_TP0381)	0.082	509	298.86	2	0.15	0.33	100	509	290.32	12	0.98	1.59	100
c117194_g1_i1																				Transferrin receptor and related proteins containing the protease-associated (PA) domain	0.58	Posttranslational modification, protein turnover, chaperones, Inorganic ion transport and metabolism, General function prediction only	VPS10, VPS10 domain	0.2	DPRP, Deoxyribodipyrimidine photo-lyase-related protein	1.6	379	171.04	5	0.64	1.45	100	379	162.38	0	0	0	0
c117199_g1_i1																				Putative transmembrane protein	0.49	General function prediction only	Catalase, Catalases are antioxidant enzymes that catalyse the conversion of hydrogen peroxide to water and molecular oxygen, serving to protect cells from its toxic effects	0.11	DUF2738, Protein of unknown function (DUF2738)	0.18	314	109.68	5	1	2.27	100	314	101.3	0	0	0	0
c117268_g1_i1																				Uncharacterized conserved protein	2.3	Function unknown	DZF, domain in DSRM or ZnF_C2H2 domain containing proteins	0.24	OAS1_C, 2'-5'-oligoadenylate synthetase 1, domain 2, C-terminus	0.2	610	399.52	7	0.38	0.87	100	610	391.04	11	0.67	1.08	100
c117271_g1_i1																				Predicted E3 ubiquitin ligase	0.26	Posttranslational modification, protein turnover, chaperones	AIP3, Actin interacting protein 3	0.3	DUF4601, Domain of unknown function (DUF4601)	0.017	329	123.55	3	0.53	1.21	100	329	115.04	2	0.41	0.67	100
c11730_g1_i1																				MAPK related serine/threonine protein kinase	0.2	Signal transduction mechanisms	PKS_KR, This enzymatic domain is part of bacterial polyketide synthases	0.009	AHS2, Allophanate hydrolase subunit 2	0.23	315	110.6	0	0	0	0	315	102.21	3	0.7	1.13	100
c117378_g1_i1																				RNA polymerase I termination factor, Myb superfamily	0.83	Transcription	PI3Ka, Phosphoinositide 3-kinase family, accessory domain (PIK domain)	0.22	SSP160, Special lobe-specific silk protein SSP160	0.13	405	196.26	0	0	0	0	405	187.61	5	0.63	1.02	100
c117393_g1_i1				- symbol:COMMD2 "COMM domain-containing protein 2" species:9606 "Homo sapiens" [GO:0005515 "protein binding" evidence=IPI] [GO:0005737 "cytoplasm" evidence=IEA] [GO:0006351 "transcription, DNA-templated" evidence=IEA] [GO:0006355 "regulation of transcript	GO:0006351 transcription, DNA-templated /// GO:0006355 regulation of transcription, DNA-templated	GO:0005515 protein binding	4e-50	gi|442756061|gb|JAA70190.1| Putative rna polymerase ii large subunit [Ixodes ricinus]	5e-95	gi|241626038|ref|XP_002409598.1| PREDICTED: tubulin beta chain-like [Macaca fascicular	7e-92	gi|604806023|gb|JAC25353.1| putative rna polymerase ii large subunit ixodes scapularis rna polymerase ii large subunit [Amblyomma parvum]	2e-121	sp|Q86X83|COMD2_HUMAN COMM domain-containing protein 2	2e-50	tr|A0A023FX77|A0A023FX77_9ACAR Putative rna polymerase ii large subunit ixodes scapularis rna polymerase ii large subunit	2e-120			Translation elongation factor 2/ribosome biogenesis protein RIA1 and related proteins	0.083	Translation, ribosomal structure and biogenesis	PB1, PB1 domain	0.2	HCaRG, HCaRG protein	5e-23	951	740.4	363	10.72	24.4	100	951	731.95	408	13.27	21.39	100
c117457_g1_i1																				Predicted mitochondrial carrier protein	1.1	Nucleotide transport and metabolism	GDNF, GDNF/GAS1 domain	0.62	TP2, Nuclear transition protein 2	0.12	400	191.39	4	0.46	1.04	100	400	182.73	2	0.26	0.42	100
c117512_g1_i1																				GMP synthase	0.25	Nucleotide transport and metabolism	MeTrc, Methyltransferase, chemotaxis proteins	0.24	DUF3458, Domain of unknown function (DUF3458)	1.2	323	117.98	3	0.56	1.27	100	323	109.51	1	0.22	0.35	100
c117516_g1_i1																				DHHC-type Zn-finger proteins	0.96	General function prediction only	STE, STE like transcription factors	0.25	BacA, Bacitracin resistance protein BacA	0.57	319	114.28	0	0	0	0	319	105.85	3	0.67	1.09	100
c117575_g1_i1				- symbol:CBG24470 "Protein CBG24470" species:6238 "Caenorhabditis briggsae" [GO:0004674 "protein serine/threonine kinase activity" evidence=IBA] [GO:0005634 "nucleus" evidence=IBA] [GO:0005737 "cytoplasm" evidence=IBA] [GO:0008360 "regulation of cell shap	GO:0008360 regulation of cell shape /// GO:0018105 peptidyl-serine phosphorylation	GO:0004674 protein serine/threonine kinase activity	3e-16	gi|442761761|gb|JAA73039.1| Putative bell all, partial [Ixodes ricinus]	4e-15	gi|930775366|ref|XP_014187078.1| PREDICTED: tubulin beta chain-like [Macaca fascicular	5e-25	gi|604813692|gb|JAC29186.1| putative gypsy nogag [Amblyomma triste]	3e-13	sp|P04323|POL3_DROME Retrovirus-related Pol polyprotein from transposon 17.6	2e-14	tr|L7LWW6|L7LWW6_9ACAR Putative tick transposon	6e-32			Nuclear AAA ATPase (VCP subfamily)	0.45	Posttranslational modification, protein turnover, chaperones	BP28CT, BP28CT (NUC211) domain	0.21	RVT_1, Reverse transcriptase (RNA-dependent DNA polymerase)	5e-09	320	115.2	3	0.57	1.3	100	320	106.76	0	0	0	0
c117690_g1_i1																				Nuclear transport receptor CRM1/MSN5 (importin beta superfamily)	0.45	Nuclear structure, Intracellular trafficking, secretion, and vesicular transport	AHS1, Allophanate hydrolase subunit 1	0.008	DUF974, Protein of unknown function (DUF974)	0.025	303	99.66	3	0.66	1.5	100	303	91.41	0	0	0	0
c11769_g1_i1																				RNA polymerase I, second largest subunit	0.099	Transcription	Amb_all, Amb_all domain	0.46	DUF98, Protein of unknown function (DUF98)	0.43	340	133.85	10	1.63	3.72	100	340	125.28	14	2.66	4.29	100
c1177_g1_i1																				Extracellular matrix glycoprotein Laminin subunit beta	0.21	Extracellular structures	PSN, Presenilin, signal peptide peptidase, family	0.042	EpsG, EpsG family	0.002	426	216.8	0	0	0	0	426	208.17	7	0.8	1.29	100
c117854_g1_i1																				Uncharacterized conserved protein	0.83	Function unknown	ZnF_TAZ, TAZ zinc finger, present in p300 and CBP	0.018	Flagellar_rod, Paraflagellar rod protein	0.086	427	217.78	36	3.61	8.23	100	427	209.15	6	0.68	1.1	100
c117878_g1_i1																				Uncharacterized conserved protein	0.031	Function unknown	CHAD, The CHAD domain is an alpha-helical domain functionally associated with some members of the adenylate cyclase family	0.02	Mononeg_mRNAcap, Mononegavirales mRNA-capping region V	0.24	313	108.77	0	0	0	0	313	100.39	4	0.95	1.53	100
c1178_g1_i1																				Predicted acyltransferase	0.12	General function prediction only	VKc, Family of likely enzymes that includes the catalytic subunit of vitamin K epoxide reductase	0.056	Herpes_BMRF2, Herpesvirus BMRF2 protein	0.58	391	182.65	1	0.12	0.27	100	391	173.99	6	0.82	1.32	100
c117930_g1_i1																				Splicing factor 3b, subunit 1	0.24	RNA processing and modification	Telomerase_RBD, Telomerase ribonucleoprotein complex - RNA binding domain	0.008	BAAT_C, BAAT / Acyl-CoA thioester hydrolase C terminal	0.47	334	128.22	4	0.68	1.55	100	334	119.68	0	0	0	0
c117969_g1_i1																				Splicing factor 3b, subunit 1	0.035	RNA processing and modification	CRS1_YhbY, Escherichia coli YhbY is associated with pre-50S ribosomal subunits, which implies a function in ribosome assembly	0.25	ATP-gua_Ptrans, ATP:guanido phosphotransferase, C-terminal catalytic domain	0.6	455	245.34	5	0.45	1.01	100	455	236.74	0	0	0	0
c118076_g1_i1																				Cholesterol transport protein (Niemann-Pick C disease protein)	0.13	Lipid transport and metabolism	PLAc, Cytoplasmic phospholipase A2, catalytic subunit	0.43	DUF1980, Domain of unknown function (DUF1980)	0.27	444	234.5	3	0.28	0.64	100	444	225.88	7	0.74	1.19	100
c118083_g1_i1																				Anaphase-promoting complex (APC), subunit 1 (meiotic check point regulator/Tsg24)	0.69	Cell cycle control, cell division, chromosome partitioning, Posttranslational modification, protein turnover, chaperones	PKS_AT, Acyl transferase domain in polyketide synthase (PKS) enzymes	0.17	CbiX, CbiX	0.81	306	102.38	0	0	0	0	306	94.09	3	0.76	1.22	100
c118149_g2_i1																				Predicted 3'-5' exonuclease	1.3	Replication, recombination and repair	TOP1Ac, Bacterial DNA topoisomerase I DNA-binding domain	0.13	DUF2669, Protein of unknown function (DUF2669)	1.2	434	224.66	5	0.49	1.11	100	434	216.03	0	0	0	0
c118177_g1_i1																				Ca2+-binding actin-bundling protein (spectrin), alpha chain (EF-Hand protein superfamily)	0.12	Cytoskeleton	53EXOc, 5'-3' exonuclease	0.12	Pox_I6, Poxvirus I6-like family	0.038	373	165.26	4	0.53	1.2	100	373	156.61	2	0.3	0.49	100
c118187_g1_i1																				DNA-dependent protein kinase	0.91	Replication, recombination and repair	DM13, Domain present in fly proteins (CG14681, CG12492, CG6217), worm H06A10	0.23	Papilloma_E5, Papillomavirus E5	0.044	712	501.44	14	0.61	1.39	100	712	492.98	18	0.87	1.4	100
c118190_g1_i1																				Aryl-hydrocarbon receptor nuclear translocator	1.1	Transcription	Piwi, This domain is found in the protein Piwi and its relatives	0.22	PIRT, Phosphoinositide-interacting protein family	0.2	301	97.85	2	0.45	1.02	100	301	89.63	1	0.27	0.43	100
c118243_g1_i1										gi|241834009|ref|XP_002414976.1| PREDICTED: tubulin beta chain-like [Macaca fascicular	5e-06					tr|B7QIG9|B7QIG9_IXOSC Putative uncharacterized protein (Fragment)	5e-09			Adenylyl cyclase	0.077	General function prediction only	PXA, Domain associated with PX domains	0.1	DevR, CRISPR-associated negative auto-regulator DevR/Csa2	0.46	431	221.71	11	1.08	2.47	100	431	213.08	29	3.24	5.22	100
c118256_g1_i1																				Sterol O-acyltransferase/Diacylglycerol O-acyltransferase	0.21	Lipid transport and metabolism	BPI2, BPI/LBP/CETP C-terminal domain	0.084	Caa3_CtaG, Cytochrome c oxidase caa3 assembly factor (Caa3_CtaG)	0.32	467	257.2	6	0.51	1.16	100	467	248.62	2	0.19	0.31	100
c118268_g1_i1																				Uncharacterized conserved protein WDR10, contains WD40 repeats	0.12	General function prediction only	TR_FER, Transferrin	0.64	Phyto_Pns9_10, Phytoreovirus nonstructural protein Pns9/Pns10	0.26	334	128.22	2	0.34	0.78	100	334	119.68	5	0.99	1.6	100
c118273_g1_i1																				Mitochondrial ATP-dependent protease PIM1/LON	0.2	Posttranslational modification, protein turnover, chaperones	PI3K_C2, Phosphoinositide 3-kinase, region postulated to contain C2 domain	0.048	Anoctamin, Calcium-activated chloride channel	0.25	361	153.76	0	0	0	0	361	145.12	7	1.15	1.85	100
c118350_g1_i1																				Predicted DEAD-box-containing helicase	0.24	General function prediction only	PSN, Presenilin, signal peptide peptidase, family	0.4	DOR, DOR family	0.89	427	217.78	4	0.4	0.91	100	427	209.15	11	1.25	2.02	100
c118371_g1_i1										gi|241721965|ref|XP_002413661.1| PREDICTED: tubulin beta chain-like [Macaca fascicular	5e-45	gi|604814948|gb|JAC29814.1| hypothetical protein, partial [Amblyomma triste]	3e-49			tr|A0A023G7K9|A0A023G7K9_9ACAR Uncharacterized protein (Fragment)	2e-48			Microtubule-associated protein dynactin DCTN1/Glued	0.11	Cell cycle control, cell division, chromosome partitioning, Cytoskeleton	BTAD, Bacterial transcriptional activator domain	0.0005	CTC1_2, CST, telomere maintenance, complex subunit CTC1	0.016	1227	1016.4	11	0.24	0.54	100	1227	1007.95	245	5.79	9.33	100
c11839_g1_i1																				RNA polymerase I, large subunit	1.6	Transcription	Glyco_32, Glycosyl hydrolases family 32	0.31	DUF684, Protein of unknown function (DUF684)	0.23	367	159.5	0	0	0	0	367	150.85	4	0.63	1.02	100
c118403_g1_i1																				Nucleolar protein fibrillarin NOP77 (RRM superfamily)	0.32	RNA processing and modification	CASc, Caspase, interleukin-1 beta converting enzyme (ICE) homologues	0.19	THRAP3_BCLAF1, THRAP3/BCLAF1 family	0.62	402	193.34	4	0.45	1.03	100	402	184.68	0	0	0	0
c118421_g1_i1																				Cofactor required for Sp1 transcriptional activation, subunit 3	0.11	Transcription	PLAc, Cytoplasmic phospholipase A2, catalytic subunit	0.45	UNC-50, UNC-50 family	0.12	325	119.83	0	0	0	0	325	111.35	6	1.28	2.07	100
c118495_g1_i1																				Focal adhesion tyrosine kinase FAK, contains FERM domain	0.58	Signal transduction mechanisms	IL6, Interleukin-6 homologues	0.51	Nucleoside_tran, Nucleoside transporter	0.26	336	130.1	24	4.03	9.18	100	336	121.54	8	1.57	2.53	100
c118539_g1_i1																				Uncharacterized conserved protein (Rhs family)	0.81	Function unknown	DISIN, Homologues of snake disintegrins	0.012	Disintegrin, Disintegrin	0.23	350	143.3	3	0.46	1.04	100	350	134.68	0	0	0	0
c11854_g1_i1																				DNA polymerase IV (family X)	1.2	Replication, recombination and repair	FMN_bind, This conserved region includes the FMN-binding site of the NqrC protein as well as the NosR and NirI regulatory proteins	0.084	Cu_bind_like, Plastocyanin-like domain	0.13	326	120.76	0	0	0	0	326	112.27	3	0.64	1.03	100
c118555_g1_i1										gi|975095462|ref|XP_015262603.1| PREDICTED: tubulin beta chain-like [Macaca fascicular	1e-07					tr|L7LTN5|L7LTN5_9ACAR Putative tick transposon	4e-10			Uncharacterized conserved protein	0.28	Function unknown	GAL4, GAL4-like Zn(II)2Cys6 (or C6 zinc) binuclear cluster DNA-binding domain	0.6	DUF4332, Domain of unknown function (DUF4332)	0.58	477	267.1	0	0	0	0	477	258.53	9	0.83	1.34	100
c118588_g1_i1																				60S ribosomal protein L37	0.024	Translation, ribosomal structure and biogenesis	Aerolysin, Aerolysin toxin	0.27	WBP-1, WW domain-binding protein 1	0.13	597	386.55	172	9.73	22.14	100	597	378.06	229	14.42	23.25	100
c11858_g1_i1																				Vesicular amine transporter	0.13	Intracellular trafficking, secretion, and vesicular transport	GLA, Domain containing Gla (gamma-carboxyglutamate) residues	0.012	Frag1, Frag1/DRAM/Sfk1 family	0.044	303	99.66	1	0.22	0.5	100	303	91.41	3	0.78	1.26	100
c118591_g1_i1																				Glycolate oxidase	0.18	Energy production and conversion	CAT, Chloramphenicol acetyltransferase	0.16	DUF187, Glycosyl hydrolase like GH101	0.32	469	259.18	7	0.59	1.34	100	469	250.6	4	0.38	0.61	100
c118607_g1_i1																				Predicted GTPase	0.094	General function prediction only	MIF4G, Middle domain of eukaryotic initiation factor 4G (eIF4G)	0.018	MbeD_MobD, MbeD/MobD like	0.088	400	191.39	3	0.34	0.78	100	400	182.73	17	2.21	3.57	100
c118612_g1_i1																				Phosphatidylinositol synthase	0.34	Lipid transport and metabolism	POX, domain associated with HOX domains	0.13	PTEN_C2, C2 domain of PTEN tumor-suppressor protein	0.31	408	199.19	0	0	0	0	408	190.54	6	0.75	1.21	100
c118632_g1_i1																				Metalloprotease	0.23	General function prediction only	CT, C-terminal cystine knot-like domain (CTCK)	0.007	DUF2142, Predicted membrane protein (DUF2142)	1	1009	798.4	42	1.15	2.62	100	1009	789.95	83	2.5	4.03	100
c118689_g1_i1																				Uncharacterized conserved protein	1.4	Function unknown	CASc, Caspase, interleukin-1 beta converting enzyme (ICE) homologues	0.14	DUF2238, Predicted membrane protein (DUF2238)	0.79	369	161.42	5	0.68	1.54	100	369	152.77	2	0.31	0.5	100
c118740_g1_i1																				Ca2+-dependent activator protein	0.13	Signal transduction mechanisms	BAH, Bromo adjacent homology domain	0.11	GILT, Gamma interferon inducible lysosomal thiol reductase (GILT)	0.12	300	96.95	0	0	0	0	300	88.75	3	0.8	1.3	100
c118759_g1_i1																				Ataxin 3/Josephin	0.14	General function prediction only	CW, CW domain	0.012	Fer4_10, 4Fe-4S dicluster domain	0.003	348	141.4	4	0.62	1.41	100	348	132.8	2	0.36	0.58	100
c118847_g1_i1																				Glycosyltransferase	0.92	Cell wall/membrane/envelope biogenesis	CSF2, Granulocyte-macrophage colony-simulating factor (GM-CSF)	0.085	Corona_nucleoca, Coronavirus nucleocapsid protein	0.076	439	229.57	3	0.29	0.65	100	439	220.95	6	0.65	1.04	100
c118902_g1_i1																				3'-5' DNA helicase	1	Replication, recombination and repair	LeuA_dimer, LeuA allosteric (dimerisation) domain	0.005	DUF2878, Protein of unknown function (DUF2878)	0.091	437	227.61	5	0.48	1.09	100	437	218.98	1	0.11	0.18	100
c118928_g1_i1																				Cytoplasmic Zn-finger protein BRAP2 (BRCA1 associated protein)	0.3	General function prediction only	WNT1, found in Wnt-1	0.021	wnt, wnt family	0.048	356	149	206	30.22	68.8	100	356	140.37	303	51.39	82.84	100
c118932_g1_i1																				Phosphatidylinositol 3-phosphate 3-phosphatase myotubularin MTM1	0.74	Lipid transport and metabolism, Intracellular trafficking, secretion, and vesicular transport	FRI, Frizzled	0.13	Herpes_UL24, Herpes virus protein UL24	0.068	450	240.41	17	1.55	3.52	100	450	231.81	20	2.05	3.31	100
c119005_g1_i1																				Voltage-gated K+ channel KCNB/KCNC	0.19	Inorganic ion transport and metabolism	LamNT, Laminin N-terminal domain (domain VI)	0.57	HlyIII, Haemolysin-III related	0.13	1031	820.4	83	2.21	5.03	100	1031	811.95	262	7.68	12.38	100
c119036_g1_i1																				Nonsense-mediated mRNA decay 2 protein	0.58	RNA processing and modification	acidPPc, Acid phosphatase homologues	0.77	DUF4603, Domain of unknown function (DUF4603)	0.1	376	168.15	4	0.52	1.18	100	376	159.49	0	0	0	0
c119111_g1_i1																				U5 snRNP-like RNA helicase subunit	2.5	RNA processing and modification	FIMAC, factor I membrane attack complex	0.28	zf-FPG_IleRS, Zinc finger found in FPG and IleRS	0.21	596	385.55	0	0	0	0	596	377.06	16	1.01	1.63	100
c119112_g1_i1																				Isoleucyl-tRNA synthetase	1.3	Translation, ribosomal structure and biogenesis	THN, Thaumatin family	0.47	Med27, Mediator complex subunit 27	0.086	369	161.42	1	0.14	0.31	100	369	152.77	8	1.25	2.01	100
c119209_g1_i1																				MEKK and related serine/threonine protein kinases	0.27	Signal transduction mechanisms	RasGAP, GTPase-activator protein for Ras-like GTPases	0.14	eIF-3_zeta, Eukaryotic translation initiation factor 3 subunit 7 (eIF-3)	0.097	397	188.47	0	0	0	0	397	179.81	5	0.66	1.07	100
c119217_g1_i1																				Uncharacterized conserved protein	0.73	Function unknown	SEC63, Domain of unknown function in Sec63p, Brr2p and other proteins	0.11	SdpI, SdpI/YhfL protein family	0.3	324	118.9	3	0.55	1.26	100	324	110.43	5	1.08	1.74	100
c119224_g1_i1																				Nuclear pore complex, p54 component (sc Nup57)	0.082	Nuclear structure, Intracellular trafficking, secretion, and vesicular transport	Sema, semaphorin domain	0.086	CTC1_2, CST, telomere maintenance, complex subunit CTC1	0.26	424	214.84	7	0.71	1.62	100	424	206.2	0	0	0	0
c119273_g1_i1																				Voltage-gated Ca2+ channels, alpha1 subunits	0.014	Inorganic ion transport and metabolism, Signal transduction mechanisms	PSN, Presenilin, signal peptide peptidase, family	0.091	EpsG, EpsG family	0.019	312	107.85	15	3.04	6.92	100	312	99.49	0	0	0	0
c11929_g1_i1																				Uncharacterized conserved protein Sand	0.86	Function unknown	LIGANc, Ligase N family	0.23	C1_3, C1-like domain	0.055	456	246.33	0	0	0	0	456	237.73	204	20.43	32.93	100
c119311_g1_i1																				Uridine permease/thiamine transporter/allantoin transport	0.26	Nucleotide transport and metabolism, Coenzyme transport and metabolism	LIM, Zinc-binding domain present in Lin-11, Isl-1, Mec-3	0.051	DUF3116, Protein of unknown function (DUF3116)	1	399	190.42	3	0.34	0.78	100	399	181.76	5	0.65	1.06	100
c11931_g1_i1																				Vacuolar assembly/sorting protein VPS41	2.5	Intracellular trafficking, secretion, and vesicular transport	CheW, Two component signalling adaptor domain	0.21	DUF4518, Domain of unknown function (DUF4518)	1.2	316	111.52	6	1.18	2.68	100	316	103.11	20	4.62	7.44	100
c119395_g1_i1																				Uncharacterized protein involved in synaptonemal complex formation	0.31	Cell cycle control, cell division, chromosome partitioning, General function prediction only	IGc1, Immunoglobulin C-Type	0.078	XendoU, Endoribonuclease XendoU	1	301	97.85	0	0	0	0	301	89.63	3	0.8	1.28	100
c119402_g1_i1																				C-8,7 sterol isomerase	0.12	Lipid transport and metabolism	HECTc, Domain Homologous to E6-AP Carboxyl Terminus with	0.21	DsrH, DsrH like protein	0.37	485	275.03	6	0.48	1.09	100	485	266.47	1	0.09	0.14	100
c119421_g1_i1																				eIF-2alpha kinase PEK/EIF2AK3	0.27	Translation, ribosomal structure and biogenesis	CHAD, The CHAD domain is an alpha-helical domain functionally associated with some members of the adenylate cyclase family	0.052	MMS1_N, Mono-functional DNA-alkylating methyl methanesulfonate N-term	0.11	311	106.93	0	0	0	0	311	98.58	26	6.28	10.12	100
c119468_g1_i1																				Alpha-1,2 glucosyltransferase/transcriptional activator	0.015	Posttranslational modification, protein turnover, chaperones, Transcription, Lipid transport and metabolism, Signal transduction mechanisms	TBC, Domain in Tre-2, BUB2p, and Cdc16p	0.056	7tm_6, 7tm Odorant receptor	0.078	318	113.36	0	0	0	0	318	104.94	3	0.68	1.1	100
c119498_g1_i1				- symbol:CG1764 species:7227 "Drosophila melanogaster" [GO:0016403 "dimethylargininase activity" evidence=ISS] Proteomes:UP000000803 EMBL:AE014298 Reactome:R-DME-203615 InterPro:IPR033199 PANTHER:PTHR12737 eggNOG:ENOG410IFS6 eggNOG:COG1834 GeneTree:ENSGT0		GO:0016403 dimethylargininase activity	9e-80			gi|241735379|ref|XP_002404908.1| PREDICTED: tubulin beta chain-like [Macaca fascicular	8e-136			sp|O94760|DDAH1_HUMAN N(G),N(G)-dimethylarginine dimethylaminohydrolase 1	9e-55	tr|L7MEL8|L7MEL8_9ACAR Putative ngng-dimethylarginine dimethylaminohydrolase 1 (Fragment)	0			Uncharacterized conserved protein	0.19	Function unknown	FRI, Frizzled	0.34	Amidinotransf, Amidinotransferase	5e-24	1422	1211.4	18	0.32	0.74	100	1422	1202.95	95	1.88	3.03	100
c119501_g1_i1																				Transcription factor PTX1, contains HOX domain	0.75	Transcription	VKc, Family of likely enzymes that includes the catalytic subunit of vitamin K epoxide reductase	0.028	RskA, Anti-sigma-K factor rskA	0.23	343	136.68	0	0	0	0	343	128.09	6	1.12	1.8	100
c119646_g1_i1																				Phospholipid scramblase	1.6	Cell wall/membrane/envelope biogenesis	Alpha_TIF, Alpha trans-inducing protein (Alpha-TIF)	0.014	Enhancin, Viral enhancin protein	0.25	473	263.14	1	0.08	0.19	100	473	254.56	26	2.43	3.92	100
c119665_g1_i1																				Phosphatidylinositol 4-kinase	0.12	Signal transduction mechanisms	Bac_rhodopsin, Bacteriorhodopsin-like protein	1	SEEEED, Serine-rich region of AP3B1, clathrin-adaptor complex	0.21	304	100.56	2	0.43	0.99	100	304	92.3	3	0.77	1.25	100
c119668_g1_i1																				U5 snRNP spliceosome subunit	0.2	RNA processing and modification	CaM_binding, Plant calmodulin-binding domain	0.51	DUF1380, Protein of unknown function (DUF1380)	0.035	373	165.26	0	0	0	0	373	156.61	5	0.76	1.23	100
c119708_g1_i1																				Glutamate-gated metabotropic ion channel receptor subunit GRM2 and related subunits, G-protein coupled receptor superfamily	0.29	Inorganic ion transport and metabolism, Signal transduction mechanisms	CAD, Domains present in proteins implicated in post-mortem DNA fragmentation	0.37	ATG13, Autophagy-related protein 13	0.083	337	131.03	0	0	0	0	337	122.47	4	0.78	1.25	100
c11970_g1_i1																				Translation elongation factor 2/ribosome biogenesis protein RIA1 and related proteins	0.63	Translation, ribosomal structure and biogenesis	MANEC, The MANEC domain, formerly called MANSC	0.34	LdpA_C, Iron-Sulfur binding protein C terminal	0.78	401	192.36	0	0	0	0	401	183.71	7	0.91	1.46	100
c119723_g1_i1																				Putative cargo transport protein ERV29	2.2	Intracellular trafficking, secretion, and vesicular transport	CT, C-terminal cystine knot-like domain (CTCK)	0.075	Hanta_G2, Hantavirus glycoprotein G2	0.21	485	275.03	23	1.83	4.16	100	485	266.47	14	1.25	2.02	100
c119754_g1_i1								gi|442762325|gb|JAA73321.1| Putative jockey ele1 orf2 -h 1e-120 -j 4, partial [Ixodes ricinus]	1e-10	gi|780020380|ref|XP_011665032.1| PREDICTED: tubulin beta chain-like [Macaca fascicular	7e-06	gi|604794103|gb|JAC19496.1| putative rte ele1 orf1 -h 1e-60 -j 4 [Amblyomma cajennense]	1e-15			tr|V5HBE6|V5HBE6_IXORI Putative endonuclease/reverse transcript (Fragment)	5e-21			Xanthine dehydrogenase	1	Nucleotide transport and metabolism	PLAc, Cytoplasmic phospholipase A2, catalytic subunit	0.093	RGM_N, Repulsive guidance molecule (RGM) N-terminus	0.29	315	110.6	0	0	0	0	315	102.21	3	0.7	1.13	100
c119835_g1_i1																				Uncharacterized conserved protein	0.023	Function unknown	DM6, Cysteine-rich domain currently specific to Drosophila	0.003	DUF1431, Protein of unknown function (DUF1431)	0.039	312	107.85	3	0.61	1.38	100	312	99.49	0	0	0	0
c119854_g1_i1																				von Willebrand factor and related coagulation proteins	0.43	Extracellular structures, Defense mechanisms	HDc, Metal dependent phosphohydrolases with conserved 'HD' motif	0.058	7TM_GPCR_Srv, Serpentine type 7TM GPCR chemoreceptor Srv	0.11	667	456.46	11	0.53	1.2	100	667	448	3	0.16	0.26	100
c119856_g1_i1																				Amino acid transporter protein	0.13	Amino acid transport and metabolism	BetaGal_dom2, Beta-galactosidase, domain 2	0.062	Tymo_45kd_70kd, Tymovirus 45/70Kd protein	0.25	307	103.29	0	0	0	0	307	94.98	3	0.75	1.21	100
c120049_g1_i1				- symbol:Sp-RtL_4 "Uncharacterized protein" species:7668 "Strongylocentrotus purpuratus" [GO:0000428 "DNA-directed RNA polymerase complex" evidence=IBA] [GO:0003899 "DNA-directed RNA polymerase activity" evidence=IBA] InterPro:IPR006111 InterPro:IPR000477		GO:0003899 DNA-directed RNA polymerase activity	6e-13	gi|442746129|gb|JAA65224.1| Putative line l1 all, partial [Ixodes ricinus]	1e-19	gi|999968024|gb|KXJ07198.1| phosphoenolpyruvate carboxykinase [Francisella tularensis subsp. tularensis 8	2e-18	gi|604798708|gb|JAC21796.1| putative rte all [Amblyomma cajennense]	1e-07			tr|L7LYA9|L7LYA9_9ACAR Putative tick transposon	1e-18			Hypoxia-inducible factor 1/Neuronal PAS domain protein NPAS1	0.14	Signal transduction mechanisms, Transcription	ZP, Zona pellucida (ZP) domain	0.12	RVT_1, Reverse transcriptase (RNA-dependent DNA polymerase)	7e-05	300	96.95	2	0.45	1.03	100	300	88.75	0	0	0	0
c120071_g1_i1																				RFX family transcription factor	0.56	Transcription	SMR, Small MutS-related domain	0.11	Herpes_ICP4_C, Herpesvirus ICP4-like protein C-terminal region	0.67	339	132.91	3	0.49	1.12	100	339	124.34	0	0	0	0
c120354_g1_i1																				Uncharacterized proteins of PilT N-term./Vapc superfamily	0.43	General function prediction only	TyrKc, Tyrosine kinase, catalytic domain	0.5	PP_kinase_N, Polyphosphate kinase N-terminal domain	0.46	533	322.73	16	1.08	2.47	100	533	314.21	32	2.42	3.91	100
c120421_g1_i1																				Cell cycle-associated protein	0.19	Cell cycle control, cell division, chromosome partitioning	Sec7, Sec7 domain	0.26	FYTT, Forty-two-three protein	0.66	321	116.13	61	11.48	26.14	100	321	107.68	0	0	0	0
c120431_g2_i1																				Structural maintenance of chromosome protein SMC5/Spr18, SMC superfamily	0.86	Chromatin structure and dynamics, Cell cycle control, cell division, chromosome partitioning, Replication, recombination and repair	AKAP_110, A-kinase anchor protein 110 kDa	0.032	Baculo_FP, Baculovirus FP protein	0.021	339	132.91	3	0.49	1.12	100	339	124.34	0	0	0	0
c120437_g1_i1				- symbol:F7F066 "Uncharacterized protein" species:13616 "Monodelphis domestica" [GO:0003700 "transcription factor activity, sequence-specific DNA binding" evidence=IBA] [GO:0006355 "regulation of transcription, DNA-templated" evidence=IBA] InterPro:IPR001	GO:0006355 regulation of transcription, DNA-templated	GO:0003700 transcription factor activity, sequence-specific DNA binding	3e-54	gi|442746207|gb|JAA65263.1| Hypothetical protein, partial [Ixodes ricinus]	3e-51	gi|241604697|ref|XP_002405934.1| PREDICTED: tubulin beta chain-like [Macaca fascicular	7e-84	gi|604804612|gb|JAC24656.1| putative c2h2-type zn-finger protein, partial [Amblyomma parvum]	2e-49	sp|P18729|ZG57_XENLA Gastrula zinc finger protein XlCGF57.1 (Fragment)	3e-49	tr|B7PZR7|B7PZR7_IXOSC Zinc finger protein, putative	8e-87			C2H2-type Zn-finger protein	3e-28	Transcription	ZnF_C2H2, zinc finger	7e-06	zf-H2C2_2, Zinc-finger double domain	3e-07	564	353.62	5	0.31	0.7	100	564	345.12	14	0.97	1.56	100
c120473_g1_i1								gi|442747405|gb|JAA65862.1| Hypothetical protein [Ixodes ricinus]	2e-06											Uncharacterized conserved protein	0.38	Function unknown	PHD, PHD zinc finger	0.001	DUF3112, Protein of unknown function (DUF3112)	0.16	624	413.5	25.1	1.33	3.02	69.22	624	405.03	3.82	0.22	0.36	19.92
c120473_g1_i2																				Uncharacterized conserved protein	0.3	Function unknown	eIF6, translation initiation factor 6	0.032	TLV_coat, ENV polyprotein (coat polyprotein)	0.027	540	329.7	8.9	0.59	1.34	30.78	540	321.19	12.18	0.9	1.46	80.08
c120486_g1_i1				- symbol:PM20D2 "Uncharacterized protein" species:9913 "Bos taurus" [GO:0005654 "nucleoplasm" evidence=IEA] [GO:0008152 "metabolic process" evidence=IEA] [GO:0016787 "hydrolase activity" evidence=IEA] [GO:0070062 "extracellular exosome" evidence=IEA] Inte	GO:0008152 metabolic process	GO:0016787 hydrolase activity	2e-12	gi|442759207|gb|JAA71762.1| Putative m20 peptidase aminoacylase 1-like protein [Ixodes ricinus]	7e-13	gi|241610683|ref|XP_002406222.1| PREDICTED: tubulin beta chain-like [Macaca fascicular	1e-14	gi|604823661|gb|JAC34168.1| putative m20 peptidase aminoacylase 1-like protein 2 [Amblyomma triste]	5e-21	sp|Q501L1|P20D2_XENTR Peptidase M20 domain-containing protein 2	3e-12	tr|A0A023GM19|A0A023GM19_9ACAR Putative m20 peptidase aminoacylase 1-like protein 2	4e-20			Small nuclear ribonucleoprotein E	1.8	RNA processing and modification	AdoHcyase_NAD, S-adenosyl-L-homocysteine hydrolase, NAD binding domain	0.29	Arena_glycoprot, Arenavirus glycoprotein	0.023	393	184.59	4	0.47	1.08	100	393	175.93	0	0	0	0
c120504_g1_i1																				Predicted membrane protein	1.8	Function unknown	zf-AD, Zinc-finger associated domain (zf-AD)	0.24	PA26, PA26 p53-induced protein (sestrin)	0.3	387	178.77	4	0.49	1.11	100	387	170.11	0	0	0	0
c120621_g1_i1				- symbol:Sp-Fdps_1 "Uncharacterized protein" species:7668 "Strongylocentrotus purpuratus" [GO:0004161 "dimethylallyltranstransferase activity" evidence=IBA] [GO:0004337 "geranyltranstransferase activity" evidence=IBA] [GO:0005737 "cytoplasm" evidence=IBA]	GO:0045337 farnesyl diphosphate biosynthetic process	GO:0004161 dimethylallyltranstransferase activity /// GO:0004337 geranyltranstransferase activity	8e-08	gi|442756509|gb|JAA70413.1| Putative endonuclease/reverse transcript [Ixodes ricinus]	2e-25	gi|780111507|ref|XP_011676558.1| PREDICTED: tubulin beta chain-like [Macaca fascicular	2e-16	gi|604794103|gb|JAC19496.1| putative rte ele1 orf1 -h 1e-60 -j 4 [Amblyomma cajennense]	4e-15			tr|V5H6I0|V5H6I0_IXORI Putative endonuclease/reverse transcript (Fragment)	3e-45			DNA polymerase epsilon, subunit B	0.088	Replication, recombination and repair	TSPc, tail specific protease	0.05	7TM_GPCR_Srd, Serpentine type 7TM GPCR chemoreceptor Srd	0.32	1066	855.4	49	1.25	2.85	100	1066	846.95	30	0.84	1.36	100
c120663_g1_i1																				Alkaline phosphatase	0.53	Inorganic ion transport and metabolism	CPW_WPC, This group of sequences is defined by a domain of about 61 residues in length with six well-conserved cysteine residues and six well-conserved aromatic sites	0.33	DUF429, Protein of unknown function (DUF429)	0.43	363	155.67	4	0.56	1.28	100	363	147.03	0	0	0	0
c120673_g1_i1																				Protein transporter of the TRAM (translocating chain-associating membrane) superfamily	0.25	Intracellular trafficking, secretion, and vesicular transport	CTD, Spt5 C-terminal nonapeptide repeat binding Spt4	0.059	CEP170_C, CEP170 C-terminus	0.002	333	127.29	0	0	0	0	333	118.75	5	1	1.62	100
c120697_g1_i1																				M13 family peptidase	0.002	Amino acid transport and metabolism	GatB_Yqey, GatB domain	0.2	ChAPs, ChAPs (Chs5p-Arf1p-binding proteins)	0.51	317	112.44	1	0.19	0.44	100	317	104.02	4	0.92	1.48	100
c120701_g1_i1																				Uncharacterized conserved protein	0.58	Function unknown	Catalase, Catalases are antioxidant enzymes that catalyse the conversion of hydrogen peroxide to water and molecular oxygen, serving to protect cells from its toxic effects	0.17	CLU, Clustered mitochondria	0.18	327	121.69	0	0	0	0	327	113.19	3	0.63	1.02	100
c12073_g1_i1																				Pyridoxamine-phosphate oxidase	0.25	Coenzyme transport and metabolism	G2F, G2 nidogen domain and fibulin	0.16	Exosortase_EpsH, Transmembrane exosortase (Exosortase_EpsH)	0.053	354	147.09	3	0.45	1.01	100	354	138.47	0	0	0	0
c120775_g1_i2																				Beta-galactosidase	0.082	Carbohydrate transport and metabolism	DM6, Cysteine-rich domain currently specific to Drosophila	0.54	PEPCK_ATP, Phosphoenolpyruvate carboxykinase	1.2	360	152.81	0	0	0	0	360	144.17	4	0.66	1.06	100
c120790_g1_i1																				AAA+-type ATPase containing the peptidase M41 domain	0.12	Posttranslational modification, protein turnover, chaperones	DM6, Cysteine-rich domain currently specific to Drosophila	0.031	HPIP, HCF-1 beta-propeller-interacting protein family	0.38	315	110.6	3	0.59	1.35	100	315	102.21	0	0	0	0
c120802_g1_i1																				Differentiation-related gene 1 protein (NDR1 protein), related proteins	0.51	Function unknown	Brix, The Brix domain is found in a number of eukaryotic proteins	0.21	Ndr, Ndr family	0.32	303	99.66	3	0.66	1.5	100	303	91.41	0	0	0	0
c120851_g1_i1																				Galactose-1-phosphate uridylyltransferase	1.5	Energy production and conversion	LPD_N, Lipoprotein N-terminal Domain	0.21	C8, C8 domain	0.39	351	144.25	0	0	0	0	351	135.63	4	0.7	1.13	100
c120858_g1_i1																				Predicted membrane protein	0.25	Function unknown	MANEC, The MANEC domain, formerly called MANSC	0.11	Methyltransf_6, Demethylmenaquinone methyltransferase	0.46	300	96.95	0	0	0	0	300	88.75	3	0.8	1.3	100
c120909_g1_i1																				Sodium/hydrogen exchanger protein	0.59	Inorganic ion transport and metabolism	Semialdhyde_dh, Semialdehyde dehydrogenase, NAD binding domain	0.038	NikR_C, NikR C terminal nickel binding domain	0.51	319	114.28	5	0.96	2.18	100	319	105.85	18	4.05	6.53	100
c120928_g1_i1																				Helicase of the DEAD superfamily	0.25	Replication, recombination and repair	Amelin, Ameloblastin precursor (Amelin)	0.49	HCV_NS5a_C, HCV NS5a protein C-terminal region	0.26	335	129.16	0	0	0	0	335	120.61	4	0.79	1.27	100
c120981_g1_i1																				Serine/threonine specific protein phosphatase involved in glycogen accumulation, PP2A-related	1.4	Carbohydrate transport and metabolism, Signal transduction mechanisms	CUB, Domain first found in C1r, C1s, uEGF, and bone morphogenetic protein	0.3	GATase_4, Glutamine amidotransferases class-II	0.28	321	116.13	3	0.56	1.29	100	321	107.68	0	0	0	0
c120982_g1_i1								gi|442750265|gb|JAA67292.1| Putative outcast ele5 orf1 -h 1e-40 -j 4 [Ixodes ricinus]	7e-12							tr|L7MMT2|L7MMT2_9ACAR Putative tick transposon (Fragment)	4e-10			cAMP-regulated guanine nucleotide exchange factor	0.056	Signal transduction mechanisms	AgrB, Accessory gene regulator B	0.15	Es2, Nuclear protein Es2	0.11	325	119.83	0	0	0	0	325	111.35	3	0.64	1.03	100
c121114_g1_i1																				WD40 repeat protein	0.16	General function prediction only	AdoHcyase, S-adenosyl-L-homocysteine hydrolase	0.14	MoaF, Molybdenum cofactor biosynthesis protein F	0.009	532	321.74	8	0.54	1.24	100	532	313.22	19	1.44	2.33	100
c121116_g1_i1																				Inositol-1,4,5-triphosphate 5-phosphatase (synaptojanin), INP51/INP52/INP53 family	0.016	Intracellular trafficking, secretion, and vesicular transport	ZnF_AN1, AN1-like Zinc finger	0.067	DUF1399, Protein of unknown function (DUF1399)	0.058	348	141.4	3	0.46	1.06	100	348	132.8	0	0	0	0
c121129_g1_i1												gi|604814668|gb|JAC29674.1| hypothetical protein, partial [Amblyomma triste]	5e-07			tr|L7LT92|L7LT92_9ACAR Putative tick transposon	2e-27			Protein required for meiotic chromosome segregation	0.21	Cell cycle control, cell division, chromosome partitioning	COG6, Conserved oligomeric complex COG6	0.16	DUF288, Protein of unknown function, DUF288	0.33	468	258.19	0	0	0	0	468	249.61	8	0.76	1.23	100
c12123_g1_i2																				SWAP mRNA splicing regulator	0.71	RNA processing and modification	IRF, interferon regulatory factor	0.093	DUF4641, Domain of unknown function (DUF4641)	0.026	330	124.48	3	0.53	1.2	100	330	115.97	0	0	0	0
c121276_g1_i1																				O-acetyltransferase	0.16	General function prediction only	Cadherin_pro, Cadherin prodomain like	0.34	AAA_13, AAA domain	0.51	507	296.87	7	0.52	1.17	100	507	288.33	24	1.98	3.19	100
c121300_g1_i1										gi|599127537|gb|AHN53443.1| phosphoenolpyruvate carboxykinase [Francisella tularensis subsp. tularensis 8	9e-10									Ankyrin repeat and DHHC-type Zn-finger domain containing proteins	0.063	General function prediction only	Agouti, Agouti protein	0.071	zf-H2C2, His(2)-Cys(2) zinc finger	0.008	346	139.51	3	0.47	1.07	100	346	130.91	0	0	0	0
c121410_g1_i1																				Dystrophin-like protein	0.26	Cell motility, Signal transduction mechanisms, Cytoskeleton	CoA_trans, Coenzyme A transferase	0.18	Ly49, Ly49-like protein, N-terminal region	0.31	702	491.44	21	0.93	2.13	100	702	482.98	2	0.1	0.16	100
c121485_g1_i1										gi|504361273|ref|WP_014548375.1| PREDICTED: tubulin beta chain-like [Macaca fascicular	9e-26									Valyl-tRNA synthetase	1.3	Translation, ribosomal structure and biogenesis	CASc, Caspase, interleukin-1 beta converting enzyme (ICE) homologues	0.47	7TM_GPCR_Sru, Serpentine type 7TM GPCR chemoreceptor Sru	0.27	372	164.3	5	0.67	1.51	100	372	155.65	1	0.15	0.25	100
c121496_g1_i1										gi|771518696|ref|WP_045171672.1| PREDICTED: tubulin beta chain-like [Macaca fascicular	2e-11					tr|L7LY07|L7LY07_9ACAR Putative tick transposon	1e-09			DNA replication factor/protein phosphatase inhibitor SET/SPR-2	0.45	Replication, recombination and repair	Beach, Beige/BEACH domain	0.2	DUF4077, Domain of unknown function (DUF4077)	0.14	387	178.77	5	0.61	1.39	100	387	170.11	1	0.14	0.23	100
c12151_g1_i1																				Pleiotropic drug resistance proteins (PDR1-15), ABC superfamily	0.16	Secondary metabolites biosynthesis, transport and catabolism	TLC, TRAM, LAG1 and CLN8 homology domains	0.51	Vesiculo_matrix, Vesiculovirus matrix protein	0.11	312	107.85	0	0	0	0	312	99.49	3	0.72	1.16	100
c12153_g1_i1																				Mab-21-like cell fate specification proteins	0.86	Signal transduction mechanisms	ALAD, Delta-aminolevulinic acid dehydratase	0.22	Rpr2, RNAse P Rpr2/Rpp21/SNM1 subunit domain	0.014	503	292.9	9	0.67	1.53	100	503	284.35	18	1.51	2.43	100
c12159_g1_i1																				Ubiquitin-like protein	0.085	Posttranslational modification, protein turnover, chaperones	HECTc, Domain Homologous to E6-AP Carboxyl Terminus with	0.13	zf-C4pol, C4-type zinc-finger of DNA polymerase delta	0.52	323	117.98	3	0.56	1.27	100	323	109.51	0	0	0	0
c121606_g1_i1																				Vesicle coat complex COPII, subunit SEC24/subunit SFB2	0.17	Intracellular trafficking, secretion, and vesicular transport	Knot1, Knottins	0.14	zf-LITAF-like, LITAF-like zinc ribbon domain	0.031	609	398.52	9	0.49	1.12	100	609	390.04	0	0	0	0
c121654_g1_i1																				Casein kinase (serine/threonine/tyrosine protein kinase)	0.084	Signal transduction mechanisms	LITAF, Possible membrane-associated motif in LPS-induced tumor necrosis factor alpha factor (LITAF), also known as PIG7, and other animal proteins	0.009	Mating_C, C-terminal domain of homeodomain 1	0.16	363	155.67	4	0.56	1.28	100	363	147.03	0	0	0	0
c121686_g1_i1												gi|604818441|gb|JAC31560.1| putative maverick c-int, partial [Amblyomma triste]	3e-06			tr|L7MBZ6|L7MBZ6_9ACAR Putative tick transposon (Fragment)	6e-10			Gamma-tubulin ring complex protein	0.75	Cytoskeleton	Tubulin, Tubulin/FtsZ family, GTPase domain	0.47	Phage_H_T_join, Phage head-tail joining protein	1.2	308	104.2	0	0	0	0	308	95.88	4	0.99	1.6	100
c121706_g1_i1																				Vacuolar assembly/sorting proteins VPS39/VAM6/VPS3	0.21	Intracellular trafficking, secretion, and vesicular transport	Cg6151-P, Uncharacterized conserved protein CG6151-P	0.069	7TM_GPCR_Srt, Serpentine type 7TM GPCR chemoreceptor Srt	0.008	307	103.29	1	0.21	0.48	100	307	94.98	3	0.75	1.21	100
c121707_g1_i1																				Protein transporter of the TRAM (translocating chain-associating membrane) superfamily	1.2	Intracellular trafficking, secretion, and vesicular transport	CRISPR_assoc, This domain forms an anti-parallel beta strand structure with flanking alpha helical regions	0.16	Nudix_N, Hydrolase of X-linked nucleoside diphosphate N terminal	0.016	480	270.07	9	0.73	1.66	100	480	261.5	10	0.91	1.47	100
c121720_g1_i1																				3-phosphoglycerate kinase	0.98	Carbohydrate transport and metabolism	EPH_lbd, Ephrin receptor ligand binding domain	0.11	Anoctamin, Calcium-activated chloride channel	0.86	329	123.55	3	0.53	1.21	100	329	115.04	0	0	0	0
c121734_g1_i1																				Discoidin domain receptor DDR1	0.076	Signal transduction mechanisms	Aldolase_II, Class II Aldolase and Adducin N-terminal domain	0.42	DUF591, Protein of unknown function	0.094	594	383.55	2	0.11	0.26	100	594	375.06	34	2.16	3.48	100
c121756_g1_i1																				Uncharacterized conserved protein, contains DEP domain	0.21	Signal transduction mechanisms	MAM, Domain in meprin, A5, receptor protein tyrosine phosphatase mu (and others)	0.041	DUF3474, Domain of unknown function (DUF3474)	0.18	353	146.14	0	0	0	0	353	137.52	4	0.69	1.12	100
c121766_g1_i1																				Dyneins, heavy chain	0.33	Cytoskeleton	Agro_virD5, Agrobacterium VirD5 protein	0.12	Queuosine_synth, Queuosine biosynthesis protein	0.064	467	257.2	5	0.42	0.97	100	467	248.62	43	4.12	6.64	100
c121785_g1_i1																				Copine	0.085	Signal transduction mechanisms	VWC_out, von Willebrand factor (vWF) type C domain	0.23	STE3, Pheromone A receptor	0.58	305	101.47	0	0	0	0	305	93.19	3	0.77	1.24	100
c121848_g1_i1																				Uncharacterized conserved protein	0.43	Function unknown	HisKA, His Kinase A (phosphoacceptor) domain	0.14	HAUS-augmin3, HAUS augmin-like complex subunit 3	0.87	322	117.05	0	0	0	0	322	108.59	3	0.66	1.06	100
c121865_g1_i1																				Predicted transporter (major facilitator superfamily)	0.46	General function prediction only	dDENN, Domain always found downstream of DENN domain, found in a variety of signalling proteins	0.57	Sugar_tr, Sugar (and other) transporter	0.25	369	161.42	4	0.54	1.23	100	369	152.77	24	3.74	6.03	100
c121880_g1_i1																				Vesicular amine transporter	0.18	Intracellular trafficking, secretion, and vesicular transport	C1_4, TFIIH C1-like domain	0.27	PPV_E1_C, Papillomavirus helicase	0.29	332	126.35	2	0.35	0.79	100	332	117.82	7	1.41	2.28	100
c121883_g1_i1				- symbol:Tf2-8 "retrotransposable element/transposon Tf2-type" species:4896 "Schizosaccharomyces pombe" [GO:0003677 "DNA binding" evidence=IEA] [GO:0003887 "DNA-directed DNA polymerase activity" evidence=IEA] [GO:0003964 "RNA-directed DNA polymerase activ	GO:0006310 DNA recombination /// GO:0006508 proteolysis /// GO:0015074 DNA integration	GO:0003677 DNA binding /// GO:0003887 DNA-directed DNA polymerase activity /// GO:0003964 RNA-directed DNA polymerase activity /// GO:0004190 aspartic-type endopeptidase activity /// GO:0004519 endonuclease activity /// GO:0046872 metal ion binding	2e-09	gi|442761761|gb|JAA73039.1| Putative bell all, partial [Ixodes ricinus]	6e-06	gi|660956656|gb|KEP45650.1| phosphoenolpyruvate carboxykinase [Francisella tularensis subsp. tularensis 8	3e-22	gi|604813692|gb|JAC29186.1| putative gypsy nogag [Amblyomma triste]	6e-18	sp|P04323|POL3_DROME Retrovirus-related Pol polyprotein from transposon 17.6	3e-12	tr|L7MC79|L7MC79_9ACAR Putative tick transposon (Fragment)	7e-77			Betaine aldehyde dehydrogenase	2.6	Energy production and conversion	PepX_N, X-Prolyl dipeptidyl aminopeptidase PepX, N-terminal	0.32	zf-H2C2, His(2)-Cys(2) zinc finger	0.64	1073	862.4	36	0.91	2.08	100	1073	853.95	69	1.92	3.1	100
c121886_g1_i1																				Predicted transmembrane protein of the immunoglobulin family of cell adhesion molecules	0.13	General function prediction only	Sema, semaphorin domain	0.23	PTPS, 6-pyruvoyl tetrahydropterin synthase	0.71	320	115.2	3	0.57	1.3	100	320	106.76	0	0	0	0
c121894_g1_i1																				WD40 repeat-containing protein	0.64	Function unknown	VKc, Family of likely enzymes that includes the catalytic subunit of vitamin K epoxide reductase	0.011	VKOR, Vitamin K epoxide reductase family	0.18	361	153.76	2	0.28	0.65	100	361	145.12	9	1.48	2.38	100
c121923_g1_i1																				Adenylate/guanylate cyclase	0.35	Energy production and conversion	AgrB, Accessory gene regulator B	0.54	Glyco_transf_22, Alg9-like mannosyltransferase family	0.38	375	167.19	5	0.65	1.49	100	375	158.53	6	0.9	1.45	100
c121977_g1_i1				- symbol:c23h20orf24 "c23h20orf24 homolog (H. sapiens)" species:7955 "Danio rerio" [GO:0016020 "membrane" evidence=IEA] [GO:0016021 "integral component of membrane" evidence=IEA] ZFIN:ZDB-GENE-030131-5938 GO:GO:0016021 eggNOG:KOG3415 eggNOG:ENOG41129XV HO			4e-36	gi|442752459|gb|JAA68389.1| Putative rab5-interacting protein [Ixodes ricinus]	6e-57	gi|241622322|ref|XP_002408932.1| PREDICTED: tubulin beta chain-like [Macaca fascicular	1e-43	gi|604805367|gb|JAC25025.1| putative rab5-interacting protein [Amblyomma parvum]	3e-58	sp|Q9CQT9|CT024_MOUSE Uncharacterized protein C20orf24 homolog	2e-31	tr|L7M654|L7M654_9ACAR Putative rab5-interacting protein	3e-58			Putative Rab5-interacting protein	3e-35	Intracellular trafficking, secretion, and vesicular transport	DNaseIc, deoxyribonuclease I	0.27	Rab5ip, Rab5-interacting protein (Rab5ip)	1e-24	617	406.51	0	0	0	0	617	398.03	24.16	1.44	2.33	1.32
c121977_g1_i2				- symbol:C20H20ORF24 "Uncharacterized protein" species:9031 "Gallus gallus" [GO:0005739 "mitochondrion" evidence=IEA] [GO:0016021 "integral component of membrane" evidence=IEA] GO:GO:0016021 GO:GO:0005739 Proteomes:UP000000539 eggNOG:KOG3415 eggNOG:ENOG41			4e-45	gi|442752459|gb|JAA68389.1| Putative rab5-interacting protein [Ixodes ricinus]	3e-81	gi|241622322|ref|XP_002408932.1| PREDICTED: tubulin beta chain-like [Macaca fascicular	1e-67	gi|604805367|gb|JAC25025.1| putative rab5-interacting protein [Amblyomma parvum]	1e-86	sp|Q9CQT9|CT024_MOUSE Uncharacterized protein C20orf24 homolog	1e-38	tr|L7M654|L7M654_9ACAR Putative rab5-interacting protein	1e-87			Putative Rab5-interacting protein	7e-43	Intracellular trafficking, secretion, and vesicular transport	DNaseIc, deoxyribonuclease I	0.31	Rab5ip, Rab5-interacting protein (Rab5ip)	1e-24	670	459.46	877	41.72	94.99	100	670	450.99	2039.84	107.68	173.57	98.68
c121978_g1_i1								gi|442761621|gb|JAA72969.1| Putative rte ele1 orf1 -h 1e-60 -j 4, partial [Ixodes ricinus]	4e-06											ZYG-1-like serine/threonine protein kinases	0.024	General function prediction only	PI3K_rbd, PI3-kinase family, Ras-binding domain	0.12	RVT_1, Reverse transcriptase (RNA-dependent DNA polymerase)	0.026	323	117.98	3	0.56	1.27	100	323	109.51	0	0	0	0
c12199_g1_i1																				Discoidin domain receptor DDR1	0.065	Signal transduction mechanisms	CAD, Domains present in proteins implicated in post-mortem DNA fragmentation	0.46	Nipped-B_C, Sister chromatid cohesion C-terminus	0.14	398	189.45	0	0	0	0	398	180.79	7	0.92	1.49	100
c12201_g1_i1																				Lipocalin-interacting membrane receptor (LIMR)	0.83	Defense mechanisms	FolB, Dihydroneopterin aldolase	0.052	Arabinose_bd, Arabinose-binding domain of AraC transcription regulator, N-term	0.082	327	121.69	0	0	0	0	327	113.19	3	0.63	1.02	100
c122108_g1_i1																				Microtubule-associated serine/threonine kinase and related proteins	0.1	Signal transduction mechanisms, General function prediction only	PSN, Presenilin, signal peptide peptidase, family	0.011	O-ag_pol_Wzy, O-antigen polysaccharide polymerase Wzy	0.001	517	306.81	0	0	0	0	517	298.28	15	1.2	1.93	100
c12211_g1_i1																tr|L7LX89|L7LX89_9ACAR Putative tick transposon	2e-11			Ras GTPase-activating protein family - IQGAP	0.092	Signal transduction mechanisms	PSN, Presenilin, signal peptide peptidase, family	0.31	YopE, Yersinia virulence determinant (YopE)	0.13	390	181.68	0	0	0	0	390	173.02	16	2.2	3.55	100
c122126_g1_i1																				Synaptic vesicle transporter SV2 (major facilitator superfamily)	0.34	General function prediction only	RhoGAP, GTPase-activator protein for Rho-like GTPases	0.024	DUF2206, Predicted membrane protein (DUF2206)	0.04	361	153.76	2	0.28	0.65	100	361	145.12	7	1.15	1.85	100
c122152_g1_i1																				Translesion DNA polymerase - REV1 deoxycytidyl transferase	0.5	Replication, recombination and repair	RICIN, Ricin-type beta-trefoil	0.094	AKAP_110, A-kinase anchor protein 110 kDa (AKAP 110)	0.54	368	160.46	0	0	0	0	368	151.81	6	0.94	1.52	100
c122195_g1_i1																				Subtilisin kexin isozyme-1/site 1 protease, subtilase superfamily	0.66	Posttranslational modification, protein turnover, chaperones	B561, Cytochrome b-561 / ferric reductase transmembrane domain	0.63	HGD-D, 2-hydroxyglutaryl-CoA dehydratase, D-component	0.73	661	450.47	3	0.15	0.33	100	661	442	17	0.92	1.48	100
c122198_g1_i1																				Permease of the major facilitator superfamily	1.3	Carbohydrate transport and metabolism	GED, Dynamin GTPase effector domain	0.088	NCD3G, Nine Cysteines Domain of family 3 GPCR	0.47	347	140.46	6	0.93	2.13	100	347	131.85	1	0.18	0.29	100
c122228_g1_i1																				G protein subunit Galphas, small G protein superfamily	0.07	Signal transduction mechanisms	IENR2, Intron-encoded nuclease repeat 2	0.36	VESA1_N, Variant erythrocyte surface antigen-1	0.4	437	227.61	8	0.77	1.75	100	437	218.98	29	3.15	5.08	100
c122236_g1_i1																				Endocytosis protein RME-8, contains DnaJ domain	0.11	Intracellular trafficking, secretion, and vesicular transport, Posttranslational modification, protein turnover, chaperones	CDC37_N, Cdc37 N terminal kinase binding	0.26	LUC7, LUC7 N_terminus	0.21	462	252.26	7	0.61	1.38	100	462	243.67	0	0	0	0
c122270_g1_i1																				Rho-GTPase activating protein	0.12	Signal transduction mechanisms	G_alpha, G protein alpha subunit	0.18	Ste5_C, Protein kinase Fus3-binding	0.69	300	96.95	2	0.45	1.03	100	300	88.75	0	0	0	0
c122293_g1_i1																				Helicases	0.81	Replication, recombination and repair	AHS1, Allophanate hydrolase subunit 1	0.73	V_cholerae_RfbT, Vibrio cholerae RfbT protein	0.8	569	358.61	9	0.55	1.25	100	569	350.11	0	0	0	0
c122314_g1_i1																				Tubulin-tyrosine ligase-related protein	0.76	Posttranslational modification, protein turnover, chaperones	JHBP, Juvenile hormone binding protein domains in insects	0.084	NACHT, NACHT domain	0.17	493	282.97	7	0.54	1.23	100	493	274.41	3	0.26	0.42	100
c122334_g2_i1																				Ankyrin repeat and DHHC-type Zn-finger domain containing proteins	0.56	General function prediction only	CactinC_cactus, Cactus-binding C-terminus of cactin protein	0.2	Phytoreo_Pns, Phytoreovirus nonstructural protein Pns10/11	0.097	352	145.19	4	0.6	1.37	100	352	136.58	2	0.35	0.56	100
c122400_g1_i1																				Inhibitor of type V adenylyl cyclases/Neuronal presynaptic protein Highwire/PAM/RPM-1	0.3	Signal transduction mechanisms	RhoGAP, GTPase-activator protein for Rho-like GTPases	0.006	Corona_NS2, Coronavirus non-structural protein NS2	0.13	1215	1004.4	11.3	0.25	0.56	1.07	1215	995.95	31.18	0.75	1.2	2.61
c122400_g1_i2																				Inhibitor of type V adenylyl cyclases/Neuronal presynaptic protein Highwire/PAM/RPM-1	0.27	Signal transduction mechanisms	MANEC, The MANEC domain, formerly called MANSC	0.021	Corona_NS2, Coronavirus non-structural protein NS2	0.12	1137	926.4	961.7	22.69	51.66	98.93	1137	917.95	1070.82	27.77	44.77	97.39
c122434_g1_i1																				Neural cell adhesion molecule L1	0.5	Signal transduction mechanisms	BRO1, BRO1-like domain	0.35	Tmemb_18A, Transmembrane protein 188	0.23	329	123.55	5	0.88	2.01	100	329	115.04	0	0	0	0
c122448_g1_i1																				Uncharacterized conserved protein (Neuroblastoma-amplified protein)	0.27	Function unknown	VWC_out, von Willebrand factor (vWF) type C domain	0.012	DUF4628, Domain of unknown function (DUF4628)	0.21	347	140.46	3	0.47	1.06	100	347	131.85	0	0	0	0
c122500_g1_i1																				Chitin synthase/hyaluronan synthase (glycosyltransferases)	0.24	Cell wall/membrane/envelope biogenesis	PSN, Presenilin, signal peptide peptidase, family	0.035	Myotub-related, Myotubularin-like phosphatase domain	0.25	342	135.74	3	0.48	1.1	100	342	127.15	0	0	0	0
c122515_g1_i1																				Predicted E3 ubiquitin ligase	0.65	Posttranslational modification, protein turnover, chaperones	Bac_rhodopsin, Bacteriorhodopsin-like protein	0.34	Coq4, Coenzyme Q (ubiquinone) biosynthesis protein Coq4	1	333	127.29	1	0.17	0.39	100	333	118.75	4	0.8	1.29	100
c122535_g1_i1																				Rho guanine nucleotide exchange factor VAV3	0.41	Signal transduction mechanisms	PA2c, Phospholipase A2	0.007	SUFU_C, Suppressor of Fused Gli/Ci N terminal binding domain	0.44	466	256.21	0	0	0	0	466	247.63	10	0.96	1.55	100
c122558_g1_i1																				DHHC-type Zn-finger proteins	0.32	General function prediction only	FH2, Formin Homology 2 Domain	0.4	Gtr1_RagA, Gtr1/RagA G protein conserved region	0.01	452	242.38	6	0.54	1.23	100	452	233.78	0	0	0	0
c122632_g1_i1																				Proteins containing regions of low-complexity	2.1	General function prediction only	BTB, Broad-Complex, Tramtrack and Bric a brac	0.028	Sulfotransfer_2, Sulfotransferase family	0.27	486	276.02	0	0	0	0	486	267.46	9	0.8	1.29	100
c122651_g1_i1																				WD40 repeat protein	1.3	General function prediction only	SCAN, leucine rich region	0.096	DUF285, Mycoplasma protein of unknown function, DUF285	1.8	350	143.3	21	3.2	7.29	100	350	134.68	18	3.18	5.13	100
c122688_g1_i1																				E3 ubiquitin protein ligase	0.16	Posttranslational modification, protein turnover, chaperones	HTTM, Horizontally Transferred TransMembrane Domain	0.019	ALO, D-arabinono-1,4-lactone oxidase	0.016	315	110.6	3	0.59	1.35	100	315	102.21	0	0	0	0
c122701_g1_i1																				Uncharacterized conserved protein	0.22	Function unknown	DNaseIc, deoxyribonuclease I	0.14	MatC_N, Dicarboxylate carrier protein MatC N-terminus	0.18	327	121.69	3	0.54	1.23	100	327	113.19	2	0.42	0.68	100
c122742_g1_i1																				E3 ubiquitin-protein ligase (Parkin protein)	0.12	Posttranslational modification, protein turnover, chaperones	MyTH4, Domain in Myosin and Kinesin Tails	0.0009	7TM_GPCR_Srbc, Serpentine type 7TM GPCR chemoreceptor Srbc	0.1	354	147.09	3	0.45	1.01	100	354	138.47	0	0	0	0
c122777_g1_i1																				Vacuolar sorting protein PEP3/VPS18	0.18	Intracellular trafficking, secretion, and vesicular transport	DM, Doublesex DNA-binding motif	0.13	MIG-14_Wnt-bd, Wnt-binding factor required for Wnt secretion	0.026	357	149.95	1	0.15	0.33	100	357	141.32	6	1.01	1.63	100
c122790_g1_i1																				Glucosyltransferase - Alg6p	0.22	Carbohydrate transport and metabolism, Amino acid transport and metabolism	SCP, SCP / Tpx-1 / Ag5 / PR-1 / Sc7 family of extracellular domains	0.4	7TM_GPCR_Srz, Serpentine type 7TM GPCR chemoreceptor Srz	0.014	335	129.16	3	0.51	1.16	100	335	120.61	0	0	0	0
c12279_g1_i1																				Uncharacterized conserved protein	1.2	Function unknown	Brr6_like_C_C, Di-sulfide bridge nucleocytoplasmic transport domain	0.14	DUF4559, Domain of unknown function (DUF4559)	0.026	404	195.29	4	0.45	1.02	100	404	186.63	2	0.26	0.41	100
c122815_g1_i1																				DNA replication checkpoint protein CHL12/CTF18	0.13	Energy production and conversion, Replication, recombination and repair	MeTrc, Methyltransferase, chemotaxis proteins	0.054	YfhO, Bacterial membrane protein YfhO	2.9	811	600.41	114	4.15	9.45	100	811	591.96	22	0.88	1.43	100
c122844_g1_i1																				Nucleoside transporter	0.54	Nucleotide transport and metabolism	zf-AD, Zinc-finger associated domain (zf-AD)	0.11	Baculo_helicase, Baculovirus DNA helicase	0.65	399	190.42	6	0.69	1.57	100	399	181.76	13	1.7	2.74	100
c122874_g1_i1																				Predicted DNA-binding protein, contains SAP domain	0.79	General function prediction only	LITAF, Possible membrane-associated motif in LPS-induced tumor necrosis factor alpha factor (LITAF), also known as PIG7, and other animal proteins	0.018	BNR_3, BNR repeat-like domain	0.4	424	214.84	0	0	0	0	424	206.2	6	0.69	1.12	100
c123080_g1_i1												gi|604814554|gb|JAC29617.1| hypothetical protein [Amblyomma triste]	4e-06			tr|L7MGU3|L7MGU3_9ACAR Putative nlr family card domain protein (Fragment)	8e-09			Cell division control protein/predicted DNA repair exonuclease	0.3	Replication, recombination and repair	UBCc, Ubiquitin-conjugating enzyme E2, catalytic domain homologues	0.27	DUF3509, Protein of unknown function (DUF3509)	0.41	960	749.4	1	0.03	0.07	100	960	740.95	228	7.33	11.81	100
c123143_g1_i1																				ATP synthase F0 subunit 6 and related proteins	0.21	Energy production and conversion	PKS_AT, Acyl transferase domain in polyketide synthase (PKS) enzymes	0.3	Peptidase_C50, Peptidase family C50	0.5	400	191.39	7	0.8	1.82	100	400	182.73	3	0.39	0.63	100
c123165_g1_i1																				NDR and related serine/threonine kinases	0.55	General function prediction only	VWC_out, von Willebrand factor (vWF) type C domain	0.094	GF_recep_IV, Growth factor receptor domain IV	0.064	733	522.43	32	1.34	3.05	100	733	513.97	7	0.32	0.52	100
c123218_g1_i1																				Gamma-glutamyl phosphate reductase	0.063	Amino acid transport and metabolism	ZnF_U1, U1-like zinc finger	0.27	Viral_helicase1, Viral (Superfamily 1) RNA helicase	0.064	348	141.4	1	0.15	0.35	100	348	132.8	4	0.72	1.16	100
c123219_g1_i1																				Predicted membrane protein	1.1	Function unknown	CDT1, DNA replication factor CDT1 like	0.18	Radial_spoke, Radial spokehead-like protein	0.9	914	703.4	691	21.47	48.89	100	914	694.95	527	18.05	29.1	100
c123256_g1_i1																				Predicted membrane proteins, contain hemolysin III domain	0.77	General function prediction only, Signal transduction mechanisms	TLC, TRAM, LAG1 and CLN8 homology domains	0.13	TRAM_LAG1_CLN8, TLC domain	0.0005	895	684.4	24	0.77	1.75	100	895	675.95	50	1.76	2.84	100
c123269_g1_i1																				DEAD-box ATP-dependent RNA helicase	0.71	RNA processing and modification	PKS_TE, Thioesterase	0.32	Herpes_BMRF2, Herpesvirus BMRF2 protein	0.66	450	240.41	19	1.73	3.93	100	450	231.81	15	1.54	2.48	100
c12330_g1_i1																				Alpha-1,2 glucosyltransferase/transcriptional activator	0.23	Posttranslational modification, protein turnover, chaperones, Transcription, Lipid transport and metabolism, Signal transduction mechanisms	B_lectin, Bulb-type mannose-specific lectin	0.054	RPA_interact_C, Replication protein A interacting C-terminal	0.012	316	111.52	3	0.59	1.34	100	316	103.11	1	0.23	0.37	100
c12333_g1_i1																				Uncharacterized conserved protein	0.92	Function unknown	LITAF, Possible membrane-associated motif in LPS-induced tumor necrosis factor alpha factor (LITAF), also known as PIG7, and other animal proteins	0.011	DDE_Tnp_1_7, Transposase IS4	0.3	337	131.03	1	0.17	0.38	100	337	122.47	5	0.97	1.57	100
c123343_g1_i1																				Predicted sugar kinase	0.52	Carbohydrate transport and metabolism	SecA_DEAD, SecA DEAD-like domain	0.22	ASC, Amiloride-sensitive sodium channel	0.063	302	98.76	3	0.66	1.51	100	302	90.52	0	0	0	0
c123345_g1_i1																				Heparan sulfate N-deacetylase/N-sulfotransferase	0.18	Posttranslational modification, protein turnover, chaperones	Cdc6_C, CDC6, C terminal	0.3	HSNSD, heparan sulfate-N-deacetylase	0.1	405	196.26	4	0.45	1.01	100	405	187.61	0	0	0	0
c123380_g1_i1																				U1 small nuclear ribonucleoprotein (RRM superfamily)	0.025	RNA processing and modification	NDK, Enzymes that catalyze nonsubstrate specific conversions of nucleoside diphosphates to nucleoside triphosphates	0.008	PID_2, Phosphotyrosine interaction domain (PTB/PID)	0.078	397	188.47	11	1.28	2.9	100	397	179.81	24	3.18	5.12	100
c123444_g1_i1																				Vacuolar assembly/sorting protein VPS8	0.061	Intracellular trafficking, secretion, and vesicular transport	PepX_N, X-Prolyl dipeptidyl aminopeptidase PepX, N-terminal	0.29	DUF4400, Domain of unknown function (DUF4400)	0.31	300	96.95	2	0.45	1.03	100	300	88.75	0	0	0	0
c123472_g1_i1																				Putative Zn2+ transporter MSC2 (cation diffusion facilitator superfamily)	0.17	Inorganic ion transport and metabolism	ChW, Clostridial hydrophobic, with a conserved W residue, domain	0.22	DAG_kinase_N, Diacylglycerol kinase N-terminus	0.2	313	108.77	0	0	0	0	313	100.39	3	0.71	1.15	100
c123477_g1_i2																				Inhibitor of type V adenylyl cyclases/Neuronal presynaptic protein Highwire/PAM/RPM-1	0.39	Signal transduction mechanisms	Aerolysin, Aerolysin toxin	0.26	Vanabin-2, Vanadium-binding protein 2	0.009	315	110.6	0	0	0	0	315	102.21	3	0.7	1.13	100
c123478_g1_i1																				Nucleosome assembly protein NAP-1	0.03	Chromatin structure and dynamics, Cell cycle control, cell division, chromosome partitioning	ZnF_C4, c4 zinc finger in nuclear hormone receptors	0.089	Viral_DNA_bp, ssDNA binding protein	0.036	318	113.36	1	0.19	0.44	100	318	104.94	3	0.68	1.1	100
c123489_g1_i1																				GTPase Rab27, small G protein superfamily	0.35	Intracellular trafficking, secretion, and vesicular transport	SERPIN, SERine Proteinase INhibitors	0.16	DEPP, Decidual protein induced by progesterone family	0.009	429	219.74	5	0.5	1.13	100	429	211.11	0	0	0	0
c123533_g1_i1																				G protein-coupled seven transmembrane receptor	0.057	Signal transduction mechanisms	AIRC, AIR carboxylase	0.16	DUF489, Protein of unknown function (DUF489)	0.18	301	97.85	4	0.89	2.03	100	301	89.63	0	0	0	0
c123577_g1_i1																				NADP-dependent flavoprotein reductase	0.26	Energy production and conversion	CDT1, DNA replication factor CDT1 like	0.58	7TM_GPCR_Sri, Serpentine type 7TM GPCR chemoreceptor Sri	0.046	334	128.22	3	0.51	1.16	100	334	119.68	0	0	0	0
c12359_g1_i2																				Predicted kinase	1.5	General function prediction only	C1_4, TFIIH C1-like domain	0.4	VMA21, VMA21-like domain	2.2	388	179.74	4	0.49	1.11	100	388	171.08	0	0	0	0
c123623_g1_i1																				Ligand-gated ion channel	1e-05	Signal transduction mechanisms	ZnF_TAZ, TAZ zinc finger, present in p300 and CBP	0.009	Neur_chan_memb, Neurotransmitter-gated ion-channel transmembrane region	1e-06	310	106.02	1	0.21	0.47	100	310	97.68	4	0.97	1.57	100
c123645_g1_i1																				Nuclear transport receptor RANBP7/RANBP8 (importin beta superfamily)	0.16	Nuclear structure, Intracellular trafficking, secretion, and vesicular transport	PLAc, Cytoplasmic phospholipase A2, catalytic subunit	1.3	Anoctamin, Calcium-activated chloride channel	0.042	454	244.36	0	0	0	0	454	235.76	11	1.11	1.79	100
c123669_g1_i1																				NADP-dependent flavoprotein reductase	0.39	Energy production and conversion	AICARFT_IMPCHas, AICARFT/IMPCHase bienzyme	0.16	TMEM240, TMEM240 family	0.31	437	227.61	6	0.58	1.31	100	437	218.98	3	0.33	0.53	100
c123766_g1_i1																				Mitochondrial oxoglutarate/malate carrier proteins	0.029	Energy production and conversion	Bgal_small_N, Beta galactosidase small chain	0.024	dCMP_cyt_deam_1, Cytidine and deoxycytidylate deaminase zinc-binding region	0.76	553	342.66	22	1.4	3.2	100	553	334.15	10	0.71	1.15	100
c123767_g1_i1												gi|604810759|gb|JAC27720.1| putative secreted protein precursor [Amblyomma triste]	2e-08							Homeobox protein	0.27	General function prediction only	SRA, SET and RING finger associated domain	0.42	PRTP, Herpesvirus processing and transport protein	0.26	337	131.03	0	0	0	0	337	122.47	4	0.78	1.25	100
c123857_g1_i1																				Nuclear transport receptor exportin 4 (importin beta superfamily)	0.31	Nuclear structure, Intracellular trafficking, secretion, and vesicular transport	ZP, Zona pellucida (ZP) domain	0.22	DUF3881, Domain of unknown function, E	0.67	324	118.9	3	0.55	1.26	100	324	110.43	0	0	0	0
c123873_g1_i1				- symbol:PHC3 "Polyhomeotic-like protein 3" species:9606 "Homo sapiens" [GO:0003677 "DNA binding" evidence=IEA] [GO:0005515 "protein binding" evidence=IPI] [GO:0005634 "nucleus" evidence=IDA] [GO:0005654 "nucleoplasm" evidence=IDA;TAS] [GO:0007275 "multic	GO:0007275 multicellular organism development /// GO:0016925 protein sumoylation	GO:0003677 DNA binding /// GO:0005515 protein binding /// GO:0008270 zinc ion binding	5e-18			gi|325302842|tpg|DAA34445.1| TPA: TPA_exp: hypothetical secreted protein 1652 [Amblyomma variega	6e-19	gi|604822026|gb|JAC33351.1| hypothetical protein [Amblyomma triste]	9e-26	sp|Q8NDX5|PHC3_HUMAN Polyhomeotic-like protein 3	3e-18	tr|A0A023GH88|A0A023GH88_9ACAR Uncharacterized protein	6e-25			SARM protein (with sterile alpha and armadillo motifs)	0.0008	Extracellular structures	SAM, Sterile alpha motif	5e-10	SAM_1, SAM domain (Sterile alpha motif)	5e-06	1739	1528.4	594.24	8.5	19.35	99.2	1739	1519.95	0	0	0	0
c123908_g1_i1								gi|442746967|gb|JAA65643.1| Putative tnf receptor-associated factor [Ixodes ricinus]	1e-07	gi|241778831|ref|XP_002399789.1| PREDICTED: tubulin beta chain-like [Macaca fascicular	5e-10	gi|604814972|gb|JAC29826.1| hypothetical protein [Amblyomma triste]	1e-35	sp|Q6DJN2|TRF6B_XENLA TNF receptor-associated factor 6-B	3e-06	tr|G3MJQ3|G3MJQ3_9ACAR Putative uncharacterized protein (Fragment)	8e-40			TNF receptor-associated factor	0.001	Signal transduction mechanisms	PBPb, Bacterial periplasmic substrate-binding proteins	0.021	Protamine_P1, Protamine P1	0.021	1127	916.4	1	0.02	0.05	100	1127	907.95	350	9.18	14.79	100
c123927_g1_i1																				Dyneins, heavy chain	1.1	Cytoskeleton	ZnMc, Zinc-dependent metalloprotease	0.27	DUF835, Protein of unknown function (DUF835)	0.78	444	234.5	14	1.3	2.97	100	444	225.88	23	2.42	3.91	100
c12397_g1_i1																				GTP-binding protein	2.6	Signal transduction mechanisms	AgrD, Staphylococcal AgrD protein	0.41	Pox_C7_F8A, Poxvirus C7/F8A protein	0.47	588	377.56	5	0.29	0.66	100	588	369.07	10	0.65	1.04	100
c123981_g1_i1																				Sterol C5 desaturase	0.45	Lipid transport and metabolism	PSN, Presenilin, signal peptide peptidase, family	0.12	DUF4401, Domain of unknown function (DUF4401)	0.051	300	96.95	2	0.45	1.03	100	300	88.75	0	0	0	0
c124003_g1_i1																				Serine/threonine protein kinase	1.8	Signal transduction mechanisms	RPR, domain present in proteins, which are involved in regulation of nuclear pre-mRNA	0.22	EGF_2, EGF-like domain	0.23	489	279	13	1.02	2.32	100	489	270.44	0	0	0	0
c124106_g1_i1				- symbol:Lip3 "Lip3" species:7227 "Drosophila melanogaster" [GO:0004806 "triglyceride lipase activity" evidence=ISS;NAS] [GO:0016298 "lipase activity" evidence=NAS] [GO:0006629 "lipid metabolic process" evidence=IEA] InterPro:IPR006693 InterPro:IPR025483	GO:0006629 lipid metabolic process	GO:0004806 triglyceride lipase activity /// GO:0016298 lipase activity	5e-16			gi|241723342|ref|XP_002413710.1| PREDICTED: tubulin beta chain-like [Macaca fascicular	2e-24	gi|604825929|gb|JAC35301.1| putative triglyceride lipase-cholesterol esterase [Amblyomma triste]	7e-13	sp|O46108|LIP3_DROME Lipase 3	3e-16	tr|V5HQF6|V5HQF6_IXORI Putative triglyceride lipase-cholesterol esterase (Fragment)	7e-28			Triglyceride lipase-cholesterol esterase	3e-19	Lipid transport and metabolism	BAF, Barrier to autointegration factor	0.21	Mid1, Stretch-activated Ca2+-permeable channel component	0.06	348	141.4	13	2.01	4.58	100	348	132.8	10	1.79	2.89	100
c124130_g1_i1																				Cyclophilin type, U box-containing peptidyl-prolyl cis-trans isomerase	0.49	Posttranslational modification, protein turnover, chaperones	BURP, The BURP domain is found at the C-terminus of several different plant proteins	0.11	Cas1_AcylT, 10 TM Acyl Transferase domain found in Cas1p	0.81	537	326.72	22	1.47	3.35	100	537	318.2	11	0.82	1.33	100
c124149_g2_i1																				Sister chromatid cohesion complex Cohesin, subunit STAG/IRR1/SCC3	0.8	Cell cycle control, cell division, chromosome partitioning	DWA, Domain A in dwarfin family proteins	0.35	Enhancin, Viral enhancin protein	0.65	533	322.73	33	2.24	5.09	100	533	314.21	46	3.49	5.62	100
c124152_g1_i1																				Predicted helicase, DEAD-box superfamily	0.44	General function prediction only	DCX, Domain in the Doublecortin (DCX) gene product	0.038	DUF4607, Domain of unknown function (DUF4607)	0.032	519	308.8	9	0.64	1.45	100	519	300.27	0	0	0	0
c124155_g1_i1																				Uncharacterized conserved protein	1.7	Function unknown	RNAse_Pc, Pancreatic ribonuclease	0.18	Herpes_alk_exo, Herpesvirus alkaline exonuclease	0.38	643	432.48	18	0.91	2.07	100	643	424.01	35	1.97	3.17	100
c124197_g1_i1																				Apoptotic ATPase	0.16	Signal transduction mechanisms	GHB, Glycoprotein hormone beta chain homologues	0.1	gag_pre-integrs, GAG-pre-integrase domain	0.16	599	388.54	9	0.51	1.15	100	599	380.06	0	0	0	0
c124237_g1_i1																				Ultrahigh sulfur keratin-associated protein	0.072	Extracellular structures	DM8, Repeats found in several Drosophila proteins	0.012	Phage-tail_1, Baseplate structural protein, domain 1	0.56	392	183.62	7	0.83	1.9	100	392	174.96	0	0	0	0
c124252_g1_i1																				Nidogen and related basement membrane protein proteins	0.53	Cell wall/membrane/envelope biogenesis, Extracellular structures	ENTH, Epsin N-terminal homology (ENTH) domain	0.24	Med19, Mediator of RNA pol II transcription subunit 19	0.32	429	219.74	5	0.5	1.13	100	429	211.11	5	0.56	0.91	100
c124276_g1_i1																				Mitochondrial/chloroplast DNA-directed RNA polymerase RPO41, provides primers for DNA replication-initiation	0.21	Transcription, Replication, recombination and repair	TRCF, This domain is found in proteins necessary for strand-specific repair in DNA such as TRCF in Escherichia coli	1.5	Codanin-1_C, Codanin-1 C-terminus	0.061	683	472.45	33	1.53	3.48	100	683	463.99	61	3.13	5.05	100
c124279_g1_i1																				3-Methylcrotonyl-CoA carboxylase, non-biotin containing subunit/Acetyl-CoA carboxylase carboxyl transferase, subunit beta	0.34	Amino acid transport and metabolism, Lipid transport and metabolism	C8, This domain contains 8 conserved cysteine residues	0.036	EOS1, N-glycosylation protein	0.95	345	138.57	0	0	0	0	345	129.97	5	0.92	1.48	100
c124290_g1_i1																tr|V5HHX3|V5HHX3_IXORI Uncharacterized protein (Fragment)	6e-15			Predicted proline-serine-threonine phosphatase-interacting protein (PSTPIP)	0.008	Cell cycle control, cell division, chromosome partitioning	ZnF_AN1, AN1-like Zinc finger	0.081	zf-B_box, B-box zinc finger	0.056	472	262.15	6	0.5	1.14	100	472	253.57	0	0	0	0
c12429_g1_i1																				Beta-glucocerebrosidase	0.028	Carbohydrate transport and metabolism	Tubulin, Tubulin/FtsZ family, GTPase domain	0.12	Glyco_hydro_31, Glycosyl hydrolases family 31	0.028	320	115.2	1	0.19	0.43	100	320	106.76	4	0.89	1.44	100
c12432_g1_i1																				Apoptosis-related protein/predicted DNA-binding protein	1.5	Cell cycle control, cell division, chromosome partitioning	AMOP, Adhesion-associated domain present in MUC4 and other proteins	0.67	DUF648, Family of unknown function (DUF648)	0.42	304	100.56	3	0.65	1.48	100	304	92.3	0	0	0	0
c124333_g1_i1												gi|604816775|gb|JAC30727.1| putative lipocalin-3 1 [Amblyomma triste]	7e-11			tr|G3MPT8|G3MPT8_9ACAR Putative uncharacterized protein	2e-10			Uncharacterized conserved protein	0.47	Function unknown	P4Hc, Prolyl 4-hydroxylase alpha subunit homologues	0.24	RE_NgoPII, NgoPII restriction endonuclease	0.57	588	377.56	0	0	0	0	588	369.07	225.54	14.55	23.45	36.19
c124333_g1_i2										gi|68051217|dbj|BAE02551.1| hypothetical protein [Haemaphysalis longicorn	4e-06	gi|604813896|gb|JAC29288.1| putative lipocalin-2 1, partial [Amblyomma triste]	1e-19			tr|L7LTK1|L7LTK1_9ACAR Putative salivary lipocalin	3e-20			Sterol O-acyltransferase/Diacylglycerol O-acyltransferase	0.31	Lipid transport and metabolism	P4Hc, Prolyl 4-hydroxylase alpha subunit homologues	0.18	Dymeclin, Dyggve-Melchior-Clausen syndrome protein	0.065	468	258.19	0	0	0	0	468	249.61	86.1	8.21	13.24	20.43
c124333_g1_i3												gi|604803386|gb|JAC24111.1| hypothetical protein [Amblyomma cajennense]	5e-09			tr|L7MGZ1|L7MGZ1_9ACAR Putative salivary lipocalin (Fragment)	2e-09			Uncharacterized conserved protein	0.32	Function unknown	IBR, In Between Ring fingers	0.12	ATPgrasp_Ter, ATP-grasp in the biosynthetic pathway with Ter operon	0.57	477	267.1	0	0	0	0	477	258.53	189.36	17.44	28.11	43.38
c12435_g1_i1										gi|1014607472|gb|KYW84816.1| phosphoenolpyruvate carboxykinase [Francisella tularensis subsp. tularensis 8	8e-56									FtsJ-like RNA methyltransferase	0.3	RNA processing and modification	Sec7, Sec7 domain	0.071	Cir_Bir_Yir, Plasmodium variant antigen protein Cir/Yir/Bir	0.083	407	198.21	8	0.88	2.01	100	407	189.56	4	0.5	0.81	100
c124401_g1_i1																				SWAP mRNA splicing regulator	0.11	RNA processing and modification	TLC, TRAM, LAG1 and CLN8 homology domains	0.19	DUF3611, Protein of unknown function (DUF3611)	0.29	316	111.52	3	0.59	1.34	100	316	103.11	1	0.23	0.37	100
c12440_g1_i1										gi|771518696|ref|WP_045171672.1| PREDICTED: tubulin beta chain-like [Macaca fascicular	8e-16					tr|L7MMC5|L7MMC5_9ACAR Putative tick transposon (Fragment)	4e-24			Plexins (functional semaphorin receptors)	1.4	Signal transduction mechanisms	ChtBD1, Chitin binding domain	0.016	DUF1431, Protein of unknown function (DUF1431)	0.58	754	543.42	8	0.32	0.73	100	754	534.97	45	2	3.23	100
c124425_g1_i1																				K+/Cl- cotransporter KCC1 and related transporters	2.1	Inorganic ion transport and metabolism	RasGAP, GTPase-activator protein for Ras-like GTPases	0.19	NodZ, Nodulation protein Z (NodZ)	0.42	763	552.42	24	0.95	2.16	100	763	543.96	23	1.01	1.62	100
c124441_g1_i1																				Proliferation-associated nucleolar protein (NOL1)	1.4	Cell cycle control, cell division, chromosome partitioning	CADG, Dystroglycan-type cadherin-like domains	0.066	DiS_P_DiS, Bacterial Peptidase A24 N-terminal domain	0.45	391	182.65	4	0.48	1.09	73.45	391	173.99	0	0	0	0
c124462_g1_i1																				Signaling protein RIC-8/synembryn (regulates neurotransmitter secretion)	0.56	Signal transduction mechanisms	MutL_C, MutL C terminal dimerisation domain	0.12	DAHP_synth_1, DAHP synthetase I family	0.19	311	106.93	0	0	0	0	311	98.58	3	0.72	1.17	100
c124504_g1_i1																				RNA Helicase	0.4	RNA processing and modification	PKS_ER, Enoylreductase	0.19	Stig1, Stigma-specific protein, Stig1	0.15	585	374.57	0	0	0	0	585	366.08	10	0.65	1.05	100
c124506_g1_i1																				Proteins containing regions of low-complexity	1.1	General function prediction only	PTX, Pentraxin / C-reactive protein / pentaxin family	0.066	7TM_GPCR_Srz, Serpentine type 7TM GPCR chemoreceptor Srz	0.044	424	214.84	5	0.51	1.16	100	424	206.2	2	0.23	0.37	100
c124538_g1_i1				- symbol:IscW_ISCW017213 "Farnesyltransferase alpha subunit, putative" species:6945 "Ixodes scapularis" [GO:0005953 "CAAX-protein geranylgeranyltransferase complex" evidence=IBA] [GO:0005965 "protein farnesyltransferase complex" evidence=IBA] [GO:0018343	GO:0018343 protein farnesylation /// GO:0018344 protein geranylgeranylation	GO:0004660 protein farnesyltransferase activity /// GO:0004662 CAAX-protein geranylgeranyltransferase activity	2e-156	gi|442761739|gb|JAA73028.1| Putative protein farnesyltransferase/geranylgeranyltransferase type-1 subunit alpha, partial [Ixodes ricinus]	5e-155	gi|241146718|ref|XP_002405109.1| PREDICTED: tubulin beta chain-like [Macaca fascicular	2e-154	gi|604822700|gb|JAC33688.1| hypothetical protein, partial [Amblyomma triste]	0	sp|P29702|FNTA_BOVIN Protein farnesyltransferase/geranylgeranyltransferase type-1 subunit alpha	3e-109	tr|L7MHS6|L7MHS6_9ACAR Uncharacterized protein (Fragment)	0			Protein farnesyltransferase, alpha subunit/protein geranylgeranyltransferase type I, alpha subunit	4e-103	Posttranslational modification, protein turnover, chaperones	CTD, Spt5 C-terminal nonapeptide repeat binding Spt4	0.024	PPTA, Protein prenyltransferase alpha subunit repeat	5e-08	1857	1646.4	387.85	5.15	11.72	97.02	1857	1637.95	1562.85	22.72	36.62	99.68
c124553_g1_i1																				Glucosyltransferase - Alg6p	1.7	Carbohydrate transport and metabolism, Amino acid transport and metabolism	BAH, Bromo adjacent homology domain	0.008	Semialdhyde_dhC, Semialdehyde dehydrogenase, dimerization domain	0.27	414	205.05	5	0.53	1.21	100	414	196.4	1	0.12	0.2	100
c124574_g1_i1																				Uncharacterized conserved protein	1.2	Function unknown	AIP3, Actin interacting protein 3	0.81	TRM13, Methyltransferase TRM13	0.058	340	133.85	0	0	0	0	340	125.28	5	0.95	1.53	100
c124616_g1_i1																				Uncharacterized conserved protein, contains C1, PH and RUN domains	0.2	Signal transduction mechanisms	TOP1Bc, Bacterial DNA topoisomeraes I ATP-binding domain	0.22	Dopey_N, Dopey, N-terminal	0.027	442	232.53	5	0.47	1.07	100	442	223.91	2	0.21	0.34	100
c124689_g1_i1																				Karyopherin (importin) alpha	1.2	Intracellular trafficking, secretion, and vesicular transport	SNc, Staphylococcal nuclease homologues	0.044	EIN3, Ethylene insensitive 3	0.036	432	222.69	7	0.69	1.56	100	432	214.06	0	0	0	0
c124691_g1_i1																				ATP-dependent DNA helicase	0.043	Replication, recombination and repair	Sema, semaphorin domain	0.38	Glyco_hydro_63, Mannosyl oligosaccharide glucosidase	0.17	322	117.05	2	0.37	0.85	100	322	108.59	4	0.88	1.41	100
c124740_g1_i1																				Polytopic membrane protein Prominin	0.13	General function prediction only	AHS2, Allophanate hydrolase subunit 2	0.004	7tm_1, 7 transmembrane receptor (rhodopsin family)	0.006	324	118.9	5	0.92	2.09	100	324	110.43	0	0	0	0
c124743_g1_i1																				Nerve growth factor receptor TRKA and related tyrosine kinases	2.1	Signal transduction mechanisms, Intracellular trafficking, secretion, and vesicular transport	LDLa, Low-density lipoprotein receptor domain class A	0.56	DUF2023, Protein of unknown function (DUF2023)	0.21	532	321.74	12	0.82	1.86	100	532	313.22	0	0	0	0
c124757_g1_i1																				Mitochondrial phosphate carrier protein	0.74	Energy production and conversion	LamNT, Laminin N-terminal domain (domain VI)	0.088	NPP1, Necrosis inducing protein (NPP1)	0.34	308	104.2	2	0.42	0.96	100	308	95.88	7	1.74	2.8	100
c124795_g1_i1																				Tandem pore domain K+ channel TASK3/THIK-1	0.15	Inorganic ion transport and metabolism	BLUF, Sensors of blue-light using FAD	0.085	ABC2_membrane_4, ABC-2 family transporter protein	0.039	364	156.63	0	0	0	0	364	147.99	5	0.8	1.3	100
c124798_g1_i1																				Uncharacterized conserved protein BC10 (implicated in bladder cancer in humans)	0.43	Function unknown	Tryp_SPc, Trypsin-like serine protease	0.21	YuiB, Putative membrane protein	0.26	466	256.21	1.87	0.16	0.36	21.8	466	247.63	7.18	0.69	1.11	24.77
c124798_g1_i2																				P-type ATPase	0.6	General function prediction only	Tryp_SPc, Trypsin-like serine protease	0.068	TruD, tRNA pseudouridine synthase D (TruD)	0.46	443	233.51	6.13	0.57	1.31	78.2	443	224.9	19.82	2.1	3.38	75.23
c124807_g1_i1																				Ferric reductase, NADH/NADPH oxidase and related proteins	0.74	Inorganic ion transport and metabolism, Secondary metabolites biosynthesis, transport and catabolism	AMOP, Adhesion-associated domain present in MUC4 and other proteins	0.13	PIP49_N, N-term cysteine-rich ER, FAM69	0.35	553	342.66	6	0.38	0.87	100	553	334.15	28	1.99	3.22	100
c12486_g1_i1																				Chimaerin and related Rho GTPase activating proteins	1.6	Signal transduction mechanisms	CBF, CCAAT-Binding transcription Factor	0.06	Fibrinogen_C, Fibrinogen beta and gamma chains, C-terminal globular domain	0.072	345	138.57	0	0	0	0	345	129.97	7	1.28	2.07	100
c124994_g2_i1																				Alpha-1,2 glucosyltransferase/transcriptional activator	0.098	Posttranslational modification, protein turnover, chaperones, Transcription, Lipid transport and metabolism, Signal transduction mechanisms	RhoGEF, Guanine nucleotide exchange factor for Rho/Rac/Cdc42-like GTPases	0.15	DUF4271, Domain of unknown function (DUF4271)	0.2	345	138.57	3	0.47	1.08	100	345	129.97	1	0.18	0.3	100
c125061_g1_i1																				Amino acid transporters	0.63	Amino acid transport and metabolism	CAT, Chloramphenicol acetyltransferase	0.19	EpsG, EpsG family	0.29	638	427.49	1	0.05	0.12	100	638	419.01	12	0.68	1.1	100
c125065_g1_i1																				Heterogeneous nuclear ribonucleoprotein R (RRM superfamily)	0.14	RNA processing and modification	POX, domain associated with HOX domains	0.024	Dendrin, Nephrin and CD2AP-binding protein, Dendrin	0.016	322	117.05	0	0	0	0	322	108.59	4	0.88	1.41	100
c125069_g1_i1																				Alpha-L-fucosidase	0.65	Carbohydrate transport and metabolism	CBM_25, Carbohydrate binding domain	0.088	DUF2279, Predicted periplasmic lipoprotein (DUF2279)	0.71	323	117.98	1	0.19	0.42	100	323	109.51	5	1.09	1.75	100
c125090_g1_i1												gi|604817637|gb|JAC31158.1| putative secreted protein precursor [Amblyomma triste]	7e-08							Fibrillins and related proteins containing Ca2+-binding EGF-like domains	0.003	Signal transduction mechanisms	LIGANc, Ligase N family	0.16	TIL, Trypsin Inhibitor like cysteine rich domain	3e-06	413	204.07	0	0	0	0	413	195.42	9	1.1	1.77	100
c125109_g1_i1				- symbol:Wdyhv1 "Protein N-terminal glutamine amidohydrolase" species:10116 "Rattus norvegicus" [GO:0005634 "nucleus" evidence=ISS] [GO:0005829 "cytosol" evidence=ISS] [GO:0006464 "cellular protein modification process" evidence=ISS] [GO:0070773 "protein-	GO:0006464 cellular protein modification process	GO:0070773 protein-N-terminal glutamine amidohydrolase activity	2e-59			gi|241171140|ref|XP_002410596.1| PREDICTED: tubulin beta chain-like [Macaca fascicular	2e-81	gi|604821003|gb|JAC32840.1| hypothetical protein [Amblyomma triste]	2e-116	sp|Q5BJV9|NTAQ1_RAT Protein N-terminal glutamine amidohydrolase	9e-60	tr|L7LY46|L7LY46_9ACAR Uncharacterized protein	3e-133			Uncharacterized conserved protein	2e-53	Function unknown	HTTM, Horizontally Transferred TransMembrane Domain	0.31	Nt_Gln_amidase, N-terminal glutamine amidase	9e-60	1167	956.4	161	3.68	8.38	100	1167	947.95	165	4.14	6.68	100
c125113_g1_i1																				Guanidinoacetate methyltransferase and related proteins	0.37	Amino acid transport and metabolism	calpain_III, calpain_III domain	0.081	EutB, Ethanolamine ammonia lyase large subunit (EutB)	0.67	318	113.36	4	0.77	1.76	100	318	104.94	1	0.23	0.37	100
c125136_g1_i1				- symbol:IscW_ISCW005250 "Ubiquitin-conjugating enzyme, putative" species:6945 "Ixodes scapularis" [GO:0005737 "cytoplasm" evidence=IBA] [GO:0016567 "protein ubiquitination" evidence=IBA] [GO:0031625 "ubiquitin protein ligase binding" evidence=IBA] [GO:00	GO:0016567 protein ubiquitination	GO:0031625 ubiquitin protein ligase binding /// GO:0061630 ubiquitin protein ligase activity	6e-63	gi|442755133|gb|JAA69726.1| Putative ubiquitin-conjugating enzyme e2z [Ixodes ricinus]	3e-65	gi|242000000|ref|XP_002434643.1| PREDICTED: tubulin beta chain-like [Macaca fascicular	6e-61	gi|604821767|gb|JAC33222.1| hypothetical protein, partial [Amblyomma triste]	2e-70	sp|Q66KB0|UBE2Z_XENTR Ubiquitin-conjugating enzyme E2 Z	6e-52	tr|A0A023GGX3|A0A023GGX3_9ACAR Uncharacterized protein (Fragment)	2e-69			Ubiquitin-protein ligase	2e-23	Posttranslational modification, protein turnover, chaperones	UBCc, Ubiquitin-conjugating enzyme E2, catalytic domain homologues	7e-27	UQ_con, Ubiquitin-conjugating enzyme	2e-30	1089	878.4	0	0	0	0	1089	869.95	152	4.16	6.71	100
c125152_g1_i1																				Mitogen-activated protein kinase kinase (MAP2K)	0.46	Signal transduction mechanisms	POLXc, DNA polymerase X family	0.16	Arena_RNA_pol, Arenavirus RNA polymerase	0.06	326	120.76	2	0.36	0.82	100	326	112.27	4	0.85	1.37	100
c125168_g1_i1																				Ankyrin repeat protein	1.8	General function prediction only	OLF, Olfactomedin-like domains	0.37	DIM1, Mitosis protein DIM1	0.43	545	334.69	11	0.72	1.64	100	545	326.17	3	0.22	0.35	100
c125172_g1_i1																				Protein involved in ubiquinone biosynthesis	0.073	Coenzyme transport and metabolism	IL1, Interleukin-1 homologues	0.12	OrfB_IS605, Probable transposase	0.31	485	275.03	0	0	0	0	485	266.47	7	0.63	1.01	100
c125184_g1_i1																				Uncharacterized conserved protein, contains chromo domain	0.56	Chromatin structure and dynamics	BPI2, BPI/LBP/CETP C-terminal domain	0.37	DUF3491, Protein of unknown function (DUF3491)	0.12	358	150.9	4	0.58	1.32	100	358	142.27	0	0	0	0
c125185_g1_i1																				Predicted GTP-binding protein (ODN superfamily)	0.93	General function prediction only	PIPKc, Phosphatidylinositol phosphate kinases	0.12	7TM_GPCR_Sru, Serpentine type 7TM GPCR chemoreceptor Sru	0.054	473	263.14	9.86	0.82	1.86	68.56	473	254.56	11	1.03	1.66	100
c125197_g1_i1																				Peptide chain release factor 1 (eRF1)	1.3	Translation, ribosomal structure and biogenesis	WSC, present in yeast cell wall integrity and stress response component proteins	0.75	RVT_2, Reverse transcriptase (RNA-dependent DNA polymerase)	0.2	789	578.41	13	0.49	1.12	100	789	569.96	2	0.08	0.13	100
c125201_g1_i1																tr|L7MK52|L7MK52_9ACAR Uncharacterized protein (Fragment)	2e-13			Predicted E3 ubiquitin ligase	0.47	Posttranslational modification, protein turnover, chaperones	IFabd, Interferon alpha, beta and delta	0.24	ABC-3, ABC 3 transport family	0.52	315	110.6	1	0.2	0.45	100	315	102.21	4	0.93	1.5	100
c125224_g1_i1																				mRNA splicing factor	0.11	RNA processing and modification	TR_FER, Transferrin	0.14	Joubert, Joubert syndrome-associated	0.25	446	236.47	1	0.09	0.21	100	446	227.86	12	1.25	2.02	100
c125239_g1_i1																				Uncharacterized conserved protein	0.47	Function unknown	Biotin_carb_C, Biotin carboxylase C-terminal domain	0.15	DUF726, Protein of unknown function (DUF726)	0.83	324	118.9	3	0.55	1.26	100	324	110.43	0	0	0	0
c125252_g1_i1																				Ras GTPase-activating protein	0.24	Signal transduction mechanisms	RasGAP, GTPase-activator protein for Ras-like GTPases	0.012	Nop25, Nucleolar protein 12 (25kDa)	0.025	371	163.34	1	0.13	0.3	100	371	154.69	5	0.77	1.24	100
c125271_g1_i1																				Lipid exporter ABCA1 and related proteins, ABC superfamily	0.099	Lipid transport and metabolism, General function prediction only	PSN, Presenilin, signal peptide peptidase, family	0.57	DUF3267, Protein of unknown function (DUF3267)	0.044	364	156.63	16	2.23	5.08	100	364	147.99	37	5.95	9.59	100
c125273_g1_i1																				Negative regulator of COPII vesicle formation	0.17	Intracellular trafficking, secretion, and vesicular transport	Sec63, Sec63 Brl domain	0.23	DUF3028, Protein of unknown function (DUF3028)	0.17	301	97.85	2	0.45	1.02	100	301	89.63	0	0	0	0
c125316_g1_i1																				Transcription initiation factor TFIID, subunit BDF1 and related bromodomain proteins	0.089	Transcription	VPS10, VPS10 domain	0.12	DUF1157, Protein of unknown function (DUF1157)	0.38	305	101.47	1	0.22	0.49	100	305	93.19	4	1.02	1.65	100
c125320_g1_i1				- symbol:IscW_ISCW007577 "Serine/threonine protein kinase, putative" species:6945 "Ixodes scapularis" [GO:0004674 "protein serine/threonine kinase activity" evidence=IBA] [GO:0006468 "protein phosphorylation" evidence=IBA] InterPro:IPR000719 InterPro:IPR0	GO:0006468 protein phosphorylation	GO:0004674 protein serine/threonine kinase activity	1e-36	gi|442760843|gb|JAA72580.1| Putative serine/threonine protein kinase, partial [Ixodes ricinus]	2e-06	gi|241592895|ref|XP_002404116.1| PREDICTED: tubulin beta chain-like [Macaca fascicular	1e-34	gi|604819514|gb|JAC32096.1| putative ribosomal protein s6 kinase, partial [Amblyomma triste]	1e-08	sp|F4J6F6|IREH1_ARATH Probable serine/threonine protein kinase IREH1	1e-09	tr|B7PTC1|B7PTC1_IXOSC Serine/threonine protein kinase, putative (Fragment)	1e-37			NDR and related serine/threonine kinases	3e-13	General function prediction only	S_TKc, Serine/Threonine protein kinases, catalytic domain	2e-17	Pkinase, Protein kinase domain	3e-14	416	207	11	1.16	2.64	100	416	198.36	0	0	0	0
c125332_g1_i1																				CREB binding protein/P300 and related TAZ Zn-finger proteins	0.24	Transcription	LITAF, Possible membrane-associated motif in LPS-induced tumor necrosis factor alpha factor (LITAF), also known as PIG7, and other animal proteins	0.04	DUF2531, Protein of unknown function (DUF2531)	0.024	448	238.44	5	0.46	1.04	100	448	229.83	4	0.41	0.67	100
c125363_g1_i1																				Putative transcription factor HALR/MLL3, involved in embryonic development	0.21	General function prediction only	RPR, domain present in proteins, which are involved in regulation of nuclear pre-mRNA	0.089	MBOAT_2, Membrane bound O-acyl transferase family	0.26	378	170.08	102	13.11	29.85	100	378	161.42	152	22.42	36.14	100
c125382_g1_i1																				Hyaluronoglucosaminidase	3.6	Posttranslational modification, protein turnover, chaperones	TR_FER, Transferrin	0.17	DUF3550, Protein of unknown function (DUF3550/UPF0682)	1.4	1434	1223.4	0	0	0	0	1434	1214.95	40	0.78	1.26	100
c125403_g1_i1																				Predicted membrane protein	0.36	Function unknown	RGS, Regulator of G protein signalling domain	0.005	DUF4338, Domain of unknown function (DUF4338)	0.3	343	136.68	3	0.48	1.09	100	343	128.09	1	0.19	0.3	100
c125410_g1_i1																				Phosphatidylinositol 3-phosphate 3-phosphatase myotubularin MTM1	0.41	Lipid transport and metabolism, Intracellular trafficking, secretion, and vesicular transport	Brix, The Brix domain is found in a number of eukaryotic proteins	0.14	Myotub-related, Myotubularin-like phosphatase domain	0.18	332	126.35	3	0.52	1.18	100	332	117.82	0	0	0	0
c125437_g1_i1				- symbol:CG7708 species:7227 "Drosophila melanogaster" [GO:0005298 "proline:sodium symporter activity" evidence=ISS] [GO:0015171 "amino acid transmembrane transporter activity" evidence=ISS] [GO:0003333 "amino acid transmembrane transport" evidence=ISS] [	GO:0003333 amino acid transmembrane transport /// GO:0008292 acetylcholine biosynthetic process /// GO:0019233 sensory perception of pain	GO:0005298 proline:sodium symporter activity /// GO:0015171 amino acid transmembrane transporter activity /// GO:0015220 choline transmembrane transporter activity	3e-14			gi|170589197|ref|XP_001899360.1| PREDICTED: tubulin beta chain-like [Macaca fascicular	4e-16			sp|Q9VE46|SC5A7_DROME High-affinity choline transporter 1	2e-14	tr|B7PII0|B7PII0_IXOSC High affinity choline transporter, putative	1e-14			Choline transporter	6e-16	Lipid transport and metabolism	PKS_KS, Beta-ketoacyl synthase	0.26	Aa_trans, Transmembrane amino acid transporter protein	0.02	340	133.85	5	0.82	1.86	100	340	125.28	0	0	0	0
c125560_g1_i1																				60S ribosomal protein L37	3	Translation, ribosomal structure and biogenesis	Dabb, Stress responsive A/B Barrel Domain	0.088	Mcm10, Mcm10 replication factor	0.002	650	439.47	33	1.64	3.74	100	650	431.01	2	0.11	0.18	100
c125619_g1_i1																				Glucosyltransferase - Alg6p	0.43	Carbohydrate transport and metabolism, Amino acid transport and metabolism	alkPPc, Alkaline phosphatase homologues	0.31	UbiD, 3-octaprenyl-4-hydroxybenzoate carboxy-lyase	0.14	327	121.69	4	0.72	1.64	100	327	113.19	3	0.63	1.02	100
c125637_g1_i1								gi|442750423|gb|JAA67371.1| Putative salivary lipocalin [Ixodes ricinus]	3e-13	gi|18032205|gb|AAL56644.1|AF217101_1 serotonin and histamine binding protein [Dermacentor reticula	9e-19	gi|604814996|gb|JAC29838.1| putative lipocalin-5 1, partial [Amblyomma triste]	4e-51	sp|O77422|HBPM_RHIAP Male-specific histamine-binding salivary protein	1e-07	tr|L7LT90|L7LT90_9ACAR Putative group vi salivary lipocalin	1e-53			Protein OS-9	0.17	General function prediction only	TLC, TRAM, LAG1 and CLN8 homology domains	0.19	His_binding, Tick histamine binding protein	2e-16	921	710.4	0	0	0	0	921	701.95	235.41	7.98	12.87	72.4
c125637_g1_i2								gi|442757089|gb|JAA70703.1| Putative salivary lipocalin [Ixodes ricinus]	3e-06			gi|604803774|gb|JAC24284.1| hypothetical protein [Amblyomma cajennense]	2e-15			tr|L7LT90|L7LT90_9ACAR Putative group vi salivary lipocalin	2e-16			Fatty acyl-CoA elongase/Polyunsaturated fatty acid specific elongation enzyme	0.4	Lipid transport and metabolism	TLC, TRAM, LAG1 and CLN8 homology domains	0.15	His_binding, Tick histamine binding protein	2e-05	754	543.42	0	0	0	0	754	534.97	37.63	1.67	2.7	15.19
c125637_g1_i4								gi|442761157|gb|JAA72737.1| Putative salivary lipocalin, partial [Ixodes ricinus]	6e-07	gi|18032205|gb|AAL56644.1|AF217101_1 serotonin and histamine binding protein [Dermacentor reticula	1e-06	gi|604814996|gb|JAC29838.1| putative lipocalin-5 1, partial [Amblyomma triste]	9e-37			tr|L7LT90|L7LT90_9ACAR Putative group vi salivary lipocalin	6e-38			Fatty acyl-CoA elongase/Polyunsaturated fatty acid specific elongation enzyme	0.46	Lipid transport and metabolism	TLC, TRAM, LAG1 and CLN8 homology domains	0.17	His_binding, Tick histamine binding protein	1e-10	834	623.41	0	0	0	0	834	614.95	22.08	0.85	1.38	7.75
c125645_g1_i1																				N-end rule pathway, recognition component UBR1	1.8	Posttranslational modification, protein turnover, chaperones	Pro_CA, Carbonic anhydrase	0.22	G-7-MTase, mRNA (guanine-7-)methyltransferase (G-7-MTase)	0.64	471	261.16	3	0.25	0.57	100	471	252.58	9	0.85	1.37	100
c12568_g1_i1																				Predicted GTP-binding protein (ODN superfamily)	0.44	General function prediction only	VPS10, VPS10 domain	0.053	Glyco_hydro_59, Glycosyl hydrolase family 59	0.74	341	134.79	3	0.49	1.11	100	341	126.21	0	0	0	0
c125735_g1_i1																				Ferric reductase, NADH/NADPH oxidase and related proteins	0.41	Inorganic ion transport and metabolism, Secondary metabolites biosynthesis, transport and catabolism	DENN, Domain found in a variety of signalling proteins, always encircled by uDENN and dDENN	0.19	7TM_GPCR_Srsx, Serpentine type 7TM GPCR chemoreceptor Srsx	0.24	313	108.77	0	0	0	0	313	100.39	3	0.71	1.15	100
c12579_g1_i1																				Helicases	0.13	Replication, recombination and repair	MA3, Domain in DAP-5, eIF4G, MA-3 and other proteins	0.12	DUF2356, Conserved protein (DUF2356)	1	359	151.85	0	0	0	0	359	143.22	5	0.83	1.34	100
c125803_g1_i1																				Fatty acid desaturase	0.16	Lipid transport and metabolism	rADc, Ribosomal RNA adenine dimethylases	0.026	Membralin, tumor-associated protein	0.21	307	103.29	14	2.96	6.75	100	307	94.98	8	2.01	3.23	100
c125858_g1_i1																				NADH dehydrogenase, subunit 4	0.094	Energy production and conversion	DENN, Domain found in a variety of signalling proteins, always encircled by uDENN and dDENN	0.16	PIG-U, GPI transamidase subunit PIG-U	0.16	1002	791.4	36	0.99	2.26	100	1002	782.95	34	1.03	1.67	100
c125877_g1_i1																				Predicted protein kinase	0.088	General function prediction only	PKS_AT, Acyl transferase domain in polyketide synthase (PKS) enzymes	0.13	DUF1989, Domain of unknown function (DUF1989)	0.33	371	163.34	4	0.54	1.22	100	371	154.69	1	0.15	0.25	100
c125880_g1_i1																				Predicted membrane protein	0.095	Function unknown	PIPKc, Phosphatidylinositol phosphate kinases	0.15	SIM_C, Single-minded protein C-terminus	0.38	314	109.68	6	1.2	2.72	100	314	101.3	0	0	0	0
c125900_g1_i1																				Mitochondrial DNA polymerase gamma, catalytic subunit	0.67	Replication, recombination and repair	RasGEF, Guanine nucleotide exchange factor for Ras-like small GTPases	0.037	DUF4293, Domain of unknown function (DUF4293)	0.17	349	142.35	0	0	0	0	349	133.74	8	1.42	2.3	100
c125910_g1_i1				- symbol:IscW_ISCW019739 "P2X purinoceptor,putative" species:6945 "Ixodes scapularis" [GO:0001614 "purinergic nucleotide receptor activity" evidence=IBA] [GO:0004931 "extracellular ATP-gated cation channel activity" evidence=IBA] [GO:0005639 "integral com	GO:0035590 purinergic nucleotide receptor signaling pathway	GO:0001614 purinergic nucleotide receptor activity /// GO:0004931 extracellular ATP-gated cation channel activity	1e-07	gi|442746209|gb|JAA65264.1| Hypothetical protein, partial [Ixodes ricinus]	2e-13	gi|641680943|ref|XP_008189260.1| PREDICTED: tubulin beta chain-like [Macaca fascicular	1e-20					tr|V5IGZ3|V5IGZ3_IXORI Putative transposable element (Fragment)	4e-20			Fatty acid desaturase	0.052	Lipid transport and metabolism	MYSc, Myosin	0.15	zf-PHD-like, PHD/FYVE-zinc-finger like domain	0.012	411	202.12	0	0	0	0	411	193.47	6	0.74	1.19	100
c125926_g1_i1																				1-acyl-sn-glycerol-3-phosphate acyltransferase	0.36	Lipid transport and metabolism	PTN, Pleiotrophin / midkine family	0.17	SBP56, 56kDa selenium binding protein (SBP56)	0.38	316	111.52	0	0	0	0	316	103.11	3	0.69	1.12	100
c125953_g1_i1																				Histone tail methylase	0.016	Chromatin structure and dynamics	SET, SET (Su(var)3-9, Enhancer-of-zeste, Trithorax) domain	0.035	Oxidored_q3, NADH-ubiquinone/plastoquinone oxidoreductase chain 6	0.056	347	140.46	3	0.47	1.06	100	347	131.85	0	0	0	0
c125959_g1_i1																				Predicted Rho GTPase-activating protein	1.2	Signal transduction mechanisms	UBA_e1_C, Ubiquitin-activating enzyme e1 C-terminal domain	0.089	E1_DerP2_DerF2, ML domain	0.76	319	114.28	4	0.77	1.74	100	319	105.85	2	0.45	0.73	100
c125995_g1_i1																				Homeobox protein	2	General function prediction only	KIND, kinase non-catalytic C-lobe domain	0.43	DUF4178, Domain of unknown function (DUF4178)	0.24	478	268.09	1	0.08	0.19	100	478	259.52	7	0.64	1.04	100
c126023_g1_i1																				KEKE-like motif-containing transcription regulator (Rlr1)/suppressor of sin4	0.008	Transcription	PIPKc, Phosphatidylinositol phosphate kinases	0.75	DUF2011, Fungal protein of unknown function (DUF2011)	1.2	322	117.05	3	0.56	1.28	100	322	108.59	0	0	0	0
c12608_g1_i1																				Uncharacterized conserved protein	0.23	Function unknown	VKc, Family of likely enzymes that includes the catalytic subunit of vitamin K epoxide reductase	0.014	VKOR, Vitamin K epoxide reductase family	0.39	328	122.62	3	0.53	1.22	100	328	114.12	0	0	0	0
c126109_g1_i1																				Pyruvate carboxylase	0.44	Energy production and conversion	LPD_N, Lipoprotein N-terminal Domain	0.022	CENP-T, Centromere kinetochore component CENP-T	0.073	338	131.97	3	0.5	1.13	100	338	123.41	0	0	0	0
c126124_g1_i1																				Glucose-repressible protein and related proteins	0.16	General function prediction only	Haemagg_act, haemagglutination activity domain	0.16	HlyIII, Haemolysin-III related	0.41	321	116.13	103	19.39	44.14	100	321	107.68	91	20.12	32.43	100
c126138_g1_i1																				Nuclear export receptor CSE1/CAS (importin beta superfamily)	1.3	Nuclear structure, Intracellular trafficking, secretion, and vesicular transport	PI3Ka, Phosphoinositide 3-kinase family, accessory domain (PIK domain)	0.23	DUF2450, Protein of unknown function N-terminal domain (DUF2450)	0.55	812	601.41	23	0.84	1.9	100	812	592.96	18	0.72	1.16	100
c126144_g1_i1																				Uncharacterized conserved protein	0.82	Function unknown	Sema, semaphorin domain	0.26	PRA1, PRA1 family protein	0.17	329	123.55	5	0.88	2.01	100	329	115.04	0	0	0	0
c126154_g1_i1		gnl|AT0000072|CALA_CALS5	1e-09							gi|166007973|gb|ABY77747.1| phosphoenolpyruvate carboxykinase [Francisella tularensis subsp. tularensis 8	2e-14			sp|P60976|CALA_CALS5 U1-nemetoxin-Csp1a	7e-07			c126154_g1_i1|m.473485	YES	RAS signaling inhibitor ST5	0.18	Signal transduction mechanisms	THN, Thaumatin family	0.1	UCH_1, Ubiquitin carboxyl-terminal hydrolase	0.076	319	114.28	3	0.57	1.31	100	319	105.85	2	0.45	0.73	100
c126164_g1_i1																				Transforming growth factor beta, bone morphogenetic protein and related proteins	0.18	Signal transduction mechanisms	cNMP, Cyclic nucleotide-monophosphate binding domain	0.25	TT_ORF2, TT viral ORF2	0.21	403	194.31	0	0	0	0	403	185.66	6	0.77	1.24	100
c126166_g1_i2		gnl|AT0001672|TXH5_ORNHU	3e-37	- symbol:P60590 "Omega-theraphotoxin-Gr1a" species:432528 "Grammostola rosea" [GO:0019855 "calcium channel inhibitor activity" evidence=IDA] [GO:0019870 "potassium channel inhibitor activity" evidence=IDA] InterPro:IPR011696 Pfam:PF07740 GO:GO:0005576 GO:		GO:0019855 calcium channel inhibitor activity /// GO:0019870 potassium channel inhibitor activity	2e-10			gi|380692230|dbj|BAL72762.1| hypothetical protein [Haemaphysalis longicorn	3e-35			sp|D2Y2E9|H9A03_HAPHA Hainantoxin-IX.3	9e-35					26S proteasome regulatory complex, ATPase RPT5	0.36	Posttranslational modification, protein turnover, chaperones	TOP4c, DNA Topoisomerase IV	0.095	Toxin_12, Ion channel inhibitory toxin	4e-12	462	252.26	5.32	0.46	1.05	82.46	462	243.67	0	0	0	0
c126172_g2_i1																				WD40 repeat protein	0.86	General function prediction only	LNS2, This domain is found in Saccharomyces cerevisiae protein SMP2, proteins with an N-terminal lipin domain and phosphatidylinositol transfer proteins	0.29	7TM_GPCR_Srz, Serpentine type 7TM GPCR chemoreceptor Srz	0.16	358	150.9	3	0.43	0.99	100	358	142.27	7	1.17	1.89	100
c126177_g1_i1																				O-linked N-acetylglucosamine transferase OGT	0.4	Carbohydrate transport and metabolism, Posttranslational modification, protein turnover, chaperones, Signal transduction mechanisms	CBD_II, CBD_II domain	0.015	CBM_2, Cellulose binding domain	0.22	477	267.1	6	0.49	1.12	100	477	258.53	0	0	0	0
c126181_g1_i1																				Predicted DHHC-type Zn-finger protein	0.3	General function prediction only	ZnF_BED, BED zinc finger	0.39	Tmemb_185A, Transmembrane Fragile-X-F protein	0.14	355	148.04	0	0	0	0	355	139.42	14	2.39	3.85	100
c126190_g1_i1																				HAT repeat protein	0.66	RNA processing and modification	Sema, semaphorin domain	0.23	UDPG_MGDP_dh, UDP-glucose/GDP-mannose dehydrogenase family, central domain	0.46	301	97.85	0	0	0	0	301	89.63	3	0.8	1.28	100
c126205_g1_i1																				NADH-dehydrogenase (ubiquinone)	0.6	Energy production and conversion	OLF, Olfactomedin-like domains	0.22	ATP-synt, ATP synthase	0.29	405	196.26	0	0	0	0	405	187.61	5	0.63	1.02	100
c126219_g1_i1				- symbol:IscW_ISCW019934 "Import inner membrane translocase subunit tim17, putative" species:6945 "Ixodes scapularis" [GO:0005744 "mitochondrial inner membrane presequence translocase complex" evidence=IBA] [GO:0030150 "protein import into mitochondrial m	GO:0030150 protein import into mitochondrial matrix	GO:0015266 protein channel activity	3e-110	gi|442746753|gb|JAA65536.1| Putative mitochondrial import inner membrane translocase subunit tim17 [Ixodes ricinus]	1e-112	gi|241560247|ref|XP_002400841.1| PREDICTED: tubulin beta chain-like [Macaca fascicular	2e-108	gi|604820462|gb|JAC32570.1| putative mitochondrial import inner membrane translocase subunit tim17 [Amblyomma triste]	2e-116	sp|Q99595|TI17A_HUMAN Mitochondrial import inner membrane translocase subunit Tim17-A	7e-83	tr|L7M470|L7M470_9ACAR Uncharacterized protein	2e-116			Mitochondrial import inner membrane translocase, subunit TIM17	2e-66	Intracellular trafficking, secretion, and vesicular transport	PSI, domain found in Plexins, Semaphorins and Integrins	0.6	Tim17, Tim17/Tim22/Tim23/Pmp24 family	2e-39	766	555.42	7427	292.29	665.45	100	766	546.96	16250	707.29	1140.12	100
c126245_g1_i1																				Dolichol kinase	0.17	Lipid transport and metabolism	LeuA_dimer, LeuA allosteric (dimerisation) domain	0.12	Peptidase_M61, M61 glycyl aminopeptidase	0.074	331	125.42	2	0.35	0.79	100	331	116.89	4	0.81	1.31	100
c126259_g1_i1																				Endocytosis/signaling protein EHD1	0.35	Signal transduction mechanisms, Intracellular trafficking, secretion, and vesicular transport	B41, Band 4	0.075	Tmem26, Transmembrane protein 26	0.53	381	172.97	4	0.51	1.15	100	381	164.31	1	0.14	0.23	100
c126301_g1_i1				- symbol:map_1 "Methionine aminopeptidase" species:220664 "Pseudomonas protegens Pf-5" [GO:0006464 "cellular protein modification process" evidence=ISM] [GO:0008235 "metalloexopeptidase activity" evidence=ISM] HAMAP:MF_01974 InterPro:IPR002467 PROSITE:PS0	GO:0006464 cellular protein modification process	GO:0008235 metalloexopeptidase activity	7e-80	gi|442753895|gb|JAA69107.1| Putative methionine aminopeptidase protein [Ixodes ricinus]	4e-53	gi|489110220|ref|WP_003020076.1| PREDICTED: tubulin beta chain-like [Macaca fascicular	1e-121	gi|604823443|gb|JAC34059.1| putative methionine aminopeptidase ixodes scapularis methionine aminopeptidase [Amblyomma triste]	6e-51	sp|P0AE21|MAP1_SHIFL Methionine aminopeptidase	8e-70	tr|T1K595|T1K595_TETUR Methionine aminopeptidase 1	8e-53			Putative methionine aminopeptidase	4e-67	Posttranslational modification, protein turnover, chaperones	Catalase, Catalases are antioxidant enzymes that catalyse the conversion of hydrogen peroxide to water and molecular oxygen, serving to protect cells from its toxic effects	0.6	Peptidase_M24, Metallopeptidase family M24	1e-40	764	553.42	24	0.95	2.16	100	764	544.96	10	0.44	0.7	100
c126303_g1_i1																				mRNA splicing factor/probable chromatin binding snw family nuclear protein	0.6	RNA processing and modification, Chromatin structure and dynamics	VKc, Family of likely enzymes that includes the catalytic subunit of vitamin K epoxide reductase	0.12	Red1, Rec10 / Red1	0.42	326	120.76	3	0.54	1.24	100	326	112.27	0	0	0	0
c12630_g1_i1																				Angiotensin I-converting enzymes - M2 family peptidases	0.28	Amino acid transport and metabolism	GRAN, Granulin	0.077	Na_Pi_cotrans, Na+/Pi-cotransporter	0.054	314	109.68	0	0	0	0	314	101.3	4	0.94	1.52	100
c126354_g1_i1																				Predicted phosphoglycerate mutase	0.54	General function prediction only	ProQ, ProQ/FINO family	0.19	DUF229, Protein of unknown function (DUF229)	1.1	400	191.39	36	4.11	9.36	100	400	182.73	55	7.17	11.55	100
c126382_g1_i2				- symbol:CDK10 "Uncharacterized protein" species:9031 "Gallus gallus" [GO:0004674 "protein serine/threonine kinase activity" evidence=IEA] [GO:0005524 "ATP binding" evidence=IEA] [GO:0006468 "protein phosphorylation" evidence=IEA] [GO:0043410 "positive re	GO:0006468 protein phosphorylation /// GO:0043410 positive regulation of MAPK cascade /// GO:0051726 regulation of cell cycle	GO:0004674 protein serine/threonine kinase activity /// GO:0005524 ATP binding /// GO:0097472 cyclin-dependent protein kinase activity	7e-75	gi|442754219|gb|JAA69269.1| Putative cdc2-related protein kinase [Ixodes ricinus]	2e-102	gi|240976410|ref|XP_002402386.1| PREDICTED: tubulin beta chain-like [Macaca fascicular	2e-98	gi|604823283|gb|JAC33979.1| putative cdc2-related protein kinase [Amblyomma triste]	1e-105	sp|Q4KM47|CDK10_RAT Cyclin-dependent kinase 10	2e-64	tr|L7M7V6|L7M7V6_9ACAR Uncharacterized protein	4e-112			Protein kinase PITSLRE and related kinases	2e-51	General function prediction only	S_TKc, Serine/Threonine protein kinases, catalytic domain	1e-12	Pkinase, Protein kinase domain	2e-11	763	552.42	240.45	9.51	21.66	58.14	763	543.96	375.61	16.44	26.5	44.3
c126382_g1_i3				- symbol:CDK10 "Uncharacterized protein" species:9031 "Gallus gallus" [GO:0004674 "protein serine/threonine kinase activity" evidence=IEA] [GO:0005524 "ATP binding" evidence=IEA] [GO:0006468 "protein phosphorylation" evidence=IEA] [GO:0043410 "positive re	GO:0006468 protein phosphorylation /// GO:0043410 positive regulation of MAPK cascade /// GO:0051726 regulation of cell cycle	GO:0004674 protein serine/threonine kinase activity /// GO:0005524 ATP binding /// GO:0097472 cyclin-dependent protein kinase activity	0	gi|442754219|gb|JAA69269.1| Putative cdc2-related protein kinase [Ixodes ricinus]	0	gi|240976410|ref|XP_002402386.1| PREDICTED: tubulin beta chain-like [Macaca fascicular	0	gi|604798491|gb|JAC21688.1| putative cdc2-related protein kinase [Amblyomma cajennense]	0	sp|Q3UMM4|CDK10_MOUSE Cyclin-dependent kinase 10	1e-177	tr|L7M7V6|L7M7V6_9ACAR Uncharacterized protein	0			Protein kinase PITSLRE and related kinases	8e-148	General function prediction only	S_TKc, Serine/Threonine protein kinases, catalytic domain	3e-69	Pkinase, Protein kinase domain	1e-63	1268	1057.4	317.27	6.56	14.93	40.08	1268	1048.95	880.68	19.99	32.22	53.86
c126387_g1_i1																				Rab3 GTPase-activating protein, non-catalytic subunit	1.5	Intracellular trafficking, secretion, and vesicular transport	CLECT, C-type lectin (CTL) or carbohydrate-recognition domain (CRD)	0.42	TAS2R, Mammalian taste receptor protein (TAS2R)	1.2	504	293.89	17	1.26	2.88	100	504	285.34	19	1.59	2.56	100
c12641_g1_i1																				Amino acid transporters	0.2	Amino acid transport and metabolism	AGTRAP, Angiotensin II, type I receptor-associated protein	0.19	Helitron_like_N, Helitron helicase-like domain at N-terminus	0.068	300	96.95	0	0	0	0	300	88.75	3	0.8	1.3	100
c126470_g1_i1																				N-arginine dibasic convertase NRD1 and related Zn2+-dependent endopeptidases, insulinase superfamily	0.56	Posttranslational modification, protein turnover, chaperones	GAL4, GAL4-like Zn(II)2Cys6 (or C6 zinc) binuclear cluster DNA-binding domain	0.26	ABC2_membrane_2, ABC-2 family transporter protein	0.068	490	279.99	8	0.62	1.42	100	490	271.43	0	0	0	0
c126541_g1_i1																				Protein involved in mRNA turnover and stability	0.8	RNA processing and modification	GAL4, GAL4-like Zn(II)2Cys6 (or C6 zinc) binuclear cluster DNA-binding domain	0.2	Strumpellin, Hereditary spastic paraplegia protein strumpellin	0.003	326	120.76	14	2.53	5.77	100	326	112.27	1	0.21	0.34	100
c126558_g1_i1																				Adenylate cyclase-coupled calcitonin receptor	0.53	Signal transduction mechanisms	Bac_rhodopsin, Bacteriorhodopsin-like protein	0.006	HycA_repressor, Transcriptional repressor of hyc and hyp operons	0.21	356	149	10	1.47	3.34	100	356	140.37	0	0	0	0
c126560_g1_i1				- symbol:obst-E "obstructor-E" species:7227 "Drosophila melanogaster" [GO:0016490 "structural constituent of peritrophic membrane" evidence=ISS] [GO:0006030 "chitin metabolic process" evidence=IEA] [GO:0008061 "chitin binding" evidence=IEA;RCA] [GO:000557	GO:0006030 chitin metabolic process	GO:0008061 chitin binding /// GO:0016490 structural constituent of peritrophic membrane	3e-25	gi|442762853|gb|JAA73585.1| Putative gasp, partial [Ixodes ricinus]	1e-11	gi|675373444|gb|KFM66346.1| phosphoenolpyruvate carboxykinase [Francisella tularensis subsp. tularensis 8	6e-49	gi|604800316|gb|JAC22599.1| putative cuticular protein analogous to peritrophins 3-e, partial [Amblyomma cajennense]	5e-106			tr|L7M8J0|L7M8J0_9ACAR Uncharacterized protein	6e-109	c126560_g1_i1|m.475166	YES	Teneurin-1 and related extracellular matrix proteins, contain EGF-like repeats	0.5	Signal transduction mechanisms, Extracellular structures	ChtBD2, Chitin-binding domain type 2	9e-13	CBM_14, Chitin binding Peritrophin-A domain	5e-14	1015	804.4	89.28	2.43	5.52	63.53	1015	795.95	35.81	1.07	1.73	64.48
c126560_g1_i2				- symbol:obst-E "obstructor-E" species:7227 "Drosophila melanogaster" [GO:0016490 "structural constituent of peritrophic membrane" evidence=ISS] [GO:0006030 "chitin metabolic process" evidence=IEA] [GO:0008061 "chitin binding" evidence=IEA;RCA] [GO:000557	GO:0006030 chitin metabolic process	GO:0008061 chitin binding /// GO:0016490 structural constituent of peritrophic membrane	6e-41	gi|442762853|gb|JAA73585.1| Putative gasp, partial [Ixodes ricinus]	8e-26	gi|675373444|gb|KFM66346.1| phosphoenolpyruvate carboxykinase [Francisella tularensis subsp. tularensis 8	1e-75	gi|604811846|gb|JAC28263.1| putative cuticular protein analogous to peritrophins 3-e, partial [Amblyomma triste]	5e-180	sp|O76217|PE1_ANOGA Peritrophin-1	3e-08	tr|A0A023G5X0|A0A023G5X0_9ACAR Putative cuticular protein analogous to peritrophins 3-e (Fragment)	3e-179	c126560_g1_i2|m.475176	YES	Proteins containing Ca2+-binding EGF-like domains	0.0005	Signal transduction mechanisms	ChtBD2, Chitin-binding domain type 2	8e-14	CBM_14, Chitin binding Peritrophin-A domain	6e-14	1195	984.4	62.72	1.39	3.17	36.47	1195	975.95	24.19	0.59	0.95	35.52
c126608_g1_i1				- symbol:ggh "Uncharacterized protein" species:31033 "Takifugu rubripes" [GO:0005773 "vacuole" evidence=IBA] [GO:0006508 "proteolysis" evidence=IBA] [GO:0034722 "gamma-glutamyl-peptidase activity" evidence=IBA] [GO:0046900 "tetrahydrofolylpolyglutamate me	GO:0006508 proteolysis /// GO:0046900 tetrahydrofolylpolyglutamate metabolic process	GO:0034722 gamma-glutamyl-peptidase activity	1e-43	gi|442760855|gb|JAA72586.1| Putative gamma-glutamyl hydrolase, partial [Ixodes ricinus]	4e-44	gi|410909502|ref|XP_003968229.1| PREDICTED: tubulin beta chain-like [Macaca fascicular	6e-42			sp|Q9Z0L8|GGH_MOUSE Gamma-glutamyl hydrolase	1e-35	tr|L7M012|L7M012_9ACAR Putative gamma-glutamyl hydrolase conjugase folylpolygammaglutamyl hydrolase	3e-71			Gamma-glutamyl hydrolase	9e-29	Coenzyme transport and metabolism	Sorb, Sorbin homologous domain	0.094	Peptidase_C26, Peptidase C26	4e-20	385	176.84	4	0.49	1.13	100	385	168.18	0	0	0	0
c126618_g1_i1																				Mitochondrial DNA polymerase gamma, catalytic subunit	0.16	Replication, recombination and repair	PKS_AT, Acyl transferase domain in polyketide synthase (PKS) enzymes	0.027	Herpes_LMP2, Gammaherpesvirus latent membrane protein (LMP2) protein	0.58	358	150.9	4	0.58	1.32	100	358	142.27	0	0	0	0
c126661_g1_i2								gi|442757089|gb|JAA70703.1| Putative salivary lipocalin [Ixodes ricinus]	1e-07			gi|604808957|gb|JAC26820.1| putative lipocal-1 1 [Amblyomma parvum]	5e-32			tr|L7LT90|L7LT90_9ACAR Putative group vi salivary lipocalin	1e-59			Multidrug/pheromone exporter, ABC superfamily	1.3	Secondary metabolites biosynthesis, transport and catabolism	C1, Protein kinase C conserved region 1 (C1) domains (Cysteine-rich domains)	0.49	His_binding, Tick histamine binding protein	7e-12	614	403.52	35.96	1.95	4.44	27.61	614	395.04	9.31	0.56	0.9	22.35
c126661_g1_i3								gi|442757089|gb|JAA70703.1| Putative salivary lipocalin [Ixodes ricinus]	1e-15	gi|18032205|gb|AAL56644.1|AF217101_1 serotonin and histamine binding protein [Dermacentor reticula	6e-14	gi|604808957|gb|JAC26820.1| putative lipocal-1 1 [Amblyomma parvum]	3e-51	sp|O77422|HBPM_RHIAP Male-specific histamine-binding salivary protein	4e-07	tr|L7LT90|L7LT90_9ACAR Putative group vi salivary lipocalin	7e-81			Protein OS-9	1.1	General function prediction only	DM11, Domains in hypothetical proteins in Drosophila including 2 in CG15241 and CG9329	0.41	His_binding, Tick histamine binding protein	6e-20	704	493.44	112.04	4.96	11.3	70.33	704	484.98	39.69	1.95	3.14	77.65
c126703_g1_i2																				TNF receptor-associated factor	0.32	Signal transduction mechanisms	ZnF_TAZ, TAZ zinc finger, present in p300 and CBP	0.16	Fungal_trans_2, Fungal specific transcription factor domain	0.017	303	99.66	0	0	0	0	303	91.41	3	0.78	1.26	100
c126709_g1_i1																				Dynamin-like GTP binding protein	0.11	General function prediction only	PTPc_motif, Protein tyrosine phosphatase, catalytic domain motif	0.26	DUF3542, Protein of unknown function (DUF3542)	0.13	354	147.09	3	0.45	1.01	100	354	138.47	3	0.52	0.83	100
c126715_g1_i1																				Serine/threonine protein kinase GPBP	0.18	Signal transduction mechanisms, Defense mechanisms	C4, C-terminal tandem repeated domain in type 4 procollagens	0.02	Terminase_3, Phage terminase large subunit	0.21	494	283.96	12	0.92	2.1	100	494	275.4	4	0.35	0.56	100
c126719_g1_i1																				ER vesicle integral membrane protein involved in establishing cell polarity, signaling and protein degradation	1.2	Posttranslational modification, protein turnover, chaperones, Intracellular trafficking, secretion, and vesicular transport, Signal transduction mechanisms	DALR_1, DALR anticodon binding domain	0.1	Herpes_glycop, Herpesvirus glycoprotein M	0.062	398	189.45	50	5.77	13.13	100	398	180.79	8	1.05	1.7	100
c126726_g1_i1																				DNA repair protein, SNF2 family	0.51	Replication, recombination and repair	TOPEUc, DNA Topoisomerase I (eukaryota)	0.047	DUF2248, Uncharacterized protein conserved in bacteria (DUF2248)	0.22	331	125.42	3	0.52	1.19	100	331	116.89	2	0.41	0.66	100
c126731_g1_i1																				Nuclear pore complex, Nup133 component (sc Nup133)	0.87	Nuclear structure, Intracellular trafficking, secretion, and vesicular transport	ProQ, ProQ/FINO family	0.24	Abhydrolase_2, Phospholipase/Carboxylesterase	0.019	357	149.95	0	0	0	0	357	141.32	5	0.84	1.36	100
c126776_g1_i1																				UDP-galactose transporter related protein	0.093	Carbohydrate transport and metabolism	RING, Ring finger	0.022	DUF4026, Protein of unknown function (DUF4026)	0.19	411	202.12	4	0.43	0.98	100	411	193.47	8	0.98	1.59	100
c12680_g1_i1																				cAMP-regulated guanine nucleotide exchange factor	1.1	Signal transduction mechanisms	UME, Domain in UVSB PI-3 kinase, MEI-41 and ESR-1	0.07	VSP, Giardia variant-specific surface protein	0.15	527	316.76	28	1.93	4.4	100	527	308.24	55	4.25	6.85	100
c126817_g1_i1																				Subtilisin-like proprotein convertase	0.6	Posttranslational modification, protein turnover, chaperones	VWC, von Willebrand factor (vWF) type C domain	0.003	Herpes_UL31, Herpesvirus UL31-like protein	0.2	304	100.56	0	0	0	0	304	92.3	5	1.29	2.08	100
c126821_g1_i1				- symbol:FucTC "FucTC" species:7227 "Drosophila melanogaster" [GO:0008417 "fucosyltransferase activity" evidence=ISS] [GO:0005886 "plasma membrane" evidence=NAS] [GO:0046920 "alpha-(1->3)-fucosyltransferase activity" evidence=NAS] [GO:0006486 "protein gly	GO:0006486 protein glycosylation	GO:0008417 fucosyltransferase activity /// GO:0046920 alpha-(1->3)-fucosyltransferase activity	6e-11			gi|241999304|ref|XP_002434295.1| PREDICTED: tubulin beta chain-like [Macaca fascicular	5e-17	gi|604817921|gb|JAC31300.1| putative fucosyltransferase, partial [Amblyomma triste]	6e-11	sp|P83088|FUCTC_DROME Alpha-(1,3)-fucosyltransferase C	3e-11	tr|B7PGH3|B7PGH3_IXOSC Alpha 1,3-fucosyltransferase, putative	5e-20			Fucosyltransferase	2e-07	Carbohydrate transport and metabolism, Amino acid transport and metabolism	Alpha-L-AF_C, Alpha-L-arabinofuranosidase C-terminus	0.2	Glyco_transf_10, Glycosyltransferase family 10 (fucosyltransferase)	3e-07	698	487.44	13	0.58	1.33	100	698	478.98	0	0	0	0
c126840_g1_i1																				Clathrin adaptor complex, small subunit	1.3	Intracellular trafficking, secretion, and vesicular transport	alkPPc, Alkaline phosphatase homologues	0.27	RPA, Replication initiator protein A	0.23	328	122.62	1	0.18	0.41	100	328	114.12	3	0.63	1.01	100
c126851_g1_i1																				Uncharacterized conserved protein WDR8, contains WD repeats	0.2	General function prediction only	MBD, Methyl-CpG binding domain	0.21	Herpes_BTRF1, Herpesvirus BTRF1 protein conserved region	0.066	358	150.9	0	0	0	0	358	142.27	4	0.67	1.08	100
c126943_g1_i1																				Vesicle coat complex COPI, beta subunit	0.43	Intracellular trafficking, secretion, and vesicular transport	VRR_NUC, This model contains proteins with the VRR-NUC domain	0.052	Neur, Neuraminidase	0.99	475	265.12	41	3.38	7.7	100	475	256.54	16	1.48	2.39	100
c126997_g1_i1																				WD40 repeat protein	0.15	General function prediction only	APPLE, APPLE domain	0.055	Meckelin, Meckelin (Transmembrane protein 67)	0.037	400	191.39	5	0.57	1.3	100	400	182.73	3	0.39	0.63	100
c127028_g1_i2																				Uncharacterized Zn ribbon-containing protein	1.4	Function unknown	Alpha-L-AF_C, Alpha-L-arabinofuranosidase C-terminus	0.072	Papilloma_E5, Papillomavirus E5	0.13	630	419.5	16	0.83	1.9	100	630	411.02	17	0.98	1.59	100
c127126_g1_i1																				Vesicle coat complex COPII, subunit SEC24/subunit SFB2	0.039	Intracellular trafficking, secretion, and vesicular transport	SPK, domain in SET and PHD domain containing proteins and protein kinases	0.28	Viral_protease, Papain like viral protease	0.18	310	106.02	1	0.21	0.47	100	310	97.68	6	1.46	2.36	100
c127169_g1_i1																				Subtilisin-like proprotein convertase	0.52	Posttranslational modification, protein turnover, chaperones	PKS_AT, Acyl transferase domain in polyketide synthase (PKS) enzymes	0.22	RHH_4, Ribbon-helix-helix domain	0.14	338	131.97	4	0.66	1.51	100	338	123.41	0	0	0	0
c127188_g1_i1																				Mitochondrial translation initiation factor 2 (IF-2; GTPase)	0.1	Translation, ribosomal structure and biogenesis	FRI, Frizzled	0.045	Blt1, Cell-cycle control medial ring component	0.13	628	417.5	0	0	0	0	628	409.02	14	0.81	1.31	100
c127212_g1_i1																				Predicted RING-containing E3 ubiquitin ligase	0.4	Posttranslational modification, protein turnover, chaperones	MYSc, Myosin	0.11	DUF1084, Protein of unknown function (DUF1084)	0.15	502	291.9	8	0.6	1.36	100	502	283.35	0	0	0	0
c127241_g1_i1				- symbol:P51541 "Arginine kinase" species:6850 "Limulus polyphemus" [GO:0004054 "arginine kinase activity" evidence=IDA] [GO:0016310 "phosphorylation" evidence=IDA] InterPro:IPR000749 InterPro:IPR014746 InterPro:IPR022413 InterPro:IPR022414 InterPro:IPR02	GO:0016310 phosphorylation	GO:0004054 arginine kinase activity	1e-66			gi|1016106683|gb|AMW91807.1| phosphoenolpyruvate carboxykinase [Francisella tularensis subsp. tularensis 8	7e-69	gi|604819221|gb|JAC31950.1| putative creatine kinase [Amblyomma triste]	8e-76	sp|P51541|KARG_LIMPO Arginine kinase	7e-67	tr|A0A023GGV5|A0A023GGV5_9ACAR Putative creatine kinase	5e-75			Creatine kinases	8e-60	Energy production and conversion	PP2C_SIG, Sigma factor PP2C-like phosphatases	0.68	ATP-gua_Ptrans, ATP:guanido phosphotransferase, C-terminal catalytic domain	8e-63	574	363.6	0	0	0	0	574	355.1	35	2.35	3.78	100
c127242_g1_i1																				Selective LIM binding factor	2.3	Transcription	TOP2c, TopoisomeraseII	0.15	7TM_GPCR_Srd, Serpentine type 7TM GPCR chemoreceptor Srd	0.17	417	207.98	0	0	0	0	417	199.34	9	1.07	1.73	100
c12724_g1_i1																				GTPase	1.5	General function prediction only	AICARFT_IMPCHas, AICARFT/IMPCHase bienzyme	0.89	PMT, Dolichyl-phosphate-mannose-protein mannosyltransferase	0.31	462	252.26	0	0	0	0	462	243.67	13	1.27	2.05	100
c127267_g1_i1																				Glucosyltransferase - Alg8p	0.32	Transcription	PAN_AP, divergent subfamily of APPLE domains	0.16	ATP-sulfurylase, ATP-sulfurylase	0.11	503	292.9	14	1.04	2.38	100	503	284.35	10	0.84	1.35	100
c127275_g1_i1										gi|675365423|gb|KFM58325.1| phosphoenolpyruvate carboxykinase [Francisella tularensis subsp. tularensis 8	4e-09					tr|L7MC32|L7MC32_9ACAR Uncharacterized protein (Fragment)	1e-41			Cyclin L	0.094	General function prediction only	ALBUMIN, serum albumin	0.007	FAM47, FAM47 family	0.066	580	369.58	8	0.47	1.08	100	580	361.09	20	1.32	2.13	100
c127372_g1_i1																				20S proteasome, regulatory subunit alpha type PSMA3/PRE10	0.21	Posttranslational modification, protein turnover, chaperones	CASc, Caspase, interleukin-1 beta converting enzyme (ICE) homologues	0.27	Cellulose_synt, Cellulose synthase	0.58	339	132.91	0	0	0	0	339	124.34	4	0.77	1.23	100
c127385_g1_i1																		c127385_g1_i1|m.478669	YES	Permease of the major facilitator superfamily	0.002	Carbohydrate transport and metabolism	HTTM, Horizontally Transferred TransMembrane Domain	0.17	7TM_GPCR_Srx, Serpentine type 7TM GPCR chemoreceptor Srx	0.017	869	658.4	7	0.23	0.53	100	869	649.95	45	1.65	2.66	100
c127391_g1_i1																				Glutamate-gated metabotropic ion channel receptor subunit GRM2 and related subunits, G-protein coupled receptor superfamily	0.65	Inorganic ion transport and metabolism, Signal transduction mechanisms	SO, Somatomedin B -like domains	0.048	DUF3019, Protein of unknown function (DUF3019)	0.13	370	162.38	18	2.42	5.52	100	370	153.73	4	0.62	1	100
c127402_g1_i1																				Uncharacterized conserved protein	0.17	Function unknown	FH, FORKHEAD	0.2	7TM_GPCR_Srz, Serpentine type 7TM GPCR chemoreceptor Srz	0.001	308	104.2	4	0.84	1.91	100	308	95.88	53	13.16	21.21	100
c127421_g1_i1																				Ca2+-dependent phospholipid-binding protein Synaptotagmin, required for synaptic vesicle and secretory granule exocytosis	0.53	Signal transduction mechanisms, Intracellular trafficking, secretion, and vesicular transport	Agro_virD5, Agrobacterium VirD5 protein	0.01	DUF2561, Protein of unknown function (DUF2561)	0.014	365	157.59	0	0	0	0	365	148.94	4	0.64	1.03	100
c127423_g1_i1												gi|604818631|gb|JAC31655.1| putative exo endo phos, partial [Amblyomma triste]	2e-09							Uncharacterized conserved protein	0.7	Function unknown	GRAN, Granulin	0.031	Granulin, Granulin	0.17	361	153.76	8	1.14	2.59	100	361	145.12	1	0.16	0.26	100
c127456_g1_i2																				Heparan sulfate D-glucosaminyl 3-O-sulfotransferase	0.48	Posttranslational modification, protein turnover, chaperones	RING, Ring finger	0.03	ALO, D-arabinono-1,4-lactone oxidase	0.35	520	309.8	12	0.85	1.93	100	520	301.26	0	0	0	0
c127460_g1_i1				- symbol:putA "Bifunctional protein PutA" species:190485 "Xanthomonas campestris pv. campestris str. ATCC 33913" [GO:0003842 "1-pyrroline-5-carboxylate dehydrogenase activity" evidence=IBA] [GO:0004029 "aldehyde dehydrogenase (NAD) activity" evidence=IBA]		GO:0003842 1-pyrroline-5-carboxylate dehydrogenase activity /// GO:0004029 aldehyde dehydrogenase (NAD) activity /// GO:0004657 proline dehydrogenase activity	3e-08			gi|1014607426|gb|KYW84776.1| phosphoenolpyruvate carboxykinase [Francisella tularensis subsp. tularensis 8	3e-52			sp|Q5NFS4|Y1151_FRATT Uncharacterized protein FTT_1151c	5e-46					Uncharacterized conserved protein	0.074	Function unknown	AIP3, Actin interacting protein 3	0.02	Sdh5, Flavinator of succinate dehydrogenase	2e-12	565	354.62	16	0.99	2.25	100	565	346.12	1	0.07	0.11	100
c127482_g1_i1																				Thyroid hormone receptor-associated protein complex, subunit TRAP240	0.65	Transcription	TOP2c, TopoisomeraseII	0.01	UPF0564, Uncharacterized protein family UPF0564	0.26	307	103.29	0	0	0	0	307	94.98	3	0.75	1.21	100
c127517_g1_i1																				Glucosyltransferase - Alg8p	0.22	Transcription	TBC, Domain in Tre-2, BUB2p, and Cdc16p	0.45	Sof1, Sof1-like domain	0.16	335	129.16	4	0.68	1.54	100	335	120.61	0	0	0	0
c127526_g1_i1																				Translesion DNA polymerase - REV1 deoxycytidyl transferase	1.4	Replication, recombination and repair	TilS_C, TilS substrate C-terminal domain	0.23	ASD2, Apx/Shroom domain ASD2	0.17	496	285.94	0	0	0	0	496	277.39	12	1.03	1.66	100
c127535_g1_i1																				Endosomal membrane proteins, EMP70	0.14	Intracellular trafficking, secretion, and vesicular transport	IBR, In Between Ring fingers	0.051	LETM1, LETM1-like protein	0.14	407	198.21	0	0	0	0	407	189.56	6	0.75	1.21	100
c127608_g1_i1																				Predicted membrane proteins, contain hemolysin III domain	0.021	General function prediction only, Signal transduction mechanisms	LITAF, Possible membrane-associated motif in LPS-induced tumor necrosis factor alpha factor (LITAF), also known as PIG7, and other animal proteins	0.16	EpsG, EpsG family	0.003	418	208.96	0	0	0	0	418	200.32	6	0.71	1.15	100
c127609_g1_i1																				Members of chemokine-like factor super family and related proteins	0.29	Defense mechanisms	ZU5, Domain present in ZO-1 and Unc5-like netrin receptors	0.063	L_HGMIC_fpl, Lipoma HMGIC fusion partner-like protein	0.078	354	147.09	0	0	0	0	354	138.47	5	0.86	1.39	100
c127617_g1_i1																				Muscarinic acetylcholine receptor	0.41	Signal transduction mechanisms	CENPB, Putative DNA-binding domain in centromere protein B, mouse jerky and transposases	0.66	Tetraspannin, Tetraspanin family	0.62	381	172.97	0	0	0	0	381	164.31	5	0.72	1.17	100
c127641_g1_i1												gi|604815845|gb|JAC30262.1| putative secreted protein, partial [Amblyomma triste]	2e-27			tr|A0A023G8X4|A0A023G8X4_9ACAR Putative secreted protein (Fragment)	1e-26			Glutamate decarboxylase/sphingosine phosphate lyase	0.88	Amino acid transport and metabolism	Amelin, Ameloblastin precursor (Amelin)	0.036	LRR_4, Leucine Rich repeats (2 copies)	0.33	866	655.4	104	3.47	7.9	100	866	646.95	0	0	0	0
c127653_g1_i1																				Vesicle coat protein clathrin, heavy chain	0.44	Intracellular trafficking, secretion, and vesicular transport	FYVE, Protein present in Fab1, YOTB, Vac1, and EEA1	0.001	FYVE, FYVE zinc finger	0.06	542	331.7	6	0.4	0.9	100	542	323.18	17	1.25	2.02	100
c127662_g1_i1																				Membrane protein Patched/PTCH	0.091	Signal transduction mechanisms	ENTH, Epsin N-terminal homology (ENTH) domain	0.033	Methyltransf_29, Putative S-adenosyl-L-methionine-dependent methyltransferase	0.59	498	287.93	2	0.15	0.35	100	498	279.38	11	0.94	1.51	100
c127685_g1_i1																				DNA replication helicase	0.18	Replication, recombination and repair	NRF, N-terminal domain in C	0.28	Acyl_transf_3, Acyltransferase family	0.089	534	323.73	2	0.14	0.31	100	534	315.21	9	0.68	1.1	100
c127696_g1_i1																				Ste20-like serine/threonine protein kinase	0.85	Signal transduction mechanisms	COLIPASE, Colipase	0.038	OGFr_N, Opioid growth factor receptor (OGFr) conserved region	0.39	547	336.68	7	0.45	1.03	100	547	328.17	2	0.15	0.23	100
c127698_g1_i1																				Predicted membrane protein	0.3	Function unknown	CRM1_C, CRM1 C terminal	0.8	CEP44, Centrosomal spindle body, CEP44	0.083	342	135.74	3	0.48	1.1	100	342	127.15	0	0	0	0
c127725_g1_i1																				Voltage-gated shaker-like K+ channel KCNA	0.32	Inorganic ion transport and metabolism	Arfaptin, Arfaptin-like domain	0.14	SVWC, Single domain von Willebrand factor type C	2e-05	397	188.47	8	0.93	2.11	100	397	179.81	0	0	0	0
c127728_g1_i1																				Glycosylphosphatidylinositol anchor synthesis protein	0.061	Signal transduction mechanisms	AgrB, Accessory gene regulator B	7e-05	DUF3537, Protein of unknown function (DUF3537)	0.011	407	198.21	45	4.96	11.3	100	407	189.56	43	5.4	8.71	100
c127729_g1_i1																				Catalytic subunit of the meiotic double strand break transesterase	0.17	Replication, recombination and repair	TFIIE, Transcription initiation factor IIE	0.089	DUF4281, Domain of unknown function (DUF4281)	0.27	528	317.76	8	0.55	1.25	100	528	309.23	0	0	0	0
c127773_g1_i1																				Alpha-1,2 glucosyltransferase/transcriptional activator	0.12	Posttranslational modification, protein turnover, chaperones, Transcription, Lipid transport and metabolism, Signal transduction mechanisms	TFIIE, Transcription initiation factor IIE	0.012	Nha1_C, Alkali metal cation/H+ antiporter Nha1 C terminus	0.47	382	173.94	3	0.38	0.86	100	382	165.28	7	1.01	1.63	100
c127793_g1_i1																tr|G3MJP3|G3MJP3_9ACAR Putative uncharacterized protein (Fragment)	1e-24			Extracellular matrix glycoprotein Laminin subunits alpha and gamma	0.43	Extracellular structures	PSI, domain found in Plexins, Semaphorins and Integrins	0.24	Methyltrn_RNA_3, Putative RNA methyltransferase	0.088	566	355.62	19	1.17	2.66	100	566	347.12	12	0.82	1.33	100
c127865_g1_i1																				Glutamyl-tRNA amidotransferase subunit B	0.21	Translation, ribosomal structure and biogenesis	CDC37_N, Cdc37 N terminal kinase binding	0.062	Herpes_BMRF2, Herpesvirus BMRF2 protein	0.079	358	150.9	0	0	0	0	358	142.27	4	0.67	1.08	100
c127878_g1_i1				- symbol:BRK1 "Protein BRICK1" species:9606 "Homo sapiens" [GO:0001701 "in utero embryonic development" evidence=IEA] [GO:0005515 "protein binding" evidence=IPI] [GO:0005829 "cytosol" evidence=TAS] [GO:0005856 "cytoskeleton" evidence=IEA] [GO:0007015 "act	GO:0001701 in utero embryonic development /// GO:0007015 actin filament organization /// GO:0008284 positive regulation of cell proliferation /// GO:0010592 positive regulation of lamellipodium assembly /// GO:0016601 Rac protein signal transduction /// GO:0038096 Fc-gamma receptor signaling pathway involved in phagocytosis /// GO:0048010 vascular endothelial growth factor receptor signaling path…	GO:0005515 protein binding /// GO:0032403 protein complex binding /// GO:0048365 Rac GTPase binding	2e-32	gi|442749249|gb|JAA66784.1| Hypothetical protein [Ixodes ricinus]	8e-45	gi|241033221|ref|XP_002406594.1| PREDICTED: tubulin beta chain-like [Macaca fascicular	1e-40	gi|604819704|gb|JAC32191.1| hypothetical protein [Amblyomma triste]	7e-47	sp|A2BD66|BRK1B_XENLA Probable protein BRICK1-B	9e-33	tr|L7M259|L7M259_9ACAR Putative brick1 scar/wave actin-nucleating complex subunit	2e-48			Predicted GTPase activator NB4S/EVI5 (contains TBC domain)/Calmodulin-binding protein Pollux (contains PTB and TBC domains)	0.16	General function prediction only	FRI, Frizzled	0.064	MatK_N, MatK/TrnK amino terminal region	0.1	693	482.44	612	27.73	63.13	100	693	473.98	832	41.79	67.36	100
c127891_g1_i1																				Malonyl-CoA decarboxylase	0.53	Carbohydrate transport and metabolism	C4, C-terminal tandem repeated domain in type 4 procollagens	0.62	DUF1005, Protein of unknown function (DUF1005)	0.24	553	342.66	11	0.7	1.6	100	553	334.15	1	0.07	0.11	100
c12793_g1_i1																				Adenylyl cyclase	0.25	General function prediction only	B12-binding_2, B12 binding domain	0.33	Neurexophilin, Neurexophilin	0.66	327	121.69	0	0	0	0	327	113.19	4	0.84	1.36	100
c128001_g1_i1																				Glucose-6-phosphate/phosphate and phosphoenolpyruvate/phosphate antiporter	0.065	Carbohydrate transport and metabolism, Amino acid transport and metabolism	FBOX, A Receptor for Ubiquitination Targets	0.14	DUF3863, Domain of Unknown Function with PDB structure (DUF3863)	0.44	427	217.78	6	0.6	1.37	100	427	209.15	1	0.11	0.18	100
c128019_g1_i1								gi|442755865|gb|JAA70092.1| Hypothetical protein [Ixodes ricinus]	5e-11	gi|662211960|ref|XP_008479687.1| PREDICTED: tubulin beta chain-like [Macaca fascicular	1e-08									Adiponutrin and related vesicular transport proteins; predicted alpha/beta hydrolase	0.98	Intracellular trafficking, secretion, and vesicular transport	THAP, The THAP domain is a putative DNA-binding domain (DBD) and probably also binds a zinc ion	1e-12	THAP, THAP domain	1e-12	846	635.41	0	0	0	0	846	626.95	726.58	27.59	44.47	94.74
c128019_g1_i2								gi|442755865|gb|JAA70092.1| Hypothetical protein [Ixodes ricinus]	6e-11	gi|662211960|ref|XP_008479687.1| PREDICTED: tubulin beta chain-like [Macaca fascicular	1e-08									Adiponutrin and related vesicular transport proteins; predicted alpha/beta hydrolase	1	Intracellular trafficking, secretion, and vesicular transport	THAP, The THAP domain is a putative DNA-binding domain (DBD) and probably also binds a zinc ion	1e-12	THAP, THAP domain	1e-12	863	652.4	90	3.02	6.87	100	863	643.95	41.42	1.53	2.47	5.26
c128020_g1_i1																				P-type ATPase	0.094	Inorganic ion transport and metabolism	PTX, Pentraxin / C-reactive protein / pentaxin family	0.63	PS-DH, Polyketide synthase dehydratase	0.14	396	187.5	0	0	0	0	396	178.84	8	1.06	1.72	100
c128028_g1_i1																				Translation initiation factor 2B, gamma subunit (eIF-2Bgamma/GCD1)	1.9	Translation, ribosomal structure and biogenesis	VWC, von Willebrand factor (vWF) type C domain	0.49	Chordopox_A20R, Chordopoxvirus A20R protein	0.43	414	205.05	5	0.53	1.21	100	414	196.4	3	0.36	0.59	100
c128069_g1_i1																				cAMP-regulated guanine nucleotide exchange factor	0.092	Signal transduction mechanisms	RanBD, Ran-binding domain	0.36	KbaA, KinB-signalling pathway activation in sporulation	0.063	360	152.81	0	0	0	0	360	144.17	11	1.82	2.93	100
c128090_g1_i1																				Structural maintenance of chromosome protein SMC5/Spr18, SMC superfamily	0.053	Chromatin structure and dynamics, Cell cycle control, cell division, chromosome partitioning, Replication, recombination and repair	C1, Protein kinase C conserved region 1 (C1) domains (Cysteine-rich domains)	0.32	zf-DHHC, DHHC palmitoyltransferase	0.058	591	380.56	8	0.46	1.05	100	591	372.07	4	0.26	0.41	100
c128093_g1_i1										gi|241250766|ref|XP_002403373.1| PREDICTED: tubulin beta chain-like [Macaca fascicular	9e-57	gi|604815807|gb|JAC30243.1| hypothetical protein, partial [Amblyomma triste]	5e-09			tr|B7PHQ3|B7PHQ3_IXOSC G-protein coupled receptor, putative	1e-59			G protein-coupled receptors	8e-12	Signal transduction mechanisms	PKS_KR, This enzymatic domain is part of bacterial polyketide synthases	0.085	7tm_2, 7 transmembrane receptor (Secretin family)	0.0002	447	237.45	0	0	0	0	447	228.84	7	0.73	1.17	100
c128180_g1_i1				- symbol:TIGD6 "Tigger transposable element-derived protein 6" species:9606 "Homo sapiens" [GO:0003677 "DNA binding" evidence=IEA] [GO:0005634 "nucleus" evidence=IDA] InterPro:IPR004875 InterPro:IPR007889 InterPro:IPR009057 Pfam:PF03184 Pfam:PF04218 PROSI		GO:0003677 DNA binding	5e-08			gi|641664535|ref|XP_008183043.1| PREDICTED: tubulin beta chain-like [Macaca fascicular	1e-12	gi|604824243|gb|JAC34459.1| putative tigger transposase [Amblyomma triste]	2e-14	sp|Q17RP2|TIGD6_HUMAN Tigger transposable element-derived protein 6	3e-08	tr|L7MLD5|L7MLD5_9ACAR Putative tick transposon (Fragment)	2e-24			DNA-binding centromere protein B (CENP-B)	0.032	Chromatin structure and dynamics, Cell cycle control, cell division, chromosome partitioning	CENPB, Putative DNA-binding domain in centromere protein B, mouse jerky and transposases	6e-09	HTH_Tnp_Tc5, Tc5 transposase DNA-binding domain	3e-05	360	152.81	0	0	0	0	360	144.17	6	0.99	1.6	100
c128183_g1_i2								gi|442756509|gb|JAA70413.1| Putative endonuclease/reverse transcript [Ixodes ricinus]	9e-06											Uncharacterized conserved protein (Rhs family)	1	Function unknown	Connexin_CCC, Gap junction channel protein cysteine-rich domain	0.22	7TM_GPCR_Sri, Serpentine type 7TM GPCR chemoreceptor Sri	0.29	495	284.95	19	1.46	3.32	100	495	276.4	21	1.81	2.92	100
c128185_g1_i1																				DNA topoisomerase I	0.039	Replication, recombination and repair	TOPEUc, DNA Topoisomerase I (eukaryota)	0.009	DUF2342, Uncharacterized conserved protein (DUF2342)	0.072	485	275.03	2	0.16	0.36	100	485	266.47	7	0.63	1.01	100
c128197_g1_i1																				F-actin binding protein, regulates actin cytoskeletal organization	0.19	Cytoskeleton	GHA, Glycoprotein hormone alpha chain homologues	0.29	Ehrlichia_rpt, Ehrlichia tandem repeat (Ehrlichia_rpt)	0.049	783	572.41	19	0.73	1.65	100	783	563.96	0	0	0	0
c128222_g1_i1																				Uncharacterized conserved protein	0.067	Function unknown	Brix, The Brix domain is found in a number of eukaryotic proteins	0.16	Dpy19, Q-cell neuroblast polarisation	0.029	422	212.88	0	0	0	0	422	204.24	8	0.93	1.5	100
c128226_g1_i1																				Predicted Dolichyl-phosphate-mannose-protein mannosyltransferase	0.48	General function prediction only	ZnF_C4, c4 zinc finger in nuclear hormone receptors	0.33	HXXEE, Protein of unknown function with HXXEE motif	0.33	623	412.5	77	4.08	9.29	100	623	404.03	167	9.84	15.86	100
c128231_g1_i2												gi|604812530|gb|JAC28605.1| putative secreted protein precursor [Amblyomma triste]	1e-10			tr|A0A023G6V6|A0A023G6V6_9ACAR Putative secreted protein	8e-10			DEAD box RNA helicase	0.66	General function prediction only	LIGANc, Ligase N family	0.093	EB, EB module	0.021	405	196.26	2	0.22	0.51	100	405	187.61	14	1.78	2.86	100
c128244_g1_i1																				Uncharacterized conserved protein	0.066	Function unknown	Cu_FIST, Copper-Fist	0.027	Ribosomal_L35Ae, Ribosomal protein L35Ae	0.32	361	153.76	7	1	2.27	100	361	145.12	1	0.16	0.26	100
c128309_g1_i1																				Receptor-like protein tyrosine kinase RYK/derailed	0.22	Signal transduction mechanisms	WIF, Wnt-inhibitory factor-1 like domain	0.097	COMP, Cartilage oligomeric matrix protein	0.1	328	122.62	6	1.07	2.44	100	328	114.12	7	1.46	2.35	100
c128315_g1_i1																				Ribosome biogenesis protein - Nop56p/Sik1p	2.8	RNA processing and modification, Translation, ribosomal structure and biogenesis	SEC63, Domain of unknown function in Sec63p, Brr2p and other proteins	0.53	PP_kinase_C, Polyphosphate kinase C-terminal domain	0.38	339	132.91	4	0.66	1.5	100	339	124.34	1	0.19	0.31	100
c128357_g1_i1																				G protein-coupled receptor kinase	1.5	Signal transduction mechanisms	PlsC, Phosphate acyltransferases	0.43	PIG-S, Phosphatidylinositol-glycan biosynthesis class S protein	0.39	698	487.44	45	2.02	4.59	100	698	478.98	63	3.13	5.05	100
c128406_g1_i1												gi|604823785|gb|JAC34230.1| putative tigger transposase, partial [Amblyomma triste]	8e-15			tr|L7MDS5|L7MDS5_9ACAR Putative tick transposon (Fragment)	2e-18			WD40 repeat-containing protein	0.42	General function prediction only	RPOL9, RNA polymerase subunit 9	0.077	Peptidase_M26_C, M26 IgA1-specific Metallo-endopeptidase C-terminal region	0.39	349	142.35	3	0.46	1.05	100	349	133.74	4	0.71	1.15	100
c128407_g1_i1																				NADPH oxidase	1.2	Energy production and conversion	EPH_lbd, Ephrin receptor ligand binding domain	0.1	Glyco_hydro_47, Glycosyl hydrolase family 47	1.1	328	122.62	0	0	0	0	328	114.12	4	0.83	1.35	100
c128435_g1_i1										gi|922982348|gb|ALB01933.1| phosphoenolpyruvate carboxykinase [Francisella tularensis subsp. tularensis 8	5e-71									Translation initiation factor 3, subunit a (eIF-3a)	0.021	Translation, ribosomal structure and biogenesis	OmpH, Outer membrane protein (OmpH-like)	0.014	ERM, Ezrin/radixin/moesin family	0.002	493	282.97	33	2.55	5.8	100	493	274.41	1	0.09	0.14	100
c128456_g1_i1																				Tubby superfamily protein TULP4	0.42	General function prediction only	INB, Integrin beta subunits (N-terminal portion of extracellular region)	0.25	DUF3891, Protein of unknown function (DUF3891)	0.44	302	98.76	0	0	0	0	302	90.52	3	0.79	1.27	100
c128490_g1_i1																				Aminomethyl transferase	1.1	Amino acid transport and metabolism	RhoGAP, GTPase-activator protein for Rho-like GTPases	0.23	Caps_synth_GfcC, Capsule biosynthesis GfcC	1.3	304	100.56	3	0.65	1.48	100	304	92.3	3	0.77	1.25	100
c12852_g1_i1																				K+/Cl- cotransporter KCC1 and related transporters	1.1	Inorganic ion transport and metabolism	FRI, Frizzled	0.052	Na_H_Exchanger, Sodium/hydrogen exchanger family	0.011	346	139.51	9	1.41	3.21	100	346	130.91	12	2.18	3.52	100
c128542_g1_i1																				DEAD box-containing helicase-like transcription factor/DNA repair protein	0.23	Replication, recombination and repair	BPI1, BPI/LBP/CETP N-terminal domain	0.12	ECM11, Extracellular mutant protein 11	0.22	367	159.5	0	0	0	0	367	150.85	4	0.63	1.02	100
c128563_g1_i1																				Uncharacterized conserved protein	0.049	Function unknown	SAM_PNT, SAM / Pointed domain	0.41	FTA2, Kinetochore Sim4 complex subunit FTA2	0.76	388	179.74	4	0.49	1.11	100	388	171.08	5	0.7	1.12	100
c128596_g1_i1																				Sulfotransferase	0.54	General function prediction only	IENR1, Intron encoded nuclease repeat motif	0.16	DUF443, Protein of unknown function (DUF443)	0.048	880	669.4	2	0.07	0.15	100	880	660.95	24	0.86	1.39	100
c128696_g1_i1										gi|49146453|ref|YP_025749.1| PREDICTED: tubulin beta chain-like [Macaca fascicular	5e-15			sp|B0FWC6|NU2M_AEDAE NADH-ubiquinone oxidoreductase chain 2	2e-06	tr|W0FDL4|W0FDL4_9ACAR NADH-ubiquinone oxidoreductase chain 2	8e-09			NADH dehydrogenase subunits 2, 5, and related proteins	0.002	Energy production and conversion	C2, Protein kinase C conserved region 2 (CalB)	0.34	Aa_trans, Transmembrane amino acid transporter protein	0.0004	391	182.65	0	0	0	0	391	173.99	5	0.68	1.1	100
c128704_g1_i1																				RNA polymerase III transcription factor TFIIIC	1	Transcription	HTH_ARSR, helix_turn_helix, Arsenical Resistance Operon Repressor	0.14	UPF0300, Uncharacterized protein family (UPF0300)	0.52	306	102.38	0	0	0	0	306	94.09	3	0.76	1.22	100
c128720_g1_i2																				Extracellular matrix glycoprotein Laminin subunits alpha and gamma	0.14	Extracellular structures	Cation_ATPase_N, Cation transporter/ATPase, N-terminus	0.37	NSP2-B_epitope, Immunogenic region of nsp2 protein of arterivirus polyprotein	0.8	551	340.66	1	0.06	0.15	100	551	332.15	33.32	2.39	3.85	79.63
c128733_g1_i1																				Aminopeptidases of the M20 family	0.19	Posttranslational modification, protein turnover, chaperones, General function prediction only	WAP, Four-disulfide core domains	0.19	DUF4380, Domain of unknown function (DUF4380)	0.087	306	102.38	5	1.07	2.43	100	306	94.09	13	3.29	5.3	100
c12879_g1_i1																				RNA polymerase II transcription termination factor TTF2/lodestar, DEAD-box superfamily	0.12	Transcription, Replication, recombination and repair	DM9, Repeats found in Drosophila proteins	0.021	AmoC, Ammonia monooxygenase/methane monooxygenase, subunit C	1.7	329	123.55	0	0	0	0	329	115.04	4	0.83	1.33	100
c128840_g1_i1																				Predicted membrane-anchored protein	0.38	Function unknown	DISIN, Homologues of snake disintegrins	0.15	WAPL, Wings apart-like protein regulation of heterochromatin	0.32	322	117.05	0	0	0	0	322	108.59	3	0.66	1.06	100
c128867_g1_i1																				ZYG-1-like serine/threonine protein kinases	0.79	General function prediction only	HRDC, Helicase and RNase D C-terminal	0.15	FancD2, Fanconi anaemia protein FancD2 nuclease	0.072	345	138.57	4	0.63	1.44	100	345	129.97	11	2.01	3.25	100
c128969_g1_i1																tr|L7LWA7|L7LWA7_9ACAR Putative tick transposon	3e-11			LIM domain binding protein LDB1/NLI/CLIM	0.57	Transcription	OMPdecase, Orotidine 5'-phosphate decarboxylase / HUMPS family	0.85	7TM_GPCR_Srd, Serpentine type 7TM GPCR chemoreceptor Srd	0.22	443	233.51	8	0.75	1.7	100	443	224.9	2	0.21	0.34	100
c128991_g1_i1										gi|241836502|ref|XP_002415100.1| PREDICTED: tubulin beta chain-like [Macaca fascicular	1e-23	gi|604814214|gb|JAC29447.1| putative secreted protein, partial [Amblyomma triste]	1e-28			tr|A0A023G6P3|A0A023G6P3_9ACAR Putative secreted protein (Fragment)	8e-28			Glycerol-3-phosphate dehydrogenase/dihydroxyacetone 3-phosphate reductase	0.74	Energy production and conversion	ZnF_TAZ, TAZ zinc finger, present in p300 and CBP	0.024	VSP, Giardia variant-specific surface protein	0.14	365	157.59	5	0.69	1.58	100	365	148.94	1	0.16	0.26	100
c129006_g1_i1																				Tyrosine aminotransferase	0.77	Amino acid transport and metabolism	COG6, Conserved oligomeric complex COG6	0.43	Peptidase_M11, Gametolysin peptidase M11	0.54	436	226.62	0	0	0	0	436	218	9	0.98	1.58	100
c129025_g1_i1																				Anaphase-promoting complex (APC), subunit 1 (meiotic check point regulator/Tsg24)	0.66	Cell cycle control, cell division, chromosome partitioning, Posttranslational modification, protein turnover, chaperones	RhoGAP, GTPase-activator protein for Rho-like GTPases	0.57	PAP2, PAP2 superfamily	0.16	449	239.42	5	0.46	1.04	100	449	230.82	1	0.1	0.17	100
c129041_g1_i1																				N-acetylglucosaminyltransferase I	0.8	Carbohydrate transport and metabolism	CASc, Caspase, interleukin-1 beta converting enzyme (ICE) homologues	0.35	Transpos_assoc, Transposase-associated domain	0.49	340	133.85	9	1.47	3.35	100	340	125.28	0	0	0	0
c129049_g1_i1																				Predicted membrane protein	0.089	Function unknown	START, in StAR and phosphatidylcholine transfer protein	0.16	ORMDL, ORMDL family	0.008	391	182.65	0	0	0	0	391	173.99	7	0.96	1.54	100
c129105_g1_i1												gi|604823445|gb|JAC34060.1| putative rvt 1, partial [Amblyomma triste]	1e-06							SNARE protein GS28	1.3	Intracellular trafficking, secretion, and vesicular transport	AKAP_110, A-kinase anchor protein 110 kDa	0.083	Tymo_45kd_70kd, Tymovirus 45/70Kd protein	0.69	553	342.66	5	0.32	0.73	100	553	334.15	13	0.93	1.49	100
c129112_g1_i1																				Homeobox transcription factor prospero	0.074	Transcription	TLC, TRAM, LAG1 and CLN8 homology domains	0.039	HPD, Homeo-prospero domain	0.006	328	122.62	0	0	0	0	328	114.12	3	0.63	1.01	100
c12914_g1_i1																				Nucleotide excision repair factor NEF2, RAD4/CUT5 component	0.37	Replication, recombination and repair	LITAF, Possible membrane-associated motif in LPS-induced tumor necrosis factor alpha factor (LITAF), also known as PIG7, and other animal proteins	0.6	SCAMP, SCAMP family	0.31	699	488.44	10	0.45	1.02	100	699	479.98	9	0.45	0.72	100
c129207_g1_i1																				Tumor differentially expressed (TDE) protein	0.058	Function unknown	VHS, Domain present in VPS-27, Hrs and STAM	0.098	Presenilin, Presenilin	0.054	354	147.09	0	0	0	0	354	138.47	4	0.69	1.11	100
c129216_g1_i1																				GTP-binding protein	0.23	General function prediction only	LMWPc, Low molecular weight phosphatase family	0.32	Glyco_trans_1_2, Glycosyl transferases group 1	0.046	415	206.03	1	0.11	0.24	100	415	197.38	8	0.96	1.56	100
c129223_g1_i1																				Transforming growth factor beta, bone morphogenetic protein and related proteins	0.053	Signal transduction mechanisms	TGFB, Transforming growth factor-beta (TGF-beta) family	0.04	DUF3984, Protein of unknown function (DUF3984)	0.12	388	179.74	4	0.49	1.11	100	388	171.08	0	0	0	0
c129237_g1_i1																				Vacuolar sorting protein PEP3/VPS18	0.73	Intracellular trafficking, secretion, and vesicular transport	CYCLIN, domain present in cyclins, TFIIB and Retinoblastoma	0.066	DUF4137, SBF-like CPA transporter family (DUF4137)	0.25	541	330.7	8	0.53	1.2	100	541	322.18	3	0.22	0.36	100
c129291_g1_i1																				Amino acid transporters	0.004	Amino acid transport and metabolism	ZnF_TTF, zinc finger in transposases and transcription factors	0.016	Herpes_ori_bp, Origin of replication binding protein	0.22	340	133.85	5	0.82	1.86	100	340	125.28	0	0	0	0
c129313_g1_i1																				Origin recognition complex, subunit 3	0.3	Replication, recombination and repair	UBX, Domain present in ubiquitin-regulatory proteins	0.046	7TM_GPCR_Srab, Serpentine type 7TM GPCR receptor class ab chemoreceptor	0.32	497	286.94	6	0.46	1.04	100	497	278.38	1	0.09	0.14	100
c129317_g1_i1																				Uncharacterized conserved protein	1.7	Function unknown	TLC, TRAM, LAG1 and CLN8 homology domains	0.011	TRAM_LAG1_CLN8, TLC domain	0.023	416	207	5	0.53	1.2	100	416	198.36	1	0.12	0.19	100
c129344_g1_i1																				Predicted membrane protein	1.2	Function unknown	LYZ2, Lysozyme subfamily 2	0.097	DUF2130, Uncharacterized protein conserved in bacteria (DUF2130)	0.17	500	289.92	2	0.15	0.34	100	500	281.37	17	1.44	2.32	100
c129391_g1_i1																				60S ribosomal protein L22	0.5	Translation, ribosomal structure and biogenesis	LITAF, Possible membrane-associated motif in LPS-induced tumor necrosis factor alpha factor (LITAF), also known as PIG7, and other animal proteins	0.058	DUF1356, Protein of unknown function (DUF1356)	0.65	700	489.44	11	0.49	1.12	100	700	480.98	4	0.2	0.32	100
c129412_g1_i1																				Amino acid transporters	0.41	Amino acid transport and metabolism	Brr6_like_C_C, Di-sulfide bridge nucleocytoplasmic transport domain	0.26	DUF673, Protein of unknown function (DUF673)	0.009	409	200.16	4	0.44	0.99	100	409	191.51	10	1.24	2	100
c129424_g1_i1																				Splicing coactivator SRm160/300, subunit SRm300	0.085	RNA processing and modification	VKc, Family of likely enzymes that includes the catalytic subunit of vitamin K epoxide reductase	0.076	RNA_polI_A34, DNA-directed RNA polymerase I subunit RPA34	0.12	327	121.69	1	0.18	0.41	100	327	113.19	7	1.47	2.37	100
c129429_g1_i1																				Uncharacterized conserved protein	0.11	Function unknown	DysFC, Dysferlin domain, C-terminal region	0.093	PolyA_pol_arg_C, Polymerase A arginine-rich C-terminus	0.046	366	158.55	0	0	0	0	366	149.9	6	0.95	1.54	100
c129434_g1_i1																				Vacuolar H+-ATPase V0 sector, subunit a	0.22	Energy production and conversion	ZnF_TAZ, TAZ zinc finger, present in p300 and CBP	0.012	MIR, MIR domain	0.19	307	103.29	1	0.21	0.48	100	307	94.98	3	0.75	1.21	100
c129444_g1_i1								gi|442761621|gb|JAA72969.1| Putative rte ele1 orf1 -h 1e-60 -j 4, partial [Ixodes ricinus]	1e-09	gi|999981331|gb|KXJ20505.1| phosphoenolpyruvate carboxykinase [Francisella tularensis subsp. tularensis 8	8e-10	gi|604813656|gb|JAC29168.1| putative rte ele1 orf1 -h 1e-60 -j 4 [Amblyomma triste]	7e-09			tr|L7MD44|L7MD44_9ACAR Putative tick transposon (Fragment)	1e-10			Glycolate oxidase	1	Energy production and conversion	CHRD, A domain in the BMP inhibitor chordin and in microbial proteins	0.2	TraF, F plasmid transfer operon protein	0.77	585	374.57	13	0.76	1.73	100	585	366.08	4	0.26	0.42	100
c129447_g1_i1																				Multidrug resistance-associated protein/mitoxantrone resistance protein, ABC superfamily	0.18	Secondary metabolites biosynthesis, transport and catabolism	MYSc, Myosin	0.17	Waikav_capsid_1, Waikavirus capsid protein 1	0.14	340	133.85	1	0.16	0.37	100	340	125.28	5	0.95	1.53	100
c129479_g1_i1										gi|241253038|ref|XP_002403783.1| PREDICTED: tubulin beta chain-like [Macaca fascicular	2e-21					tr|B7PHX5|B7PHX5_IXOSC Zinc finger protein, putative	2e-24			K+-channel ERG and related proteins, contain PAS/PAC sensor domain	7.3	Inorganic ion transport and metabolism, Signal transduction mechanisms	PYNP_C, Pyrimidine nucleoside phosphorylase C-terminal domain	0.085	CHAD, CHAD domain	0.36	587	376.57	2	0.12	0.26	100	587	368.08	14	0.91	1.46	100
c129518_g1_i1																				Ferric reductase, NADH/NADPH oxidase and related proteins	0.085	Inorganic ion transport and metabolism, Secondary metabolites biosynthesis, transport and catabolism	GPS, G-protein-coupled receptor proteolytic site domain	0.25	7TM_GPCR_Srb, Serpentine type 7TM GPCR chemoreceptor Srb	0.093	1100	889.4	23	0.57	1.29	100	1100	880.95	21	0.57	0.91	100
c129574_g2_i1																				Major facilitator superfamily permease - Cdc91p	0.37	General function prediction only	G_alpha, G protein alpha subunit	0.21	Herpes_UL49_5, Herpesvirus UL49	0.17	310	106.02	0	0	0	0	310	97.68	4	0.97	1.57	100
c129598_g1_i1																				Uncharacterized conserved protein, contains TBC domain	0.96	Signal transduction mechanisms, General function prediction only	HTTM, Horizontally Transferred TransMembrane Domain	1.1	DUF505, Protein of unknown function (DUF505)	0.39	815	604.41	400	14.47	32.93	100	815	595.96	38	1.52	2.45	100
c129606_g1_i1																				ATP-dependent RNA helicase	0.62	RNA processing and modification	Catalase, Catalases are antioxidant enzymes that catalyse the conversion of hydrogen peroxide to water and molecular oxygen, serving to protect cells from its toxic effects	0.31	Spermine_synth, Spermine/spermidine synthase	0.65	300	96.95	4	0.9	2.05	100	300	88.75	17	4.56	7.35	100
c129679_g1_i1																				Prenyl protein protease	2.1	Posttranslational modification, protein turnover, chaperones	Inhibitor_I29, Cathepsin propeptide inhibitor domain (I29)	0.037	DUF489, Protein of unknown function (DUF489)	0.9	787	576.41	75	2.84	6.48	100	787	567.96	40	1.68	2.7	100
c129684_g1_i1																				U4/U6 small nuclear ribonucleoprotein Prp4 (contains WD40 repeats)	1.4	RNA processing and modification	PA2c, Phospholipase A2	0.013	Phospholip_A2_1, Phospholipase A2	0.024	351	144.25	5	0.76	1.73	100	351	135.63	0	0	0	0
c129689_g1_i1				- symbol:Q95V68 "Lysozyme" species:6938 "Ornithodoros moubata" [GO:0003796 "lysozyme activity" evidence=IDA] InterPro:IPR000974 PRINTS:PR00137 InterPro:IPR023346 SUPFAM:SSF53955 GO:GO:0003796 InterPro:IPR001916 InterPro:IPR019799 Pfam:PF00062 PRINTS:PR001		GO:0003796 lysozyme activity	2e-52	gi|442753879|gb|JAA69099.1| Putative lysozyme [Ixodes ricinus]	4e-36	gi|16326735|gb|AAL17868.1|AF425264_1 lysozyme precursor [Ornithodoros mouba	2e-50	gi|604825414|gb|JAC35044.1| putative alpha-lactalbumin / lysozyme c [Amblyomma triste]	2e-36	sp|Q17005|LYSC1_ANOGA Lysozyme c-1	4e-35	tr|Q95V68|Q95V68_ORNMO Lysozyme	2e-53	c129689_g1_i1|m.488802	YES	Anaphase promoting complex, Cdc20, Cdh1, and Ama1 subunits	0.11	Cell cycle control, cell division, chromosome partitioning, Posttranslational modification, protein turnover, chaperones	LYZ1, Alpha-lactalbumin / lysozyme C	5e-38	Lys, C-type lysozyme/alpha-lactalbumin family	1e-28	684	473.45	14.34	0.66	1.51	9.43	684	464.99	0	0	0	0
c129689_g1_i2				- symbol:Q95V68 "Lysozyme" species:6938 "Ornithodoros moubata" [GO:0003796 "lysozyme activity" evidence=IDA] InterPro:IPR000974 PRINTS:PR00137 InterPro:IPR023346 SUPFAM:SSF53955 GO:GO:0003796 InterPro:IPR001916 InterPro:IPR019799 Pfam:PF00062 PRINTS:PR001		GO:0003796 lysozyme activity	3e-52	gi|442753879|gb|JAA69099.1| Putative lysozyme [Ixodes ricinus]	5e-36	gi|16326735|gb|AAL17868.1|AF425264_1 lysozyme precursor [Ornithodoros mouba	3e-50	gi|604825414|gb|JAC35044.1| putative alpha-lactalbumin / lysozyme c [Amblyomma triste]	5e-36	sp|Q17005|LYSC1_ANOGA Lysozyme c-1	2e-34	tr|Q95V68|Q95V68_ORNMO Lysozyme	3e-53	c129689_g1_i2|m.488812	YES	Anaphase promoting complex, Cdc20, Cdh1, and Ama1 subunits	0.14	Cell cycle control, cell division, chromosome partitioning, Posttranslational modification, protein turnover, chaperones	LYZ1, Alpha-lactalbumin / lysozyme C	6e-38	Lys, C-type lysozyme/alpha-lactalbumin family	2e-28	845	634.41	184.66	6.36	14.49	90.57	845	625.95	2	0.08	0.12	100
c129693_g1_i1																				Phospholipase A2-activating protein (contains WD40 repeats)	1.1	Lipid transport and metabolism	MYSc, Myosin	0.082	Siva, Cd27 binding protein (Siva)	0.35	610	399.52	20	1.09	2.49	100	610	391.04	23	1.4	2.26	100
c129699_g1_i1										gi|350645272|emb|CCD60053.1| unnamed protein product [Tetraodon nig	3e-40	gi|604794573|gb|JAC19731.1| putative gypsy nogag [Amblyomma cajennense]	3e-08	sp|P27401|POL_SFV3L Pro-Pol polyprotein	6e-06	tr|L7LZ63|L7LZ63_9ACAR Putative tick transposon	3e-45			Cytoskeletal regulator Flightless-I (contains leucine-rich and gelsolin repeats)	1.2	Cytoskeleton	PAM, PCI/PINT associated module	0.019	rve, Integrase core domain	3e-10	623	412.5	0	0	0	0	623	404.03	22	1.3	2.09	100
c129749_g1_i1																				Homeobox protein	0.09	General function prediction only	CAP10, Putative lipopolysaccharide-modifying enzyme	0.038	Utp11, Utp11 protein	0.16	706	495.44	6	0.26	0.6	100	706	486.98	89	4.35	7.01	100
c12974_g1_i1																				Uncharacterized conserved protein, contains DM10 domain	0.34	Function unknown	CW, CW domain	0.073	DUF3397, Protein of unknown function (DUF3397)	0.022	372	164.3	5	0.67	1.51	100	372	155.65	0	0	0	0
c129763_g1_i1																				sn-1,2-diacylglycerol ethanolamine- and cholinephosphotranferases	0.2	Lipid transport and metabolism	Bgal_small_N, Beta galactosidase small chain	0.15	DUF2075, Uncharacterized conserved protein (DUF2075)	0.57	367	159.5	0	0	0	0	367	150.85	4	0.63	1.02	100
c12976_g1_i1																				Phosphoinositide phosphatase SAC1	3.1	Lipid transport and metabolism	BetaGal_dom2, Beta-galactosidase, domain 2	0.14	COX2_TM, Cytochrome C oxidase subunit II, transmembrane domain	0.31	490	279.99	11	0.86	1.96	100	490	271.43	15	1.32	2.12	100
c129821_g1_i1																				Cell cycle control protein (crooked neck)	0.41	Cell cycle control, cell division, chromosome partitioning	RNB, This domain is the catalytic domain of ribonuclease II	0.21	Multi-haem_cyto, Seven times multi-haem cytochrome CxxCH	0.24	343	136.68	2	0.32	0.73	100	343	128.09	7	1.3	2.1	100
c129838_g1_i1																				Myotubularin-related phosphatidylinositol 3-phosphate 3-phosphatase MTM6	0.79	General function prediction only	IGc1, Immunoglobulin C-Type	0.45	Myotub-related, Myotubularin-like phosphatase domain	0.028	350	143.3	3	0.46	1.04	100	350	134.68	1	0.18	0.28	100
c129846_g1_i1																				Predicted molecular chaperone, contains DnaJ domain	0.094	Posttranslational modification, protein turnover, chaperones	CHB_HEX, Putative carbohydrate binding domain	0.3	Peptidase_M1, Peptidase family M1	0.94	305	101.47	1	0.22	0.49	100	305	93.19	4	1.02	1.65	100
c129867_g1_i1																				Uncharacterized conserved protein	0.07	Function unknown	Agouti, Agouti protein	0.26	FAM47, FAM47 family	0.003	616	405.51	11	0.59	1.35	100	616	397.04	0	0	0	0
c129878_g1_i1																				Lysyl hydroxylase	2.5	Posttranslational modification, protein turnover, chaperones	DSPc, Dual specificity phosphatase, catalytic domain	0.21	ChpXY, CO2 hydration protein (ChpXY)	0.4	480	270.07	6	0.49	1.11	100	480	261.5	6	0.55	0.88	100
c129940_g1_i1												gi|604812536|gb|JAC28608.1| putative secreted protein precursor [Amblyomma triste]	3e-07							Ubiquitin-protein ligase	0.31	Posttranslational modification, protein turnover, chaperones	ZnF_C4, c4 zinc finger in nuclear hormone receptors	0.11	SBP_bac_5, Bacterial extracellular solute-binding proteins, family 5 Middle	0.1	556	345.65	0	0	0	0	556	337.14	19	1.34	2.16	100
c129991_g1_i1																				TBX1 and related T-box transcription factors	0.64	Transcription	YL1_C, YL1 nuclear protein C-terminal domain	0.24	DUF974, Protein of unknown function (DUF974)	0.57	731	520.43	0	0	0	0	731	511.97	22	1.02	1.65	100
c130023_g1_i1																				Tyrosine kinase negative regulator CBL	0.39	Defense mechanisms	LU, Ly-6 antigen / uPA receptor -like domain	0.091	RAB3GAP2_N, Rab3 GTPase-activating protein regulatory subunit N-terminus	0.17	399	190.42	17	1.95	4.44	100	399	181.76	18	2.36	3.8	100
c130034_g1_i1																				Predicted E3 ubiquitin ligase	1.8	Posttranslational modification, protein turnover, chaperones	KAZAL, Kazal type serine protease inhibitors	0.29	BpuSI_N, BpuSI N-terminal domain	1.1	355	148.04	0	0	0	0	355	139.42	5	0.85	1.38	100
c130041_g1_i1																				Serine/threonine protein kinase	0.063	Signal transduction mechanisms	MUTSd, DNA-binding domain of DNA mismatch repair MUTS family	0.04	TcpF, Vibrio cholerae toxin co-regulated pilus biosynthesis protein F	0.23	304	100.56	7	1.52	3.46	100	304	92.3	0	0	0	0
c130059_g1_i1										gi|241633323|ref|XP_002408675.1| PREDICTED: tubulin beta chain-like [Macaca fascicular	5e-10					tr|V5HA96|V5HA96_IXORI Putative dihydroxyacetone kinase/glycerone kinase	3e-13			Dihydroxyacetone kinase/glycerone kinase	2e-09	Carbohydrate transport and metabolism	DZF, domain in DSRM or ZnF_C2H2 domain containing proteins	0.075	Dak1, Dak1 domain	6e-08	328	122.62	3	0.53	1.22	100	328	114.12	0	0	0	0
c130080_g1_i1																				Uncharacterized high-glucose-regulated protein	2.7	General function prediction only	HTH_GNTR, helix_turn_helix gluconate operon transcriptional repressor	0.78	DUF3866, Protein of unknown function (DUF3866)	0.99	676	465.45	19	0.89	2.03	100	676	456.99	34	1.77	2.86	100
c130085_g1_i1																				Ankyrin repeat protein	2.6	General function prediction only	Alpha_L_fucos, Alpha-L-fucosidase	0.19	DUF3490, Domain of unknown function (DUF3490)	0.64	507	296.87	6	0.44	1.01	100	507	288.33	2	0.17	0.27	100
c1300_g1_i1																				Hormone-sensitive lipase HSL	0.83	Lipid transport and metabolism	Zalpha, Z-DNA-binding domain in adenosine deaminases	0.21	Upf2, Up-frameshift suppressor 2	0.24	358	150.9	343	49.68	113.12	100	358	142.27	668	111.78	180.19	100
c130116_g1_i1																				Uncharacterized conserved protein	1.6	Function unknown	ZnF_C4, c4 zinc finger in nuclear hormone receptors	0.15	Myticin-prepro, Myticin pre-proprotein from the mussel	0.16	449	239.42	0	0	0	0	449	230.82	7	0.72	1.16	100
c130148_g1_i1																				Delta 6-fatty acid desaturase/delta-8 sphingolipid desaturase	0.24	Lipid transport and metabolism	LU, Ly-6 antigen / uPA receptor -like domain	0.26	7TM_GPCR_Srsx, Serpentine type 7TM GPCR chemoreceptor Srsx	0.045	314	109.68	0	0	0	0	314	101.3	3	0.71	1.14	100
c130159_g1_i1																				Lanthionine synthetase C-like protein 1	0.088	Defense mechanisms	RhoGAP, GTPase-activator protein for Rho-like GTPases	0.1	DUF3537, Protein of unknown function (DUF3537)	0.07	335	129.16	4	0.68	1.54	100	335	120.61	0	0	0	0
c130241_g1_i1																				Predicted thioesterase	0.064	General function prediction only	RhoGAP, GTPase-activator protein for Rho-like GTPases	0.1	Thr_synth_N, Threonine synthase N terminus	0.075	351	144.25	4	0.61	1.38	100	351	135.63	0	0	0	0
c130254_g1_i1																				Ribosome biogenesis protein - Nop58p/Nop5p	0.53	RNA processing and modification, Translation, ribosomal structure and biogenesis	CG-1, CG-1 domains are highly conserved domains of about 130 amino-acid residues	0.29	Adeno_E1B_55K, Adenovirus EB1 55K protein / large t-antigen	0.097	354	147.09	4	0.59	1.35	100	354	138.47	0	0	0	0
c130275_g1_i1																				Ankyrin repeat and DHHC-type Zn-finger domain containing proteins	0.34	General function prediction only	AgrB, Accessory gene regulator B	0.05	OATP, Organic Anion Transporter Polypeptide (OATP) family	0.062	424	214.84	6	0.61	1.39	100	424	206.2	4	0.46	0.74	100
c130294_g1_i1																				ZYG-1-like serine/threonine protein kinases	2.1	General function prediction only	AgrB, Accessory gene regulator B	0.073	DUF4495, Domain of unknown function (DUF4495)	0.09	416	207	5	0.53	1.2	100	416	198.36	0	0	0	0
c130318_g1_i1																				P-type ATPase	0.042	General function prediction only	MCM, minichromosome maintenance proteins	0.095	EXS, EXS family	0.049	409	200.16	5	0.55	1.24	100	409	191.51	0	0	0	0
c130368_g1_i1																				Pectin acetylesterase and similar proteins	0.36	Cell wall/membrane/envelope biogenesis	Bac_rhodopsin, Bacteriorhodopsin-like protein	0.023	Bac_rhodopsin, Bacteriorhodopsin-like protein	0.22	301	97.85	0	0	0	0	301	89.63	3	0.8	1.28	100
c130387_g1_i1																				RhoGEF GTPase	0.17	Signal transduction mechanisms	HTH_ASNC, helix_turn_helix ASNC type	0.17	TATR, Trans-activating transcriptional regulator	0.093	333	127.29	3	0.52	1.17	100	333	118.75	0	0	0	0
c130391_g1_i2				- symbol:MMEL1 "Uncharacterized protein" species:9031 "Gallus gallus" [GO:0004222 "metalloendopeptidase activity" evidence=IEA] [GO:0006508 "proteolysis" evidence=IEA] [GO:0016021 "integral component of membrane" evidence=IEA] InterPro:IPR000718 InterPro:	GO:0006508 proteolysis	GO:0004222 metalloendopeptidase activity	6e-16	gi|442750201|gb|JAA67260.1| Putative peptidase family m13 includes neprilysin [Ixodes ricinus]	5e-17	gi|915666034|gb|KOC67962.1| phosphoenolpyruvate carboxykinase [Francisella tularensis subsp. tularensis 8	3e-16	gi|604800848|gb|JAC22865.1| putative peptidase family m13, partial [Amblyomma cajennense]	1e-24	sp|Q5RE69|NEP_PONAB Neprilysin	4e-14	tr|A0A023FPU6|A0A023FPU6_9ACAR Putative peptidase family m13 (Fragment)	1e-23			M13 family peptidase	5e-14	Amino acid transport and metabolism	LeuA_dimer, LeuA allosteric (dimerisation) domain	0.19	Peptidase_M13_N, Peptidase family M13	3e-14	490	279.99	7.84	0.61	1.39	63.46	490	271.43	0	0	0	0
c130422_g1_i1																				Uncharacterized conserved protein, contains DM14 and C2 domains	0.087	General function prediction only	BAR, BAR domain	0.015	Potyvirid-P3, Protein P3 of Potyviral polyprotein	0.17	304	100.56	4	0.87	1.98	100	304	92.3	3	0.77	1.25	100
c130443_g1_i1																				Hydrolytic enzymes of the alpha/beta hydrolase fold	0.3	Posttranslational modification, protein turnover, chaperones, General function prediction only	EGF, Epidermal growth factor-like domain	0.049	bHLH-MYC_N, bHLH-MYC and R2R3-MYB transcription factors N-terminal	0.18	319	114.28	2	0.38	0.87	100	319	105.85	3	0.67	1.09	100
c130497_g1_i1																				Glutamate-gated metabotropic ion channel receptor subunit GRM2 and related subunits, G-protein coupled receptor superfamily	0.14	Inorganic ion transport and metabolism, Signal transduction mechanisms	ZnF_TAZ, TAZ zinc finger, present in p300 and CBP	0.001	Papilloma_E5, Papillomavirus E5	0.099	334	128.22	6	1.02	2.33	100	334	119.68	1	0.2	0.32	100
c130529_g1_i1																				Chaperonin complex component, TCP-1 alpha subunit (CCT1)	0.75	Posttranslational modification, protein turnover, chaperones	HECTc, Domain Homologous to E6-AP Carboxyl Terminus with	0.13	DUF4095, Domain of unknown function (DUF4095)	0.33	540	329.7	0	0	0	0	540	321.19	15	1.11	1.79	100
c130534_g1_i1																				CDC42 Rho GTPase-activating protein	0.46	Signal transduction mechanisms, Cytoskeleton	FU, Furin-like repeats	0.038	DUF1693, Domain of unknown function (DUF1693)	0.32	448	238.44	1	0.09	0.21	100	448	229.83	8	0.83	1.34	100
c130535_g1_i1	3e-08									gi|926615445|ref|XP_013772801.1| PREDICTED: tubulin beta chain-like [Macaca fascicular	1e-18			sp|C9D7C2|CAC1A_APIME Voltage-dependent calcium channel type A subunit alpha-1	1e-12	tr|T1K0U4|T1K0U4_TETUR Uncharacterized protein	2e-14			Transcription factor NKX-5.1/HMX1, contains HOX domain	0.096	Transcription	Amelogenin, Amelogenins, cell adhesion proteins, play a role in the biomineralisation of teeth	1	Pilus_CpaD, Pilus biogenesis CpaD protein (pilus_cpaD)	0.23	568	357.61	44	2.69	6.12	100	568	349.11	56	3.82	6.16	100
c130544_g1_i1										gi|325304058|tpg|DAA34730.1| TPA: TPA_exp: hypothetical secreted protein 1652 [Amblyomma variega	1e-24	gi|604817325|gb|JAC31002.1| putative secreted protein precursor [Amblyomma triste]	4e-42			tr|G3MRR4|G3MRR4_9ACAR Putative uncharacterized protein	2e-42			Ubiquitin-conjugating enzyme	0.55	Posttranslational modification, protein turnover, chaperones	LIGANc, Ligase N family	0.12	DNA_ligase_aden, NAD-dependent DNA ligase adenylation domain	0.61	751	540.42	19	0.77	1.75	100	751	531.97	0	0	0	0
c130600_g1_i1																				RNA-directed RNA polymerase QDE-1 required for posttranscriptional gene silencing and RNA interference	0.1	RNA processing and modification	Telomerase_RBD, Telomerase ribonucleoprotein complex - RNA binding domain	0.49	DUF832, Herpesvirus protein of unknown function (DUF832)	0.18	531	320.74	23	1.57	3.57	100	531	312.22	2	0.15	0.25	100
c130602_g1_i1												gi|604793066|gb|JAC18978.1| putative secreted protein precursor [Amblyomma cajennense]	8e-14			tr|A0A023FDX8|A0A023FDX8_9ACAR Putative secreted protein	5e-13			Predicted membrane protein, contains two CBS domains	0.049	Function unknown	IRF, interferon regulatory factor	0.099	Innexin, Innexin	0.072	300	96.95	2	0.45	1.03	100	300	88.75	1	0.27	0.43	100
c130660_g1_i1																				Hypoxia-inducible factor 1/Neuronal PAS domain protein NPAS1	0.42	Signal transduction mechanisms, Transcription	SprT, SprT homologues	0.17	Pox_F12L, Poxvirus F12L protein	0.035	314	109.68	0	0	0	0	314	101.3	4	0.94	1.52	100
c130670_g1_i1																				Myosin phosphatase, regulatory subunit	0.05	Posttranslational modification, protein turnover, chaperones, Signal transduction mechanisms	ANK, ankyrin repeats	0.0008	Ank, Ankyrin repeat	0.002	308	104.2	3	0.63	1.43	100	308	95.88	0	0	0	0
c130690_g1_i1																				Adenylate cyclase-coupled calcitonin receptor	0.75	Signal transduction mechanisms	PWWP, domain with conserved PWWP motif	0.36	Glyco_hydro_4C, Family 4 glycosyl hydrolase C-terminal domain	0.22	768	557.42	23	0.9	2.05	100	768	548.96	19	0.82	1.33	100
c130698_g1_i1				- symbol:CHY_0584 "conserved hypothetical protein" species:246194 "Carboxydothermus hydrogenoformans Z-2901" [GO:0003674 "molecular_function" evidence=ND] [GO:0005575 "cellular_component" evidence=ND] [GO:0008150 "biological_process" evidence=ND] EMBL:CP0	GO:0008150 biological_process	GO:0003674 molecular_function	3e-12			gi|671530781|ref|WP_031514596.1| PREDICTED: tubulin beta chain-like [Macaca fascicular	2e-22									AAA+-type ATPase containing the peptidase M41 domain	1.9	Posttranslational modification, protein turnover, chaperones	POLBc, DNA polymerase type-B family	0.21	DUF4387, Domain of unknown function (DUF4387)	2e-20	390	181.68	13	1.56	3.56	100	390	173.02	3	0.41	0.67	100
c130714_g1_i1																				Multifunctional pyrimidine synthesis protein CAD (includes carbamoyl-phophate synthetase, aspartate transcarbamylase, and glutamine amidotransferase)	1.8	General function prediction only	C1, Protein kinase C conserved region 1 (C1) domains (Cysteine-rich domains)	0.046	PLA2G12, Group XII secretory phospholipase A2 precursor (PLA2G12)	0.44	448	238.44	25	2.29	5.22	100	448	229.83	6	0.62	1	100
c130715_g1_i1																				Transcription factor, Myb superfamily	0.21	Transcription	WSC, present in yeast cell wall integrity and stress response component proteins	0.11	PDEase_I, 3'5'-cyclic nucleotide phosphodiesterase	0.85	365	157.59	1	0.14	0.32	100	365	148.94	4	0.64	1.03	100
c13076_g1_i1																				Conserved protein Knockout	0.98	Function unknown	RINGv, The RING-variant domain is a C4HC3 zinc-finger like motif found in a number of cellular and viral proteins	0.044	BLYB, Borrelia hemolysin accessory protein	0.13	319	114.28	3	0.57	1.31	100	319	105.85	0	0	0	0
c130797_g1_i1																				Topoisomerase I-binding arginine-serine-rich protein	0.22	Transcription	BowB, Bowman-Birk type proteinase inhibitor	0.037	E7, E7 protein, Early protein	0.092	346	139.51	6	0.94	2.14	100	346	130.91	0	0	0	0
c130847_g1_i1																				Ca2+-modulated nonselective cation channel polycystin	0.77	Inorganic ion transport and metabolism, Signal transduction mechanisms	LU, Ly-6 antigen / uPA receptor -like domain	0.28	Oxidored_q1, NADH-Ubiquinone/plastoquinone (complex I), various chains	2.9	321	116.13	0	0	0	0	321	107.68	13	2.87	4.63	100
c130873_g1_i1																				Pecanex	0.16	Function unknown	ACTIN, Actin	0.18	ArdA, Antirestriction protein (ArdA)	0.22	440	230.56	0	0	0	0	440	221.94	6.58	0.71	1.14	86.52
c130880_g1_i1																				Alpha-1,2 glucosyltransferase/transcriptional activator	0.3	Posttranslational modification, protein turnover, chaperones, Transcription, Lipid transport and metabolism, Signal transduction mechanisms	IENR2, Intron-encoded nuclease repeat 2	0.036	WzyE, WzyE protein	1.3	446	236.47	6	0.55	1.26	100	446	227.86	0	0	0	0
c130904_g1_i2																				Na+:iodide/myo-inositol/multivitamin symporters	0.069	Inorganic ion transport and metabolism	RWD, domain in RING finger and WD repeat containing proteins and DEXDc-like helicases subfamily related to the UBCc domain	0.013	Zot, Zonular occludens toxin (Zot)	0.27	316	111.52	0	0	0	0	316	103.11	5	1.15	1.86	100
c130908_g1_i1																				Succinyl-CoA:alpha-ketoacid-CoA transferase	1.9	Energy production and conversion	Brr6_like_C_C, Di-sulfide bridge nucleocytoplasmic transport domain	0.31	YjgP_YjgQ, Predicted permease YjgP/YjgQ family	0.24	300	96.95	2	0.45	1.03	100	300	88.75	4	1.07	1.73	100
c130969_g1_i1																				Golgi transport complex subunit	0.55	Intracellular trafficking, secretion, and vesicular transport	DENN, Domain found in a variety of signalling proteins, always encircled by uDENN and dDENN	0.36	Imm27, Immunity protein 27	0.61	301	97.85	4	0.89	2.03	100	301	89.63	0	0	0	0
c130979_g1_i1																				HEAT and armadillo repeat-containing protein	0.22	General function prediction only	C8, This domain contains 8 conserved cysteine residues	0.008	DUF1067, Protein of unknown function (DUF1067)	0.76	320	115.2	3	0.57	1.3	100	320	106.76	0	0	0	0
c130983_g1_i1																				Predicted mitochondrial cholesterol transporter	0.22	Signal transduction mechanisms, Lipid transport and metabolism	Tryp_SPc, Trypsin-like serine protease	0.022	Baculo_Y142, Baculovirus Y142 protein	0.33	403	194.31	11.94	1.34	3.06	78.96	403	185.66	12.21	1.57	2.52	68.8
c130983_g1_i2																				Predicted mitochondrial cholesterol transporter	0.43	Signal transduction mechanisms, Lipid transport and metabolism	Tryp_SPc, Trypsin-like serine protease	0.035	Baculo_Y142, Baculovirus Y142 protein	0.6	581	370.58	6.06	0.36	0.81	21.04	581	362.09	10.79	0.71	1.14	31.2
c130988_g1_i1																				Permease of the major facilitator superfamily	1.1	Carbohydrate transport and metabolism	TLC, TRAM, LAG1 and CLN8 homology domains	0.069	TMEM171, Transmembrane protein family 171	0.046	426	216.8	1	0.1	0.23	100	426	208.17	37	4.23	6.82	100
c130998_g1_i1																				Uncharacterized conserved protein	2.2	Function unknown	TR_FER, Transferrin	0.084	Mannosyl_trans2, Mannosyltransferase (PIG-V))	0.21	362	154.72	6	0.85	1.93	100	362	146.08	4	0.65	1.05	100
c131015_g1_i1																				Mitochondrial protein Surfeit 1/SURF1/SHY1, required for expression of cytochrome oxidase	0.71	Energy production and conversion	CK_II_beta, Casein kinase II regulatory subunit	0.076	tRNA-synt_2c, tRNA synthetases class II (A)	0.45	315	110.6	7	1.38	3.15	100	315	102.21	5	1.16	1.88	100
c131018_g1_i1				- symbol:Sp-PolppL_51 "Uncharacterized protein" species:7668 "Strongylocentrotus purpuratus" [GO:0004536 "deoxyribonuclease activity" evidence=IBA] [GO:0006308 "DNA catabolic process" evidence=IBA] InterPro:IPR001130 InterPro:IPR001584 InterPro:IPR012337	GO:0006308 DNA catabolic process	GO:0004536 deoxyribonuclease activity	7e-08			gi|599127480|gb|AHN53418.1| phosphoenolpyruvate carboxykinase [Francisella tularensis subsp. tularensis 8	1e-17	gi|604806921|gb|JAC25802.1| putative gypsy nogag, partial [Amblyomma parvum]	1e-20			tr|L7MMB3|L7MMB3_9ACAR Putative tick transposon (Fragment)	4e-25			Vacuolar assembly/sorting protein PEP5/VPS11	0.047	Intracellular trafficking, secretion, and vesicular transport	HX, Hemopexin-like repeats	0.12	DUF3342, Domain of unknown function (DUF3342)	0.37	333	127.29	3	0.52	1.17	100	333	118.75	1	0.2	0.32	100
c131022_g1_i1																				U5 snRNP spliceosome subunit	0.16	RNA processing and modification	ALBUMIN, serum albumin	0.29	CTC1, CST, telomere maintenance, complex subunit CTC1	0.11	321	116.13	1	0.19	0.43	100	321	107.68	7	1.55	2.49	100
c131036_g1_i1				- symbol:infC "Translation initiation factor IF-3" species:220664 "Pseudomonas protegens Pf-5" [GO:0003743 "translation initiation factor activity" evidence=ISM] [GO:0006413 "translational initiation" evidence=ISM] HAMAP:MF_00080 InterPro:IPR001288 InterP	GO:0006413 translational initiation	GO:0003743 translation initiation factor activity	2e-70			gi|757671714|ref|WP_042904023.1| PREDICTED: tubulin beta chain-like [Macaca fascicular	1e-107			sp|Q1IC14|IF3_PSEE4 Translation initiation factor IF-3	7e-75					N-acetylglucosaminyltransferase complex, subunit PIG-C/GPI2, required for phosphatidylinositol biosynthesis	0.17	Lipid transport and metabolism	acidPPc, Acid phosphatase homologues	0.059	IF3_C, Translation initiation factor IF-3, C-terminal domain	7e-37	934	723.4	24	0.73	1.65	100	934	714.95	5	0.17	0.27	100
c131047_g1_i1																				Proteins containing regions of low-complexity	0.8	General function prediction only	DEXDc2, DEAD-like helicases superfamily	0.62	7TM_GPCR_Srw, Serpentine type 7TM GPCR chemoreceptor Srw	0.35	430	220.73	7	0.69	1.58	100	430	212.1	3	0.34	0.54	100
c13107_g1_i1																				Uncharacterized conserved protein	0.23	Function unknown	PKS_KS, Beta-ketoacyl synthase	0.54	Ycf1, Ycf1	0.59	300	96.95	0	0	0	0	300	88.75	3	0.8	1.3	100
c131101_g1_i1																				Serpin	0.1	Defense mechanisms	c-SKI_SMAD_bind, c-SKI Smad4 binding domain	0.22	HPD, Homeo-prospero domain	0.75	519	308.8	8	0.57	1.29	100	519	300.27	1	0.08	0.13	100
c131150_g1_i1																				Cytochrome P450 CYP3/CYP5/CYP6/CYP9 subfamilies	0.16	Secondary metabolites biosynthesis, transport and catabolism	LITAF, Possible membrane-associated motif in LPS-induced tumor necrosis factor alpha factor (LITAF), also known as PIG7, and other animal proteins	0.036	DUF1189, Protein of unknown function (DUF1189)	0.065	435	225.64	7	0.68	1.54	100	435	217.02	1	0.11	0.18	100
c131201_g1_i1																				Putative alpha 1,2 mannosyltransferase	0.66	Carbohydrate transport and metabolism	VPS10, VPS10 domain	0.17	Cas_Cas1, CRISPR associated protein Cas1	0.29	540	329.7	0	0	0	0	540	321.19	11	0.82	1.31	100
c131204_g1_i1																				N-methyl-D-aspartate receptor glutamate-binding subunit	1.1	Signal transduction mechanisms	NEBU, The Nebulin repeat is present also in Las1	0.21	Ras_bdg_2, Ras-binding domain of Byr2	0.1	355	148.04	7	1.03	2.35	100	355	139.42	5	0.85	1.38	100
c131208_g1_i1																				Na+/K+ ATPase, alpha subunit	0.81	Inorganic ion transport and metabolism	SEC63, Domain of unknown function in Sec63p, Brr2p and other proteins	0.81	Dehydratase_hem, Haem-containing dehydratase	1.1	357	149.95	6	0.87	1.99	100	357	141.32	3	0.51	0.81	100
c131210_g1_i1																				Adiponutrin and related vesicular transport proteins; predicted alpha/beta hydrolase	0.71	Intracellular trafficking, secretion, and vesicular transport	WNT1, found in Wnt-1	0.031	ATS, acidic terminal segments, variant surface antigen of PfEMP1	0.42	430	220.73	1	0.1	0.23	100	430	212.1	8	0.9	1.45	100
c131249_g1_i1																				Cystoskeletal protein Tektin	0.72	Cytoskeleton	ZnF_UBR1, Putative zinc finger in N-recognin, a recognition component of the N-end rule pathway	0.15	Whib, Transcription factor WhiB	0.25	707	496.44	3	0.13	0.3	100	707	487.98	25	1.22	1.97	100
c131260_g1_i1																				GDP-fucose transporter	1.5	Carbohydrate transport and metabolism, Posttranslational modification, protein turnover, chaperones, Intracellular trafficking, secretion, and vesicular transport	ZnF_TAZ, TAZ zinc finger, present in p300 and CBP	0.035	DUF371, Domain of unknown function (DUF371)	0.21	553	342.66	0	0	0	0	553	334.15	33	2.35	3.79	100
c131287_g1_i1																				GTPase Rab6/YPT6/Ryh1, small G protein superfamily	0.19	Intracellular trafficking, secretion, and vesicular transport	PKS_ER, Enoylreductase	0.75	7TM_GPCR_Srx, Serpentine type 7TM GPCR chemoreceptor Srx	0.73	409	200.16	0	0	0	0	409	191.51	9	1.12	1.8	100
c131327_g1_i1																				Vesicle coat complex COPII, subunit SEC13	1.6	Intracellular trafficking, secretion, and vesicular transport	FCD, This entry represents the C-terminal ligand binding domain of many members of the GntR family	0.074	Nucleotid_trans, Nucleotide-diphospho-sugar transferase	0.38	517	306.81	6.5	0.46	1.05	53.48	517	298.28	1.78	0.14	0.23	77.41
c131352_g1_i1																				Serine proteinase inhibitor (KU family)	0.17	Posttranslational modification, protein turnover, chaperones	NDK, Enzymes that catalyze nonsubstrate specific conversions of nucleoside diphosphates to nucleoside triphosphates	0.011	Meckelin, Meckelin (Transmembrane protein 67)	0.3	700	489.44	1903	84.99	193.49	100	700	480.98	880	43.56	70.21	100
c131381_g1_i1																				Adenylyl cyclase	0.29	General function prediction only	PKS_KS, Beta-ketoacyl synthase	0.069	FAD_syn, FAD synthetase	0.53	350	143.3	0	0	0	0	350	134.68	7	1.24	1.99	100
c131432_g1_i1																				RNA polymerase III, large subunit	0.64	Transcription	XTALbg, Beta/gamma crystallins	0.036	Ldh_1_C, lactate/malate dehydrogenase, alpha/beta C-terminal domain	0.56	312	107.85	1	0.2	0.46	100	312	99.49	3	0.72	1.16	100
c131540_g1_i1																				Ribonucleotide reductase, alpha subunit	0.36	Nucleotide transport and metabolism	RasGEF, Guanine nucleotide exchange factor for Ras-like small GTPases	0.4	DUF4457, Domain of unknown function (DUF4457)	0.85	466	256.21	9	0.77	1.75	100	466	247.63	16	1.54	2.48	100
c131670_g1_i1																				Predicted RNA-binding protein	0.37	General function prediction only	SPT2, SPT2 chromatin protein	0.23	Methyltransf_2, O-methyltransferase	0.18	388	179.74	8	0.97	2.21	100	388	171.08	0	0	0	0
c131684_g1_i1										gi|926616532|ref|XP_013773389.1| PREDICTED: tubulin beta chain-like [Macaca fascicular	4e-11					tr|B7P615|B7P615_IXOSC Putative uncharacterized protein	4e-10			Mismatch repair ATPase MSH6 (MutS family)	0.065	Replication, recombination and repair	LCCL, LCCL domain	0.39	IPPT, IPP transferase	0.21	303	99.66	0	0	0	0	303	91.41	3	0.78	1.26	100
c131740_g1_i1																				Predicted ubiquitin-protein ligase/hyperplastic discs protein, HECT superfamily	0.61	Posttranslational modification, protein turnover, chaperones	PAX, Paired Box domain	0.029	DUF4005, Protein of unknown function (DUF4005)	0.84	366	158.55	0	0	0	0	366	149.9	8	1.27	2.05	100
c131762_g1_i1												gi|604801854|gb|JAC23365.1| putative gypsy nogag, partial [Amblyomma cajennense]	9e-11			tr|L7LU37|L7LU37_9ACAR Putative tick transposon	2e-13			tRNA-dihydrouridine synthase	1.2	Translation, ribosomal structure and biogenesis	Tim44, Tim44 is an essential component of the machinery that mediates the translocation of nuclear-encoded proteins across the mitochondrial inner membrane	0.25	Serinc, Serine incorporator (Serinc)	0.091	557	346.64	5	0.32	0.72	100	557	338.14	9	0.63	1.02	100
c131787_g1_i1																				TEF-1 and related transcription factor, TEAD family	0.15	Transcription	XTALbg, Beta/gamma crystallins	0.54	YIF1, YIF1	0.42	324	118.9	3	0.55	1.26	100	324	110.43	1	0.22	0.35	100
c131788_g1_i1																				Glycosylphosphatidylinositol anchor synthesis protein	0.78	Signal transduction mechanisms	SO, Somatomedin B -like domains	0.1	DcuA_DcuB, Anaerobic c4-dicarboxylate membrane transporter	0.26	438	228.59	16	1.53	3.48	100	438	219.97	4	0.43	0.7	100
c131838_g1_i1																				Predicted E3 ubiquitin ligase	0.11	Posttranslational modification, protein turnover, chaperones	RING, Ring finger	0.27	Corona_NS3b, ORF3b coronavirus protein	0.093	381	172.97	4	0.51	1.15	100	381	164.31	1	0.14	0.23	100
c131873_g1_i1																				Biotin holocarboxylase synthetase/biotin-protein ligase	1.2	Coenzyme transport and metabolism	NIDO, Extracellular domain of unknown function in nidogen (entactin) and hypothetical proteins	0.03	Frag1, Frag1/DRAM/Sfk1 family	0.12	371	163.34	5	0.67	1.52	100	371	154.69	0	0	0	0
c131876_g1_i1																				Cytochrome b	0.066	Energy production and conversion	VKc, Family of likely enzymes that includes the catalytic subunit of vitamin K epoxide reductase	0.069	WSC, WSC domain	0.17	484	274.04	6	0.48	1.09	100	484	265.47	3	0.27	0.43	100
c131885_g1_i1																				FtsJ-like RNA methyltransferase	0.73	RNA processing and modification	CDC37_M, Cdc37 Hsp90 binding domain	0.21	Metallothio_6, Metallothionein	0.14	330	124.48	2	0.35	0.8	100	330	115.97	5	1.03	1.65	100
c131910_g1_i1																				Vacuolar assembly/sorting protein VPS8	0.55	Intracellular trafficking, secretion, and vesicular transport	VHS, Domain present in VPS-27, Hrs and STAM	0.14	BacA, Bacitracin resistance protein BacA	1.1	578	367.59	0	0	0	0	578	359.09	12	0.8	1.28	100
c131932_g1_i1																				NADH:ubiquinone oxidoreductase, NDUFS8/23 kDa subunit	0.26	Energy production and conversion	AIP3, Actin interacting protein 3	0.24	NUFIP1, Nuclear fragile X mental retardation-interacting protein 1 (NUFIP1)	0.92	309	105.11	1	0.21	0.47	100	309	96.78	3	0.74	1.19	100
c131942_g1_i1																				Nuclear hormone receptor betaFTZ-F1	0.22	Transcription	VKc, Family of likely enzymes that includes the catalytic subunit of vitamin K epoxide reductase	0.042	Flu_M2, Influenza Matrix protein (M2)	0.59	303	99.66	0	0	0	0	303	91.41	3	0.78	1.26	100
c131957_g2_i1																				Bestrophin (Best vitelliform macular dystrophy-associated protein)	0.096	General function prediction only	PIG-X, PIG-X / PBN1	0.12	DUF4167, Domain of unknown function (DUF4167)	0.22	437	227.61	7	0.67	1.53	100	437	218.98	1	0.11	0.18	100
c131972_g1_i1																				Translation initiation factor 6 (eIF-6)	0.92	Translation, ribosomal structure and biogenesis	TFS2M, Domain in the central regions of transcription elongation factor S-II (and elsewhere)	0.2	ATPgrasp_YheCD, YheC/D like ATP-grasp	0.1	448	238.44	5	0.46	1.04	100	448	229.83	0	0	0	0
c131992_g1_i1																				Glutamate/aspartate and neutral amino acid transporters	0.78	Amino acid transport and metabolism	PSN, Presenilin, signal peptide peptidase, family	0.085	Glyco_hydro_65N, Glycosyl hydrolase family 65, N-terminal domain	0.18	313	108.77	0	0	0	0	313	100.39	3	0.71	1.15	100
c132015_g1_i1																				Uncharacterized conserved protein	0.027	Function unknown	LINK, Link (Hyaluronan-binding)	0.27	Abhydrolase_6, Alpha/beta hydrolase family	0.28	340	133.85	3	0.49	1.12	100	340	125.28	1	0.19	0.31	100
c132073_g1_i1																				Uncharacterized conserved protein, contains C1, PH and RUN domains	1.4	Signal transduction mechanisms	FBOX, A Receptor for Ubiquitination Targets	0.46	DUF3429, Protein of unknown function (DUF3429)	0.039	302	98.76	2	0.44	1.01	100	302	90.52	0	0	0	0
c132076_g1_i1																				Alpha-catenin	0.24	Extracellular structures	Glyco_18, Glyco_18 domain	0.073	Ribonuc_red_sm, Ribonucleotide reductase, small chain	0.018	315	110.6	2	0.4	0.9	100	315	102.21	13.54	3.16	5.09	94.47
c132129_g1_i1												gi|604814670|gb|JAC29675.1| hypothetical protein, partial [Amblyomma triste]	2e-08							Elongation factor 2	0.38	Translation, ribosomal structure and biogenesis	RNAse_Pc, Pancreatic ribonuclease	0.053	bcl-2I13, Bcl2-interacting killer, BH3-domain containing	0.46	322	117.05	3	0.56	1.28	100	322	108.59	0	0	0	0
c132140_g1_i1																				Carnitine deficiency associated protein	0.038	General function prediction only	WNT1, found in Wnt-1	0.054	wnt, wnt family	0.11	428	218.76	6	0.6	1.36	100	428	210.13	7	0.79	1.28	100
c132169_g1_i1																				DNA polymerase epsilon, subunit B	1.1	Replication, recombination and repair	CactinC_cactus, Cactus-binding C-terminus of cactin protein	0.072	PRTP, Herpesvirus processing and transport protein	0.076	340	133.85	2	0.33	0.74	100	340	125.28	4	0.76	1.23	100
c132209_g1_i1																				Long chain fatty acid elongase	0.053	Lipid transport and metabolism	AAI, Plant lipid transfer protein / seed storage protein / trypsin-alpha amylase inhibitor domain family	0.35	Peptidase_S9_N, Prolyl oligopeptidase, N-terminal beta-propeller domain	0.25	594	383.55	9	0.51	1.17	100	594	375.06	4	0.25	0.41	100
c13223_g1_i1																				ABC (ATP binding cassette) 1 protein	0.28	General function prediction only	DWB, Domain B in dwarfin family proteins	0.44	YaaC, YaaC-like Protein	0.19	336	130.1	3	0.5	1.15	100	336	121.54	0	0	0	0
c132242_g1_i1																				Diphthine synthase	0.072	Translation, ribosomal structure and biogenesis	Tim44, Tim44 is an essential component of the machinery that mediates the translocation of nuclear-encoded proteins across the mitochondrial inner membrane	0.069	DUF674, Protein of unknown function (DUF674)	0.09	301	97.85	5.33	1.19	2.71	75.79	301	89.63	0	0	0	0
c132249_g1_i1																				RFX family transcription factor	0.58	Transcription	DysFC, Dysferlin domain, C-terminal region	0.069	NO_synthase, Nitric oxide synthase, oxygenase domain	0.16	311	106.93	0	0	0	0	311	98.58	23	5.55	8.95	100
c132309_g1_i1																				WD40 protein DMR-N9	0.83	General function prediction only	Sema, semaphorin domain	0.004	DUF599, Protein of unknown function, DUF599	0.019	617	406.51	5	0.27	0.61	100	617	398.03	13	0.78	1.25	100
c132395_g1_i1																				Uncharacterized conserved protein	0.73	Function unknown	FCD, This entry represents the C-terminal ligand binding domain of many members of the GntR family	0.2	DUF3703, Protein of unknown function (DUF3703)	0.13	331	125.42	8	1.39	3.17	100	331	116.89	0	0	0	0
c132399_g1_i1																				Proteins containing Ca2+-binding EGF-like domains	0.24	Signal transduction mechanisms	NRF, N-terminal domain in C	0.15	DUF3538, Domain of unknown function (DUF3538)	0.27	341	134.79	4	0.65	1.48	100	341	126.21	1	0.19	0.3	100
c132426_g1_i1																				Threonine/serine dehydratases	0.028	Amino acid transport and metabolism	RasGEF, Guanine nucleotide exchange factor for Ras-like small GTPases	0.89	DUF3416, Domain of unknown function (DUF3416)	0.13	351	144.25	3	0.45	1.04	100	351	135.63	0	0	0	0
c132488_g1_i1																				Protein arginine N-methyltransferase CARM1	0.18	Posttranslational modification, protein turnover, chaperones, Transcription	Cg6151-P, Uncharacterized conserved protein CG6151-P	0.37	CD20, CD20-like family	0.097	663	452.46	25	1.21	2.75	100	663	444	43	2.31	3.72	100
c132502_g1_i1																				Mitochondrial mRNA maturase	0.61	RNA processing and modification	TFS2N, Domain in the N-terminus of transcription elongation factor S-II (and elsewhere)	0.18	Cytochrom_C_2, Cytochrome C'	0.36	319	114.28	0	0	0	0	319	105.85	4	0.9	1.45	100
c132504_g1_i2																				Uncharacterized conserved protein, contains C4-type Zn-finger	0.46	General function prediction only	Knot1, Knottins	0.096	NolV, Nodulation protein NolV	0.085	343	136.68	1	0.16	0.36	100	343	128.09	10	1.86	3	100
c13255_g1_i1																				Predicted BBOX Zn-finger protein	0.88	General function prediction only	BACK, BTB And C-terminal Kelch	0.069	Dicty_CAR, Slime mold cyclic AMP receptor	0.38	304	100.56	4	0.87	1.98	100	304	92.3	0	0	0	0
c132560_g1_i1																				Chitinase	1.5	Carbohydrate transport and metabolism	MUTSd, DNA-binding domain of DNA mismatch repair MUTS family	0.16	DUF3581, Protein of unknown function (DUF3581)	1.3	507	296.87	7	0.52	1.17	100	507	288.33	3	0.25	0.4	100
c132562_g1_i1																				Tuberin - Rap/ran-GTPase-activating protein	0.21	Cell cycle control, cell division, chromosome partitioning, Signal transduction mechanisms	NTR, Tissue inhibitor of metalloproteinase family	0.5	7TM_GPCR_Srz, Serpentine type 7TM GPCR chemoreceptor Srz	0.097	317	112.44	3	0.58	1.33	100	317	104.02	0	0	0	0
c132579_g1_i1																				Uncharacterized conserved protein	0.62	Function unknown	TLC, TRAM, LAG1 and CLN8 homology domains	0.087	DUF2721, Protein of unknown function (DUF2721)	0.59	457	247.32	7	0.62	1.41	100	457	238.72	2	0.2	0.32	100
c132588_g1_i1																				Glucosyltransferase - Alg6p	0.13	Carbohydrate transport and metabolism, Amino acid transport and metabolism	TarH, Homologues of the ligand binding domain of Tar	0.017	Alg6_Alg8, ALG6, ALG8 glycosyltransferase family	0.003	300	96.95	2	0.45	1.03	100	300	88.75	0	0	0	0
c13258_g1_i1																				Uncharacterized conserved protein	0.59	Function unknown	EPH_lbd, Ephrin receptor ligand binding domain	0.059	NMDAR2_C, N-methyl D-aspartate receptor 2B3 C-terminus	0.25	348	141.4	1	0.15	0.35	100	348	132.8	5	0.9	1.44	100
c132608_g1_i1																				Predicted Dolichyl-phosphate-mannose-protein mannosyltransferase	0.48	General function prediction only	PlsC, Phosphate acyltransferases	0.17	Glyco_hydro_44, Glycoside hydrolase family 44	0.16	338	131.97	3	0.5	1.13	100	338	123.41	0	0	0	0
c132731_g1_i1																				D-arabinono-1, 4-lactone oxidase	1.3	Defense mechanisms	IL7, Interleukin-7 and interleukin-9 family	0.76	Dicty_REP, Dictyostelium (Slime Mold) REP protein	0.21	354	147.09	6	0.89	2.03	100	354	138.47	0	0	0	0
c132751_g1_i1																				Serine/threonine-protein kinase involved in autophagy	0.41	Posttranslational modification, protein turnover, chaperones, Intracellular trafficking, secretion, and vesicular transport, Signal transduction mechanisms	ACR, ADAM Cysteine-Rich Domain	0.004	Tryp_alpha_amyl, Protease inhibitor/seed storage/LTP family	0.49	903	692.4	0	0	0	0	903	683.95	24	0.84	1.35	100
c132777_g1_i1																				Polytopic membrane protein Prominin	1.1	General function prediction only	CaMBD, Calmodulin binding domain	0.04	SusD-like_2, Starch-binding associating with outer membrane	0.48	698	487.44	23	1.03	2.35	100	698	478.98	32	1.59	2.56	100
c132779_g1_i1																				LST7 amino acid permease Golgi transport protein	1.1	Intracellular trafficking, secretion, and vesicular transport, Amino acid transport and metabolism	POLAc, DNA polymerase A domain	0.014	XendoU, Endoribonuclease XendoU	0.13	408	199.19	1	0.11	0.25	100	408	190.54	6	0.75	1.21	100
c132838_g1_i1																				WD40 repeat-containing protein	0.76	Function unknown	ERCC4, ERCC4 domain	0.37	Ycf1, Ycf1	0.34	393	184.59	0	0	0	0	393	175.93	6	0.81	1.31	100
c132913_g1_i1																		c132913_g1_i1|m.501725	YES	MAP kinase-activated protein kinase 2	0.55	Signal transduction mechanisms	IGc1, Immunoglobulin C-Type	0.024	Cys_rich_VLP, Cysteine-rich VLP	0.13	412	203.09	2	0.22	0.49	100	412	194.44	9	1.1	1.78	100
c13294_g1_i1																				Uncharacterized conserved protein, contains PA domain	0.11	General function prediction only	TyrKc, Tyrosine kinase, catalytic domain	0.053	FLO_LFY, Floricaula / Leafy protein	0.11	310	106.02	3	0.62	1.41	100	310	97.68	0	0	0	0
c133049_g1_i1																				Inhibitor of type V adenylyl cyclases/Neuronal presynaptic protein Highwire/PAM/RPM-1	1.7	Signal transduction mechanisms	DSL, delta serrate ligand	0.28	SPX, SPX domain	0.67	472	262.15	13	1.08	2.47	86.03	472	253.57	12	1.13	1.82	100
c133063_g1_i1				- symbol:pnrc2-a "Proline-rich nuclear receptor coactivator 2 A" species:8355 "Xenopus laevis" [GO:0000184 "nuclear-transcribed mRNA catabolic process, nonsense-mediated decay" evidence=ISS] [GO:0000932 "cytoplasmic mRNA processing body" evidence=ISS] [GO	GO:0000184 nuclear-transcribed mRNA catabolic process, nonsense-mediated decay		6e-09			gi|395521759|ref|XP_003764983.1| PREDICTED: tubulin beta chain-like [Macaca fascicular	2e-07			sp|Q66KH8|PNC2A_XENLA Proline-rich nuclear receptor coactivator 2 A	3e-09					Histone mRNA stem-loop binding protein	1.4	RNA processing and modification	WRKY, DNA binding domain	0.89	PNRC, Proline-rich nuclear receptor coactivator	1e-06	2008	1797.4	80	0.97	2.21	100	2008	1788.95	617	8.21	13.24	100
c133081_g1_i1																				Placental protein 11	0.47	General function prediction only	AAI, Plant lipid transfer protein / seed storage protein / trypsin-alpha amylase inhibitor domain family	0.54	RecR, RecR protein	0.29	319	114.28	3	0.57	1.31	100	319	105.85	0	0	0	0
c133090_g1_i2																				Predicted Rho/Rac guanine nucleotide exchange factor/faciogenital dysplasia protein 3	0.047	Signal transduction mechanisms	AIRC, AIR carboxylase	0.25	DUF3616, Protein of unknown function (DUF3616)	0.75	374	166.23	0	0	0	0	374	157.57	8	1.21	1.95	100
c133096_g1_i1																				Rho-associated, coiled-coil containing protein kinase	2	Signal transduction mechanisms	ZnF_A20, A20-like zinc fingers	0.18	Pantoate_ligase, Pantoate-beta-alanine ligase	0.79	423	213.86	6	0.61	1.4	100	423	205.22	0	0	0	0
c133140_g1_i1																				Uncharacterized conserved protein	0.17	Function unknown	Semialdhyde_dh, Semialdehyde dehydrogenase, NAD binding domain	0.075	Recombinase, Recombinase	0.21	418	208.96	9	0.94	2.14	100	418	200.32	0	0	0	0
c133156_g1_i1																				Adenine phosphoribosyl transferases	0.48	Nucleotide transport and metabolism	ArfGap, Putative GTP-ase activating proteins for the small GTPase, ARF	0.08	DUF1980, Domain of unknown function (DUF1980)	0.15	340	133.85	0	0	0	0	340	125.28	16	3.04	4.9	100
c133175_g1_i1																				TPR repeat-containing protein	0.26	General function prediction only	LU, Ly-6 antigen / uPA receptor -like domain	0.15	DUF3021, Protein of unknown function (DUF3021)	0.009	509	298.86	1	0.07	0.17	100	509	290.32	8	0.66	1.06	100
c133182_g1_i2																				Phospholipase D1	0.37	Lipid transport and metabolism	ALAD, Delta-aminolevulinic acid dehydratase	0.14	Pneumo_ncap, Pneumovirus nucleocapsid protein	0.24	464	254.24	9	0.77	1.76	100	464	245.65	0	0	0	0
c133185_g1_i1																				RAS signaling inhibitor ST5	0.34	Signal transduction mechanisms	DENN, Domain found in a variety of signalling proteins, always encircled by uDENN and dDENN	0.12	Nckap1, Membrane-associated apoptosis protein	0.11	315	110.6	3	0.59	1.35	100	315	102.21	1	0.23	0.38	100
c133186_g1_i1																				Extracellular matrix glycoprotein Laminin subunits alpha and gamma	0.98	Extracellular structures	IlGF, Insulin / insulin-like growth factor / relaxin family	0.25	Chordopox_A33R, Chordopoxvirus A33R protein	0.099	353	146.14	5	0.75	1.7	100	353	137.52	0	0	0	0
c133205_g1_i1																				Long chain fatty acid elongase	0.81	Lipid transport and metabolism	LITAF, Possible membrane-associated motif in LPS-induced tumor necrosis factor alpha factor (LITAF), also known as PIG7, and other animal proteins	0.089	CoiA, Competence protein CoiA-like family	0.029	488	278	9	0.71	1.61	100	488	269.44	8	0.71	1.14	100
c133234_g1_i1																				Multifunctional chaperone (14-3-3 family)	0.91	Posttranslational modification, protein turnover, chaperones	PXA, Domain associated with PX domains	0.41	7TM_GPCR_Srz, Serpentine type 7TM GPCR chemoreceptor Srz	0.74	326	120.76	0	0	0	0	326	112.27	3	0.64	1.03	100
c133249_g1_i1																				Predicted membrane protein	0.99	Function unknown	RPOLD, RNA polymerases D	0.027	TILa, TILa domain	0.36	340	133.85	6	0.98	2.23	100	340	125.28	2	0.38	0.61	100
c133272_g1_i1																				Phosphoinositide 3-kinase	0.19	Signal transduction mechanisms	C8, This domain contains 8 conserved cysteine residues	0.26	Flavi_NS5, Flavivirus RNA-directed RNA polymerase	0.15	1070	859.4	1	0.03	0.06	100	1070	850.95	68	1.9	3.07	100
c133276_g1_i1																				C-5 cytosine-specific DNA methylase	0.77	Transcription	Cg6151-P, Uncharacterized conserved protein CG6151-P	0.12	Herpes_glycop, Herpesvirus glycoprotein M	0.36	447	237.45	2	0.18	0.42	100	447	228.84	6	0.62	1.01	100
c133285_g1_i1																				Transcription factor ACJ6/BRN-3, contains POU and HOX domains	1.9	Transcription	FBG, Fibrinogen-related domains (FReDs)	0.11	DUF3328, Domain of unknown function (DUF3328)	1.1	818	607.41	17	0.61	1.39	100	818	598.96	1	0.04	0.06	100
c133299_g1_i1																				Glycosyltransferase	0.39	Carbohydrate transport and metabolism	POLBc, DNA polymerase type-B family	0.38	SecY, SecY translocase	0.23	498	287.93	6	0.46	1.04	100	498	279.38	0	0	0	0
c133336_g1_i1										gi|489132795|ref|WP_003042581.1| PREDICTED: tubulin beta chain-like [Macaca fascicular	5e-23									Mitochondrial associated endoribonuclease MAR1 (isochorismatase superfamily)	0.069	General function prediction only	TLC, TRAM, LAG1 and CLN8 homology domains	0.14	DUF2405, Domain of unknown function (DUF2405)	0.38	376	168.15	3.82	0.5	1.13	83.11	376	159.49	0	0	0	0
c133397_g1_i1																				Seryl-tRNA synthetase	0.31	Translation, ribosomal structure and biogenesis	PAZ, This domain is named PAZ after the proteins Piwi Argonaut and Zwille	0.096	PIP49_C, Protein-kinase domain of FAM69	0.21	359	151.85	4	0.58	1.31	100	359	143.22	0	0	0	0
c133420_g1_i1																				Phospholipase C	0.29	Lipid transport and metabolism	PKS_KS, Beta-ketoacyl synthase	0.045	Tafi-CsgC, Thin aggregative fimbriae synthesis protein	0.15	346	139.51	3	0.47	1.07	100	346	130.91	0	0	0	0
c133433_g1_i1																				Rho guanine nucleotide exchange factor CDEP	0.16	Signal transduction mechanisms	TIFY, This short possible domain is found in a variety of plant transcription factors that contain GATA domains as well as other motifs	0.34	DUF3984, Protein of unknown function (DUF3984)	0.1	385	176.84	4	0.49	1.13	100	385	168.18	3	0.42	0.68	100
c133454_g1_i1																				Ca2+/calmodulin-dependent protein kinase kinase beta and related serine/threonine protein kinases	0.21	Signal transduction mechanisms	ALBUMIN, serum albumin	0.021	DUF1386, Protein of unknown function (DUF1386)	0.15	388	179.74	4	0.49	1.11	100	388	171.08	0	0	0	0
c133475_g1_i1																				TBP-associated transcription factor Prodos	0.22	Transcription	ZnF_ZZ, Zinc-binding domain, present in Dystrophin, CREB-binding protein	0.034	TAF8_C, Transcription factor TFIID complex subunit 8 C-term	0.095	308	104.2	4	0.84	1.91	100	308	95.88	2	0.5	0.8	100
c133485_g1_i1																				Intracellular membrane-bound Ca2+-independent phospholipase A2	0.34	Lipid transport and metabolism	Excalibur, Excalibur calcium-binding domain	0.015	Amino_oxidase, Flavin containing amine oxidoreductase	0.33	310	106.02	0	0	0	0	310	97.68	5	1.22	1.96	100
c133523_g1_i1				- symbol:CG13325 species:7227 "Drosophila melanogaster" [GO:0016747 "transferase activity, transferring acyl groups other than amino-acyl groups" evidence=IEA] InterPro:IPR002656 Pfam:PF01757 EMBL:AE013599 Proteomes:UP000000803 GO:GO:0016021 GO:GO:0016747		GO:0016747 transferase activity, transferring acyl groups other than amino-acyl groups	2e-12	gi|442753115|gb|JAA68717.1| Hypothetical protein [Ixodes ricinus]	5e-14	gi|241147562|ref|XP_002405397.1| PREDICTED: tubulin beta chain-like [Macaca fascicular	3e-39	gi|604817935|gb|JAC31307.1| putative conserved plasma membrane protein, partial [Amblyomma triste]	1e-48	sp|Q09225|NRF6_CAEEL Nose resistant to fluoxetine protein 6	7e-11	tr|A0A023GBN2|A0A023GBN2_9ACAR Putative conserved plasma membrane protein (Fragment)	7e-48	c133523_g1_i1|m.504575	YES	Predicted acyltransferase	8e-21	General function prediction only	BURP, The BURP domain is found at the C-terminus of several different plant proteins	0.09	Acyl_transf_3, Acyltransferase family	3e-06	437	227.61	9	0.86	1.97	100	437	218.98	2	0.22	0.35	100
c133531_g1_i1																				Adaptor protein CED-6, contains PTB domain	0.23	General function prediction only	CT, C-terminal cystine knot-like domain (CTCK)	0.078	EVE, EVE domain	0.44	403	194.31	5	0.56	1.28	100	403	185.66	0	0	0	0
c133536_g1_i1																				Pleiotropic drug resistance proteins (PDR1-15), ABC superfamily	0.007	Secondary metabolites biosynthesis, transport and catabolism	GAF, Domain present in phytochromes and cGMP-specific phosphodiesterases	0.16	EIIC-GAT, PTS system sugar-specific permease component	0.022	352	145.19	3	0.45	1.03	100	352	136.58	0	0	0	0
c133541_g1_i1																				Membrane-associated guanylate kinase MAGUK (contains PDZ, SH3, HOOK and GUK domains)	0.77	Nucleotide transport and metabolism	RasGEF, Guanine nucleotide exchange factor for Ras-like small GTPases	0.034	PAN_1, PAN domain	0.008	327	121.69	0	0	0	0	327	113.19	3	0.63	1.02	100
c133584_g1_i1																				Predicted alpha-helical protein, potentially involved in replication/repair	0.099	Replication, recombination and repair	IBR, In Between Ring fingers	0.16	MRP, Mitochondrial RNA binding protein MRP	0.31	358	150.9	0	0	0	0	358	142.27	4	0.67	1.08	100
c133673_g1_i1																				Mitochondrial DNA polymerase gamma, catalytic subunit	0.12	Replication, recombination and repair	LYZ1, Alpha-lactalbumin / lysozyme C	0.15	MRP-L20, Mitochondrial ribosomal protein subunit L20	0.2	358	150.9	0	0	0	0	358	142.27	5	0.84	1.35	100
c133683_g1_i1																				Sister chromatid cohesion complex Cohesin, subunit STAG/IRR1/SCC3	2	Cell cycle control, cell division, chromosome partitioning	RasGAP, GTPase-activator protein for Ras-like GTPases	0.15	Ceramidase, Ceramidase	0.27	735	524.43	9	0.38	0.85	100	735	515.97	17	0.78	1.26	100
c133699_g1_i1																		c133699_g1_i1|m.505247	YES	TATA binding protein associated factor	0.16	Transcription	AIP3, Actin interacting protein 3	0.4	CCDC142, Coiled-coil protein 142	0.46	327	121.69	0	0	0	0	327	113.19	3	0.63	1.02	100
c133718_g1_i1																				RNA polymerase II transcription initiation/nucleotide excision repair factor TFIIH, subunit TFB4	0.5	Transcription, Replication, recombination and repair	ZnF_C4, c4 zinc finger in nuclear hormone receptors	0.26	Pox_TAP, Viral Trans-Activator Protein	0.13	472	262.15	0	0	0	0	472	253.57	7	0.66	1.06	100
c133737_g1_i1																				COP9 signalosome, subunit CSN3	0.95	Posttranslational modification, protein turnover, chaperones, Signal transduction mechanisms	Sec7, Sec7 domain	0.19	Glt_symporter, Sodium/glutamate symporter	0.23	372	164.3	4	0.53	1.21	100	372	155.65	4	0.61	0.99	100
c133739_g1_i1																				MOT2 transcription factor	0.53	Transcription	HEPN, Higher Eukarytoes and Prokaryotes Nucleotide-binding domain	0.021	DUF2363, Uncharacterized conserved protein (DUF2363)	0.24	519	308.8	0	0	0	0	519	300.27	8	0.63	1.02	100
c133758_g1_i1																				WD40 repeat nucleolar protein Bop1, involved in ribosome biogenesis	0.19	Translation, ribosomal structure and biogenesis	Catalase, Catalases are antioxidant enzymes that catalyse the conversion of hydrogen peroxide to water and molecular oxygen, serving to protect cells from its toxic effects	0.26	K_trans, K+ potassium transporter	0.17	432	222.69	7	0.69	1.56	100	432	214.06	0	0	0	0
c133784_g1_i1																				Long chain fatty acid acyl-CoA ligase	0.42	Lipid transport and metabolism	RPOLA_N, RNA polymerase I subunit A N-terminus	0.026	GCS, Glutamate-cysteine ligase	0.37	302	98.76	2	0.44	1.01	100	302	90.52	0	0	0	0
c133803_g1_i1																				Uncharacterized conserved protein, contains C1, PH and RUN domains	0.31	Signal transduction mechanisms	DM6, Cysteine-rich domain currently specific to Drosophila	0.016	DUF4018, Domain of unknown function (DUF4018)	0.15	324	118.9	4	0.74	1.67	100	324	110.43	0	0	0	0
c133804_g1_i1																				Predicted metal-dependent hydrolase (beta-lactamase superfamily)	0.66	General function prediction only	Copper-fist, Copper fist is an N-terminal domain involved in copper-dependent DNA binding	0.19	PYC_OADA, Conserved carboxylase domain	0.43	301	97.85	2	0.45	1.02	100	301	89.63	0	0	0	0
c133811_g1_i1																				Glycosyl hydrolase, family 47	1.5	Carbohydrate transport and metabolism	CHAD, The CHAD domain is an alpha-helical domain functionally associated with some members of the adenylate cyclase family	0.42	Metal_CEHH, Predicted metal binding domain	0.29	654	443.47	14	0.69	1.57	100	654	435	0	0	0	0
c133829_g1_i1																				SMT3/SUMO-activating complex, catalytic component UBA2	0.66	Posttranslational modification, protein turnover, chaperones	DM6, Cysteine-rich domain currently specific to Drosophila	0.011	Ipi1_N, Rix1 complex component involved in 60S ribosome maturation	0.5	319	114.28	3	0.57	1.31	100	319	105.85	2	0.45	0.73	100
c133837_g1_i1																				Organic anion transporter	1.5	Secondary metabolites biosynthesis, transport and catabolism	PriCT_1, Primase C terminal 1 (PriCT-1)	0.11	PriCT_1, Primase C terminal 1 (PriCT-1)	0.53	391	182.65	0	0	0	0	391	173.99	7	0.96	1.54	100
c133860_g1_i1																				Predicted membrane protein	0.45	Function unknown	ZnF_TAZ, TAZ zinc finger, present in p300 and CBP	0.088	DUF3159, Protein of unknown function (DUF3159)	0.046	399	190.42	2	0.23	0.52	100	399	181.76	5	0.65	1.06	100
c133871_g1_i1																				Predicted E3 ubiquitin ligase	1.8	Posttranslational modification, protein turnover, chaperones	SR, Scavenger receptor Cys-rich	0.024	DUF1636, Protein of unknown function (DUF1636)	0.69	366	158.55	0	0	0	0	366	149.9	7	1.11	1.79	100
c133913_g1_i1																				Predicted membrane protein	0.87	Function unknown	Candida_ALS_N, Cell-wall agglutinin N-terminal ligand-sugar binding	0.25	Rcd1, Cell differentiation family, Rcd1-like	0.026	321	116.13	6	1.13	2.57	100	321	107.68	0	0	0	0
c133916_g1_i1																				Chimaerin and related Rho GTPase activating proteins	0.34	Signal transduction mechanisms	Knot1, Knottins	0.3	DUF3522, Protein of unknown function (DUF3522)	0.25	324	118.9	0	0	0	0	324	110.43	3	0.65	1.04	100
c133960_g1_i1																				Sphingoid base-phosphate phosphatase	0.15	Lipid transport and metabolism	WH1, WASP homology region 1	0.026	SPATIAL, SPATIAL	0.001	364	156.63	4	0.56	1.27	100	364	147.99	2	0.32	0.52	100
c134021_g1_i1																				Beta-Glucuronidase GUSB (glycosylhydrolase superfamily 2)	0.56	Carbohydrate transport and metabolism	LYZ1, Alpha-lactalbumin / lysozyme C	0.18	ANTH, ANTH domain	0.73	459	249.29	0	0	0	0	459	240.7	7	0.69	1.12	100
c134025_g1_i1										gi|669324245|gb|KFD64489.1| phosphoenolpyruvate carboxykinase [Francisella tularensis subsp. tularensis 8	5e-19					tr|L7LZ63|L7LZ63_9ACAR Putative tick transposon	1e-11			RNA polymerase II elongation factor	0.039	Transcription	LIGANc, Ligase N family	0.2	DUF3341, Protein of unknown function (DUF3341)	0.087	537	326.72	0	0	0	0	537	318.2	27	2.02	3.26	100
c13404_g1_i1																				Focal adhesion protein PINCH-1, contains LIM domains	0.21	Signal transduction mechanisms, Cytoskeleton	LU, Ly-6 antigen / uPA receptor -like domain	0.11	PIP49_N, N-term cysteine-rich ER, FAM69	0.27	315	110.6	3	0.59	1.35	100	315	102.21	5	1.16	1.88	100
c134058_g1_i1																				GTP-binding protein SEC4, small G protein superfamily, and related Ras family GTP-binding proteins	1.1	Signal transduction mechanisms, Intracellular trafficking, secretion, and vesicular transport	C8, This domain contains 8 conserved cysteine residues	0.11	Herpes_glycop, Herpesvirus glycoprotein M	0.36	463	253.25	5	0.43	0.98	100	463	244.66	7	0.68	1.1	100
c134103_g1_i1																				Uncharacterized conserved protein, contains TBC domain	0.098	Signal transduction mechanisms, General function prediction only	IB, Insulin growth factor-binding protein homologues	0.054	Papilloma_E5, Papillomavirus E5	0.047	326	120.76	2	0.36	0.82	100	326	112.27	3	0.64	1.03	100
c134110_g1_i1																				Translation initiation factor 3, subunit c (eIF-3c)	0.13	Translation, ribosomal structure and biogenesis	DM6, Cysteine-rich domain currently specific to Drosophila	0.086	DUF1648, Protein of unknown function (DUF1648)	0.12	317	112.44	0	0	0	0	317	104.02	8	1.83	2.95	100
c134131_g1_i1																				Na+/K+ symporter	0.097	Inorganic ion transport and metabolism	PSN, Presenilin, signal peptide peptidase, family	0.082	DUF443, Protein of unknown function (DUF443)	0.086	705	494.44	0	0	0	0	705	485.98	17	0.83	1.34	100
c13416_g1_i1																				Transport protein Sec61, alpha subunit	1.3	Intracellular trafficking, secretion, and vesicular transport, Posttranslational modification, protein turnover, chaperones	PROF, Profilin	0.22	4HBT, Thioesterase superfamily	0.24	539	328.71	15	1	2.27	100	539	320.19	0	0	0	0
c134173_g1_i1																				Polytopic membrane protein Prominin	0.92	General function prediction only	B561, Cytochrome b-561 / ferric reductase transmembrane domain	0.073	PIG-F, GPI biosynthesis protein family Pig-F	0.5	318	113.36	3	0.58	1.32	100	318	104.94	1	0.23	0.37	100
c134225_g1_i1																				Germ-line stem cell division protein Hiwi/Piwi; negative developmental regulator	0.055	Cell cycle control, cell division, chromosome partitioning	DM6, Cysteine-rich domain currently specific to Drosophila	0.006	OAF, Transcriptional regulator, Out at first	0.089	487	277.01	13	1.03	2.34	100	487	268.45	1	0.09	0.14	100
c134278_g1_i1																				ATP-dependent RNA helicase	0.16	RNA processing and modification	RHO, Rho (Ras homology) subfamily of Ras-like small GTPases	0.055	PNGaseA, Peptide N-acetyl-beta-D-glucosaminyl asparaginase amidase A	0.19	312	107.85	0	0	0	0	312	99.49	3	0.72	1.16	100
c13429_g1_i1																				Uncharacterized conserved membrane protein	0.091	Function unknown	Brr6_like_C_C, Di-sulfide bridge nucleocytoplasmic transport domain	0.014	DsbD_2, Cytochrome C biogenesis protein transmembrane region	0.087	519	308.8	5	0.35	0.81	100	519	300.27	26	2.06	3.32	100
c134311_g1_i1																				Actin-related protein Arp2/3 complex, subunit ARPC1/p41-ARC	0.42	Cytoskeleton	fCBD, Fungal-type cellulose-binding domain	0.31	TMPIT, TMPIT-like protein	0.26	619	408.51	10	0.54	1.22	100	619	400.03	8	0.48	0.77	100
c134325_g1_i1																				Predicted mitochondrial cholesterol transporter	0.23	Signal transduction mechanisms, Lipid transport and metabolism	PSN, Presenilin, signal peptide peptidase, family	0.012	LSR, Lipolysis stimulated receptor (LSR)	0.23	448	238.44	6	0.55	1.25	100	448	229.83	9	0.93	1.5	100
c134334_g1_i1																				Uncharacterized conserved protein	0.37	Function unknown	ZnF_TAZ, TAZ zinc finger, present in p300 and CBP	0.092	Arteri_GP4, Arterivirus glycoprotein	0.28	325	119.83	0	0	0	0	325	111.35	4	0.86	1.38	100
c13433_g1_i1																				Plasma membrane glycoprotein CD36 and related membrane receptors	2	Signal transduction mechanisms	ADEAMc, tRNA-specific and double-stranded RNA adenosine deaminase (RNA-specific editase)	0.69	XG_FTase, Xyloglucan fucosyltransferase	0.078	628	417.5	20	1.05	2.38	100	628	409.02	7	0.41	0.66	100
c134376_g1_i1																				Cell division control protein/predicted DNA repair exonuclease	0.73	Replication, recombination and repair	Agro_virD5, Agrobacterium VirD5 protein	0.22	DUF2824, Protein of unknown function (DUF2824)	0.22	384	175.87	11	1.37	3.11	100	384	167.21	7	1	1.61	100
c134377_g1_i1																				Proteins containing armadillo/beta-catenin-like repeat	1.5	General function prediction only	CaM_binding, Plant calmodulin-binding domain	0.091	Ycf1, Ycf1	0.04	558	347.64	9	0.57	1.29	100	558	339.14	18	1.26	2.04	100
c134387_g1_i1																				Cytochrome b	0.38	Energy production and conversion	TR_FER, Transferrin	0.29	DUF1744, Domain of unknown function (DUF1744)	0.003	342	135.74	1	0.16	0.37	100	342	127.15	4	0.75	1.21	100
c134390_g1_i1																				Chromatin remodeling complex RSC, subunit RSC1/Polybromo and related proteins	0.34	Chromatin structure and dynamics, Transcription	TSPN, Thrombospondin N-terminal -like domains	0.75	Arrestin_N, Arrestin (or S-antigen), N-terminal domain	0.6	1074	863.4	36	0.91	2.07	100	1074	854.95	1	0.03	0.04	100
c13439_g1_i1																				Uncharacterized protein PSP1 (suppressor of DNA polymerase alpha mutations in yeast)	0.46	General function prediction only	DEFSN, Defensin/corticostatin family	0.16	Transmemb_17, Predicted membrane protein	1.3	306	102.38	1	0.21	0.49	100	306	94.09	3	0.76	1.22	100
c13440_g1_i1																				Uncharacterized conserved protein, contains DEP domain	0.61	Signal transduction mechanisms	B561, Cytochrome b-561 / ferric reductase transmembrane domain	0.078	CENP-I, Mis6	0.18	343	136.68	0	0	0	0	343	128.09	5	0.93	1.5	100
c134433_g1_i1																				SNAP-25 (synaptosome-associated protein) component of SNARE complex	0.29	Intracellular trafficking, secretion, and vesicular transport	IlGF, Insulin / insulin-like growth factor / relaxin family	0.012	DUF4271, Domain of unknown function (DUF4271)	0.038	328	122.62	1	0.18	0.41	100	328	114.12	6	1.25	2.02	100
c134480_g1_i1																				Putative u4/u6 small nuclear ribonucleoprotein	0.16	RNA processing and modification	DM6, Cysteine-rich domain currently specific to Drosophila	0.042	Ribosomal_S26e, Ribosomal protein S26e	0.091	369	161.42	1	0.14	0.31	100	369	152.77	10	1.56	2.51	100
c13448_g1_i1																				Predicted Zn-finger protein	0.97	General function prediction only	WAP, Four-disulfide core domains	0.13	Baculo_ME53, Baculoviridae ME53	0.047	465	255.22	8	0.69	1.56	100	465	246.64	9	0.87	1.4	100
c134530_g1_i1																				Isoleucyl-tRNA synthetase	0.28	Translation, ribosomal structure and biogenesis	SprT, SprT homologues	0.043	Ribosomal_S26e, Ribosomal protein S26e	0.53	315	110.6	1	0.2	0.45	100	315	102.21	4	0.93	1.5	100
c134605_g1_i1																				PHD Zn-finger protein	1.3	General function prediction only	EFG_C, Elongation factor G C-terminus	0.12	DUF3300, Protein of unknown function (DUF3300)	0.17	483	273.05	1	0.08	0.18	100	483	264.48	9	0.81	1.31	100
[truncated: 65,259 more rows]
