# Supplementary material for: De novo assembly and annotation of Hyalomma dromedarii tick (Acari: Ixodidae) sialotranscriptome with regard to gender differences in gene expression
Source: Parasit Vectors. 2018 May 24;11:314. doi: 10.1186/s13071-018-2874-9 (PMC5968504; doi:10.1186/s13071-018-2874-9)
Supplement: Supplementary file 2 — Table S2. Housekeeping class transcripts and their annotations. (XLSX 775 kb) [file 13071_2018_2874_MOESM2_ESM.xlsx]

## Sheet: housekeepings_with_KOG (4)
accession	term	pfam	transcriptID	best.match.KOG	evalue.KOG	general.class.KOG	female.TPM	male.TPM	sum
A0A023FFH5.0	putative calmodulin fragment	EF-hand_7, EF-hand domain pair	c231064_g1_i1	Calmodulin and related proteins (EF-Hand superfamily)	2.0e-50	Signal transduction mechanisms	0.000000e+00	1.000000e+00	1.000000
A0A023FK32.0	putative translation elongation factor 2ribosome bioproteinsis protein ria1 fragment	EFG_IV, Elongation factor G, domain IV	c294468_g1_i1	Elongation factor 2	0.0e+00	Translation, ribosomal structure and biogenesis	2.100000e-01	7.900000e-01	1.000000
A0A023GBR5.0	putative adiponectin receptor 1 nasonia vitripennis adiponectin receptor 1 fragment	HlyIII, Haemolysin-III related	c110824_g1_i1	Predicted membrane proteins, contain hemolysin III domain	1.0e-20	General function prediction only, Signal transduction mechanisms	2.850000e-01	7.150000e-01	1.000000
A0A023GKG8.2	kynureninase	SpoOE-like, Spo0E like sporulation regulatory protein	c301899_g1_i4	L-kynurenine hydrolase	7.0e-91	Amino acid transport and metabolism	8.300000e-01	1.700000e-01	1.000000
A0A034WU30.0	toll like receptor 5 fragment	LRR_8, Leucine rich repeat	c299090_g1_i3	Membrane glycoprotein LIG-1	5.0e-12	Signal transduction mechanisms	9.000000e-01	1.000000e-01	1.000000
B7P8Q5.0	hsp70 putative fragment	HSP70, Hsp70 protein	c299618_g1_i1	Molecular chaperones mortalin/PBP74/GRP75, HSP70 superfamily	9.0e-72	Posttranslational modification, protein turnover, chaperones	7.700000e-01	2.300000e-01	1.000000
B7PKN3.0	ubiquitin protein ligase	UQ_con, Ubiquitin-conjugating enzyme	c286390_g1_i1	Ubiquitin-protein ligase	9.0e-44	Posttranslational modification, protein turnover, chaperones	2.000000e-02	9.800000e-01	1.000000
B7PZK0.0	sidestep protein putative	Ig_3, Immunoglobulin domain	c303458_g1_i1	Predicted transmembrane protein of the immunoglobulin family of cell adhesion molecules	1.2e-02	General function prediction only	3.000000e-02	9.700000e-01	1.000000
B7QE91.0	prefoldin putative	Prefoldin, Prefoldin subunit	c242882_g2_i1	Molecular chaperone Prefoldin, subunit 5	5.0e-08	Posttranslational modification, protein turnover, chaperones	6.000000e-01	4.000000e-01	1.000000
B7QLD3.0	prolyl 4 hydroxylase alpha subunit putative	Corona_nucleoca, Coronavirus nucleocapsid protein	c251514_g1_i2	Cytochrome c oxidase, subunit IV/COX5b	6.9e-01	Energy production and conversion	1.000000e-01	9.000000e-01	1.000000
L7LU79.0	putative dihydroorotate dehydrogenase	DHO_dh, Dihydroorotate dehydrogenase	c286154_g2_i6	Dihydroorotate dehydrogenase	2.0e-36	Nucleotide transport and metabolism	8.000000e-02	9.200000e-01	1.000000
L7LVB7.29	putative tick transposon	Peptidase_G2, Peptidase_G2, IMC autoproteolytic cleavage domain	c302028_g1_i3	Predicted membrane proteins, contain hemolysin III domain	6.0e-03	General function prediction only, Signal transduction mechanisms	4.100000e-01	5.900000e-01	1.000000
L7LY07.10	putative tick transposon	DUF1011, Protein of unknown function (DUF1011)	c309180_g2_i2	Uncharacterized conserved protein	6.8e-02	Function unknown	2.100000e-01	7.900000e-01	1.000000
L7LY57.0	battenin	CLN3, CLN3 protein	c287279_g1_i5	Predicted small molecule transporter involved in cellular pH homeostasis (Batten disease protein in human)	7.0e-123	General function prediction only	6.100000e-01	3.900000e-01	1.000000
L7M044.0	putative 39s ribosomal protein l41 mitochondrial	DUF3414, Protein of unknown function (DUF3414)	c279298_g2_i1	MIF4G domain-containing protein	1.3e-01	Translation, ribosomal structure and biogenesis	2.300000e-01	7.700000e-01	1.000000
L7M172.0	putative down syndrome cell adhesion molecule 4	I-set, Immunoglobulin I-set domain	c298960_g1_i1	Neural cell adhesion molecule L1	5.0e-64	Signal transduction mechanisms	2.900000e-01	7.100000e-01	1.000000
L7M1Y2.0	putative multidrug resistance associated proteinmitoxantrone resistance protein abc superfamily	Tymo_45kd_70kd, Tymovirus 45/70Kd protein	c264876_g1_i12	Multidrug resistance-associated protein/mitoxantrone resistance protein, ABC superfamily	8.0e-05	Secondary metabolites biosynthesis, transport and catabolism	0.000000e+00	1.000000e+00	1.000000
L7MGX1.0	putative tick transposon fragment	7TM_GPCR_Srd, Serpentine type 7TM GPCR chemoreceptor Srd	c307889_g1_i4	Peroxisomal NUDIX hydrolase	1.3e-01	Replication, recombination and repair	1.900000e-01	8.100000e-01	1.000000
L7MKB9.3	uncharacterized protein fragment	Frag1, Frag1/DRAM/Sfk1 family	c282275_g1_i1	Serine/threonine protein kinase	5.4e-01	Signal transduction mechanisms	0.000000e+00	1.000000e+00	1.000000
T1KHZ6.0	uncharacterized protein	Peptidase_M13, Peptidase family M13	c303258_g1_i1	M13 family peptidase	6.0e-16	Amino acid transport and metabolism	0.000000e+00	1.000000e+00	1.000000
V5HGF3.0	uncharacterized protein	Mfp-3, Foot protein 3	c281169_g1_i2	Cl- channel CLC-7 and related proteins (CLC superfamily)	4.2e-01	Inorganic ion transport and metabolism	9.300000e-01	7.000000e-02	1.000000
V5HPH8.0	uncharacterized protein fragment	CPG4, Chondroitin proteoglycan 4	c282485_g1_i1	Fructose-biphosphate aldolase	2.1e-01	Carbohydrate transport and metabolism	5.700000e-01	4.300000e-01	1.000000
V5IG89.0	putative conserved plasma membrane protein fragment	Acyl_transf_3, Acyltransferase family	c259746_g1_i1	Predicted acyltransferase	5.0e-38	General function prediction only	8.350000e-01	1.650000e-01	1.000000
B7PDD5.0	coagulation factor putative	Trypsin, Trypsin	c310206_g1_i1	Trypsin	5.0e-48	Amino acid transport and metabolism	9.175000e-01	8.500000e-02	1.002500
L7MFX0.1	uncharacterized protein fragment	ABC_tran, ABC transporter	c184906_g1_i2	Multidrug resistance-associated protein/mitoxantrone resistance protein, ABC superfamily	2.0e-11	Secondary metabolites biosynthesis, transport and catabolism	2.140000e-01	7.900000e-01	1.004000
L7LY07.28	putative tick transposon	Na_H_Exchanger, Sodium/hydrogen exchanger family	c309180_g2_i2	Uncharacterized conserved protein	6.8e-02	Function unknown	3.500000e-01	6.550000e-01	1.005000
L7MG08.3	uncharacterized protein fragment	Myosin_tail_1, Myosin tail	c309163_g2_i4	Adenylate/guanylate cyclase	6.0e-02	Energy production and conversion	0.000000e+00	1.005000e+00	1.005000
L7MBQ2.0	putative pinin fragment	Pinin_SDK_memA, pinin/SDK/memA/ protein conserved region	c302893_g2_i3	Pinin (desmosome-associated protein)	8.0e-32	Cytoskeleton	2.350000e-01	7.725000e-01	1.007500
A0A023FLC5.0	putative sulfotransferase	Sulfotransfer_1, Sulfotransferase domain	c299166_g1_i1	Sulfotransferase	2.0e-55	General function prediction only	8.400000e-01	1.700000e-01	1.010000
A0A023G327.2	putative secreted protein	Flavi_NS1, Flavivirus non-structural Protein NS1	c301391_g1_i5	Fibrillins and related proteins containing Ca2+-binding EGF-like domains	2.5e-02	Signal transduction mechanisms	9.000000e-01	1.100000e-01	1.010000
A0A023G7X1.0	putative low density lipoprotein receptor ixodes scapularis low density lipoprotein receptor fragment	DUF1940, Domain of unknown function (DUF1940)	c310465_g1_i5	Gamma-butyrobetaine,2-oxoglutarate dioxygenase	2.5e-01	Lipid transport and metabolism	1.500000e-01	8.600000e-01	1.010000
A0A023G8N7.7	putative tumor necrosis factor receptor fragment	RGM_C, Repulsive guidance molecule (RGM) C-terminus	c298397_g2_i1	TNF receptor-associated factor	4.0e-03	Signal transduction mechanisms	1.010000e+00	0.000000e+00	1.010000
A0A023GBN2.1	putative conserved plasma membrane protein fragment	Atg14, UV radiation resistance protein and autophagy-related subunit 14	c133523_g1_i1	Predicted acyltransferase	8.0e-21	General function prediction only	6.700000e-01	3.400000e-01	1.010000
B7PIG1.3	putative uncharacterized protein fragment	RVT_1, Reverse transcriptase (RNA-dependent DNA polymerase)	c298571_g3_i1	Uncharacterized conserved protein	1.4e-01	General function prediction only	1.500000e-01	8.600000e-01	1.010000
B7PP40.0	ece1 protein putative	FBPase_2, Firmicute fructose-1,6-bisphosphatase	c35918_g1_i1	Cell division control protein/predicted DNA repair exonuclease	3.0e-01	Replication, recombination and repair	1.900000e-01	8.200000e-01	1.010000
L7LX59.1	putative k+ dependent na+:ca2+ antiporter	PDCD9, Mitochondrial 28S ribosomal protein S30 (PDCD9)	c309496_g2_i4	Protein kinase containing WD40 repeats	3.2e-01	Signal transduction mechanisms	7.600000e-01	2.500000e-01	1.010000
L7LY07.34	putative tick transposon	Tmemb_cc2, Predicted transmembrane and coiled-coil 2 protein	c309180_g2_i2	Uncharacterized conserved protein	6.8e-02	Function unknown	0.000000e+00	1.010000e+00	1.010000
L7LYA9.5	putative tick transposon	Herpes_glycop, Herpesvirus glycoprotein M	c312128_g3_i3	Cl- channel CLC-3 and related proteins (CLC superfamily)	9.8e-02	Inorganic ion transport and metabolism	1.900000e-01	8.200000e-01	1.010000
L7LYB2.3	putative atp binding protein	Peptidase_M16, Insulinase (Peptidase family M16)	c290257_g1_i1	Mitochondrial Fe/S cluster exporter, ABC superfamily	8.0e-85	Intracellular trafficking, secretion, and vesicular transport	4.000000e-02	9.700000e-01	1.010000
L7M0M4.0	putative prohibitins and stomatins of the pid superfamily	Band_7, SPFH domain / Band 7 family	c308086_g1_i2	Prohibitins and stomatins of the PID superfamily	3.0e-99	Energy production and conversion	3.900000e-01	6.200000e-01	1.010000
L7M1J5.1	putative a kinase anchor protein	PPV_E1_C, Papillomavirus helicase	c286509_g1_i1	Anaphase-promoting complex (APC), subunit 10	6.0e-58	Cell cycle control, cell division, chromosome partitioning, Posttranslational modification, protein turnover, chaperones	0.000000e+00	1.010000e+00	1.010000
L7M4Q8.1	uncharacterized protein	Dynactin_p62, Dynactin p62 family	c300339_g3_i3	Uncharacterized conserved protein	5.0e-12	Function unknown	1.900000e-01	8.200000e-01	1.010000
L7M762.0	putative mrna splicing factor atp dependent rna helicase	HA2, Helicase associated domain (HA2)	c281451_g2_i1	mRNA splicing factor ATP-dependent RNA helicase	0.0e+00	RNA processing and modification	4.000000e-02	9.700000e-01	1.010000
L7M7L4.1	putative vesicle associated membrane protein 7	PLAC8, PLAC8 family	c306925_g1_i5	Synaptobrevin/VAMP-like protein	4.0e-69	Intracellular trafficking, secretion, and vesicular transport	9.600000e-01	5.000000e-02	1.010000
L7MFA3.2	putative sterol regulatory element binding protein 1 fragment	HrpE, HrpE/YscL/FliH and V-type ATPase subunit E	c312015_g1_i2	Predicted DNA-binding protein	2.0e-17	Transcription	9.000000e-02	9.200000e-01	1.010000
L7MHZ3.1	putative influenza virus ns1a binding protein fragment	Kelch_1, Kelch motif	c301381_g2_i3	Proteins containing BTB/POZ and Kelch domains, involved in regulatory/signal transduction processes	1.0e-83	Signal transduction mechanisms, General function prediction only	5.700000e-01	4.400000e-01	1.010000
V5HNM0.1	putative dde superfamily endonuclease fragment	DDE_3, DDE superfamily endonuclease	c272568_g2_i1	Na+/K+ ATPase, alpha subunit	1.1e-01	Inorganic ion transport and metabolism	1.400000e-01	8.700000e-01	1.010000
V5IHB3.0	uncharacterized protein fragment	ATP-gua_Ptrans, ATP:guanido phosphotransferase, C-terminal catalytic domain	c301865_g3_i1	Diacylglycerol kinase	3.7e-01	Lipid transport and metabolism, Signal transduction mechanisms	8.000000e-02	9.300000e-01	1.010000
G3MMW2.0	putative uncharacterized protein	Melibiase, Melibiase	c254600_g1_i2	Transcription factor NF-X1, contains NFX-type Zn2+-binding and R3H domains	6.2e-01	Transcription	9.950000e-01	2.000000e-02	1.015000
L7LU60.0	uncharacterized protein	Lactamase_B, Metallo-beta-lactamase superfamily	c306343_g1_i1	Uncharacterized conserved protein	3.0e-33	Function unknown	1.850000e-01	8.300000e-01	1.015000
L7MCF9.0	uncharacterized protein fragment	NACHT, NACHT domain	c295653_g2_i1	RhoGEF GTPase	6.4e-01	Signal transduction mechanisms	4.000000e-01	6.150000e-01	1.015000
B7PC21.0	secreted salivary gland peptide putative	Trypsin, Trypsin	c279168_g1_i2	Trypsin	6.0e-27	Amino acid transport and metabolism	8.900000e-01	1.300000e-01	1.020000
B7PHS0.0	dihydrodipicolinate synthase putative	CPSF100_C, Cleavage and polyadenylation factor 2 C-terminal	c294718_g3_i4	Synaptic vesicle transporter SVOP and related transporters (major facilitator superfamily)	1.0e-10	General function prediction only	0.000000e+00	1.020000e+00	1.020000
B7PRB7.0	reverse transcriptase putative	DUF3459, Domain of unknown function (DUF3459)	c231398_g1_i1	Oxoprolinase	8.9e-01	Amino acid transport and metabolism	0.000000e+00	1.020000e+00	1.020000
B7PTX6.0	arylsulfatase b putative fragment	Enamelin, Enamelin	c271032_g2_i1	WD40 repeat protein	2.6e-01	Function unknown	1.500000e-01	8.700000e-01	1.020000
B7PYR0.0	putative uncharacterized protein	HgmA, homogentisate 1,2-dioxygenase	c305389_g1_i1	Zn-finger protein	5.0e-22	General function prediction only	4.500000e-01	5.700000e-01	1.020000
B7QGG3.0	bigh3 putative	Fasciclin, Fasciclin domain	c273688_g1_i1	Fasciclin and related adhesion glycoproteins	3.0e-11	Cell wall/membrane/envelope biogenesis, Extracellular structures	5.900000e-01	4.300000e-01	1.020000
B7QGZ2.0	neural cell adhesion molecule l1 putative fragment	I-set, Immunoglobulin I-set domain	c292539_g1_i1	Neural cell adhesion molecule L1	2.0e-19	Signal transduction mechanisms	2.200000e-01	8.000000e-01	1.020000
L7LRB7.0	putative tnf receptor associated factor	CDKN3, Cyclin-dependent kinase inhibitor 3 (CDKN3)	c15135_g1_i1	Uncharacterized conserved protein	2.2e-01	Function unknown	1.020000e+00	0.000000e+00	1.020000
L7LWA7.0	putative tick transposon	7TM_GPCR_Srd, Serpentine type 7TM GPCR chemoreceptor Srd	c128969_g1_i1	LIM domain binding protein LDB1/NLI/CLIM	5.7e-01	Transcription	8.200000e-01	2.000000e-01	1.020000
L7LY49.5	uncharacterized protein	Transposase_22, L1 transposable element	c308894_g1_i2	Phosphatidylinositol 4-kinase	5.1e-01	Signal transduction mechanisms	1.000000e-02	1.010000e+00	1.020000
L7M2T6.1	putative tick transposon	OATP, Organic Anion Transporter Polypeptide (OATP) family	c297415_g2_i2	DNA replication licensing factor, MCM5 component	9.2e-02	Replication, recombination and repair	4.000000e-02	9.800000e-01	1.020000
L7MH78.0	putative tick transposon fragment	Amidoligase_2, Putative amidoligase enzyme	c310346_g1_i3	Integral membrane protein	2.7e-01	General function prediction only	0.000000e+00	1.020000e+00	1.020000
L7MJ26.1	putative tick transposon fragment	DEPP, Decidual protein induced by progesterone family	c312417_g1_i1	F0F1-type ATP synthase, gamma subunit	1.0e-116	Energy production and conversion	8.300000e-01	1.900000e-01	1.020000
L7MJE0.0	putative tick transposon fragment	Flavi_NS4B, Flavivirus non-structural protein NS4B	c231948_g1_i1	Splicing factor 1/branch point binding protein (RRM superfamily)	5.0e-05	RNA processing and modification	4.000000e-02	9.800000e-01	1.020000
V5GZ45.0	putative heparan sulfate proteoglycan 2 fragment	Laminin_B, Laminin B (Domain IV)	c302366_g1_i9	Basement membrane-specific heparan sulfate proteoglycan (HSPG) core protein	6.0e-104	Posttranslational modification, protein turnover, chaperones	5.900000e-01	4.300000e-01	1.020000
V5HTT6.0	putative zinc ion binding protein fragment	zf-H2C2_2, Zinc-finger double domain	c292165_g1_i6	C2H2-type Zn-finger protein	3.0e-25	Transcription	4.000000e-02	9.800000e-01	1.020000
A0A023GF79.0	putative rab like protein 5	Ras, Ras family	c270089_g1_i3	GTPase Rab6/YPT6/Ryh1, small G protein superfamily	3.0e-09	Intracellular trafficking, secretion, and vesicular transport	7.100000e-01	3.150000e-01	1.025000
V5IH56.0	putative f box protein 30 fragment	F-box, F-box domain	c306021_g1_i2	Zn finger protein	5.0e-03	General function prediction only	7.500000e-02	9.500000e-01	1.025000
V5HRV5.0	putative vacuolar protein fragment	DUF1162, Protein of unknown function (DUF1162)	c311735_g1_i14	Vacuolar protein sorting-associated protein	2.0e-32	Intracellular trafficking, secretion, and vesicular transport	1.300000e-01	9.000000e-01	1.030000
A0A023G6Z5.2	putative gypsy nogag	Retinal, Retinal protein	c287962_g1_i1	1,3-beta-glucan synthase/callose synthase catalytic subunit	3.2e-01	Cell wall/membrane/envelope biogenesis	1.700000e-01	8.600000e-01	1.030000
A0A023GPH8.0	dna directed rna polymerase fragment	RNA_pol_Rpb2_7, RNA polymerase Rpb2, domain 7	c303798_g1_i1	RNA polymerase II, second largest subunit	2.0e-10	Transcription	6.800000e-01	3.500000e-01	1.030000
B7PNJ2.0	corazonin receptor putative	7tm_1, 7 transmembrane receptor (rhodopsin family)	c282735_g1_i2	G protein-coupled receptor	1.0e-05	Signal transduction mechanisms	4.000000e-02	9.900000e-01	1.030000
B7PZ69.0	arylsulfatase b putative fragment	Sulfatase_C, C-terminal region of aryl-sulfatase	c285341_g1_i1	Sulfatase	2.0e-06	General function prediction only	2.350000e-01	7.950000e-01	1.030000
B7QG46.0	regulator of g protein signalling putative fragment	DEP, Domain found in Dishevelled, Egl-10, and Pleckstrin (DEP)	c278977_g1_i1	DNA repair protein RAD18 (SMC family protein)	2.0e-03	Replication, recombination and repair	2.400000e-01	7.900000e-01	1.030000
B7QH57.0	cold shock domain containing protein putative	CSD, 'Cold-shock' DNA-binding domain	c298299_g2_i3	Predicted RNA-binding protein containing PIN domain and invovled in translation or RNA processing	5.0e-10	Translation, ribosomal structure and biogenesis	0.000000e+00	1.030000e+00	1.030000
B7QMZ4.0	fmn2 protein putative	FH2, Formin Homology 2 Domain	c298572_g1_i6	Rho GTPase effector BNI1 and related formins	6.0e-42	Signal transduction mechanisms, Cytoskeleton	7.000000e-02	9.600000e-01	1.030000
L7LTQ0.0	putative low density lipoprotein receptor	CUB, CUB domain	c300731_g1_i3	Low-density lipoprotein receptors containing Ca2+-binding EGF-like domains	5.0e-20	Signal transduction mechanisms	2.200000e-01	8.100000e-01	1.030000
L7LXA1.0	ubiquitin carboxyl terminal hydrolase	UCH, Ubiquitin carboxyl-terminal hydrolase	c282170_g1_i8	Ubiquitin carboxyl-terminal hydrolase	1.0e-32	Posttranslational modification, protein turnover, chaperones	3.100000e-01	7.200000e-01	1.030000
L7LY66.1	putative intracellular signal transduction	SOCS_box, SOCS box	c278783_g1_i1	Notch signaling protein Neuralized, Nuez domain	1.0e-35	Signal transduction mechanisms	8.500000e-01	1.800000e-01	1.030000
L7M0F1.0	putative glucose 6 phosphatephosphate and phosphoenolpyruvatephosphate antiporter	Tymo_45kd_70kd, Tymovirus 45/70Kd protein	c282867_g1_i1	Glucose-6-phosphate/phosphate and phosphoenolpyruvate/phosphate antiporter	1.2e-01	Carbohydrate transport and metabolism, Amino acid transport and metabolism	7.200000e-01	3.100000e-01	1.030000
L7M736.0	putative sulfatebicarbonateoxalate exchanger sat 1	Sulfate_transp, Sulfate transporter family	c310237_g1_i3	Sulfate/bicarbonate/oxalate exchanger SAT-1 and related transporters (SLC26 family)	2.0e-138	Inorganic ion transport and metabolism	5.600000e-01	4.700000e-01	1.030000
L7M818.0	putative dopamine 2 like receptor	7tm_1, 7 transmembrane receptor (rhodopsin family)	c304387_g1_i1	Muscarinic acetylcholine receptor	5.0e-21	Signal transduction mechanisms	6.100000e-01	4.200000e-01	1.030000
L7MAZ3.6	putative tick transposon fragment	IGFBP, Insulin-like growth factor binding protein	c226789_g1_i1	Sterol O-acyltransferase/Diacylglycerol O-acyltransferase	9.4e-02	Lipid transport and metabolism	1.100000e-01	9.200000e-01	1.030000
L7MDL1.1	putative zinc finger protein fragment	zf-C2H2, Zinc finger, C2H2 type	c307886_g2_i2	Zn finger proteins	5.0e-19	General function prediction only	3.000000e-02	1.000000e+00	1.030000
L7MFI1.1	putative neural cell adhesion molecule fragment	TP2, Nuclear transition protein 2	c294880_g4_i1	Neural cell adhesion molecule L1	1.0e-38	Signal transduction mechanisms	1.800000e-01	8.500000e-01	1.030000
L7MMV7.0	putative tick transposon fragment	Exo_endo_phos_2, Endonuclease-reverse transcriptase	c312311_g2_i1	Predicted acyltransferase	2.9e-01	General function prediction only	1.400000e-01	8.900000e-01	1.030000
P98186.0	cytochrome p450	p450, Cytochrome P450	c242895_g1_i2	Cytochrome P450 CYP3/CYP5/CYP6/CYP9 subfamilies	9.0e-31	Secondary metabolites biosynthesis, transport and catabolism	8.200000e-01	2.100000e-01	1.030000
T1KXM5.0	uncharacterized protein	DUF2616, Protein of unknown function (DUF2616)	c301213_g2_i1	Mitogen inducible gene product (contains ERM and PH domains)	6.8e-02	Cell cycle control, cell division, chromosome partitioning	1.600000e-01	8.700000e-01	1.030000
V5GWU4.0	putative tnf receptor associated factor 6	Fer4_12, 4Fe-4S single cluster domain	c293372_g1_i1	TNF receptor-associated factor	7.0e-06	Signal transduction mechanisms	8.400000e-01	1.900000e-01	1.030000
V5HJ96.2	putative endonucleasereverse transcript fragment	ASC, Amiloride-sensitive sodium channel	c302873_g1_i1	E3 ubiquitin protein ligase	6.7e-01	Posttranslational modification, protein turnover, chaperones	4.400000e-01	5.900000e-01	1.030000
V5I4U3.0	putative cytochrome fragment	p450, Cytochrome P450	c257109_g1_i2	Cytochrome P450 CYP2 subfamily	5.0e-05	Secondary metabolites biosynthesis, transport and catabolism	0.000000e+00	1.030000e+00	1.030000
V5I4V9.0	putative acyl coa binding domain containing protein 5	CST-I, Alpha-2,3-sialyltransferase (CST-I)	c288730_g3_i6	Phosphatidylserine synthase	1.6e+00	Lipid transport and metabolism	1.600000e-01	8.700000e-01	1.030000
V5IEL3.0	putative sister chromatid cohesion complex cohesin subunit pds5 fragment	Adaptin_N, Adaptin N terminal region	c306358_g1_i8	Sister chromatid cohesion complex Cohesin, subunit PDS5	1.0e-167	Cell cycle control, cell division, chromosome partitioning	1.800000e-01	8.500000e-01	1.030000
V5IHZ3.0	putative neuroproteinsis fragment	TIL, Trypsin Inhibitor like cysteine rich domain	c308634_g1_i13	Ultrahigh sulfur keratin-associated protein	3.0e-03	Extracellular structures	8.800000e-01	1.500000e-01	1.030000
L7LST3.3	putative tick transposon	DUF4291, Domain of unknown function (DUF4291)	c311933_g1_i2	ATP-dependent DNA helicase	2.1e+00	Replication, recombination and repair	8.750000e-01	1.600000e-01	1.035000
L7LX63.0	putative monocarboxylate transporter	MFS_1, Major Facilitator Superfamily	c298652_g1_i2	Monocarboxylate transporter	1.0e-47	Carbohydrate transport and metabolism	8.900000e-01	1.450000e-01	1.035000
L7LYY9.0	putative aquaporin major intrinsic protein family	MIP, Major intrinsic protein	c310207_g1_i1	Aquaporin (major intrinsic protein family)	1.0e-87	Carbohydrate transport and metabolism	5.400000e-01	4.950000e-01	1.035000
A0A023FEY4.1	uncharacterized protein	DUF868, Plant protein of unknown function (DUF868)	c269059_g1_i3	Surface glycoprotein	1.3e-02	General function prediction only	0.000000e+00	1.040000e+00	1.040000
A0A023GBL0.0	putative glycolate oxidase	FMN_dh, FMN-dependent dehydrogenase	c291482_g1_i18	Glycolate oxidase	5.0e-127	Energy production and conversion	1.900000e-01	8.500000e-01	1.040000
A0A023GDE4.1	putative cuticular protein 47ef	Mfp-3, Foot protein 3	c293956_g1_i2	U2 snRNP splicing factor, small subunit, and related proteins	1.5e-02	RNA processing and modification	9.400000e-01	1.000000e-01	1.040000
A0A023GP30.0	putative myosin heavy chain b ixodes scapularis myosin heavy chain b	FYVE, FYVE zinc finger	c294748_g1_i4	Myosin class II heavy chain	1.0e-15	Cytoskeleton	5.300000e-01	5.100000e-01	1.040000
B7PR91.3	origin recognition complex subunit putative	Patched, Patched family	c307433_g1_i5	Origin recognition complex, subunit 3	6.0e-10	Replication, recombination and repair	1.040000e+00	0.000000e+00	1.040000
B7Q8U1.0	leucine zipper transcription factor putative	Clathrin, Region in Clathrin and VPS	c304879_g1_i1	Selective LIM binding factor	0.0e+00	Transcription	3.100000e-01	7.300000e-01	1.040000
B7QAA5.0	interferon regulatory factor 4 putative	IRF, Interferon regulatory factor transcription factor	c268739_g1_i4	Histone acetyltransferase (MYST family)	5.5e-01	Chromatin structure and dynamics	0.000000e+00	1.040000e+00	1.040000
B7QHN8.1	organic cationcarnitine transporter putative fragment	PMT_2, Dolichyl-phosphate-mannose-protein mannosyltransferase	c274189_g1_i4	Synaptic vesicle transporter SVOP and related transporters (major facilitator superfamily)	1.0e-09	General function prediction only	5.000000e-02	9.900000e-01	1.040000
J7K9P7.1	subolesin fragment	RnaseA, Pancreatic ribonuclease	c284145_g3_i3	Uncharacterized conserved protein	2.0e-24	Function unknown	1.200000e-01	9.200000e-01	1.040000
L7LSG5.20	putative tick transposon	XK-related, XK-related protein	c304524_g1_i1	Monocarboxylate transporter	4.5e-01	Carbohydrate transport and metabolism	1.600000e-01	8.800000e-01	1.040000
L7LVB7.7	putative tick transposon	DUF621, Protein of unknown function (DUF621)	c302028_g1_i3	Predicted membrane proteins, contain hemolysin III domain	6.0e-03	General function prediction only, Signal transduction mechanisms	3.700000e-01	6.700000e-01	1.040000
L7LZS7.3	uncharacterized protein	TniQ, TniQ	c273059_g1_i3	Mitotic checkpoint serine/threonine protein kinase	8.1e-01	Cell cycle control, cell division, chromosome partitioning	6.300000e-01	4.100000e-01	1.040000
L7M0U8.0	putative ubiquinol cytochrome c reductase assembly protein cbp3	Ubiq_cyt_C_chap, Ubiquinol-cytochrome C chaperone	c306345_g1_i2	Ubiquinol cytochrome c reductase assembly protein CBP3	2.0e-19	Energy production and conversion	3.300000e-01	7.100000e-01	1.040000
L7M0X2.0	putative collagen alpha 1vii chain	Bac_GDH, Bacterial NAD-glutamate dehydrogenase	c232435_g2_i1	Transforming growth factor beta/activin receptor subfamily of serine/threonine kinases	1.0e-02	Signal transduction mechanisms	1.040000e+00	0.000000e+00	1.040000
L7M3S6.2	uncharacterized protein	SUR7, SUR7/PalI family	c311664_g1_i2	CDP-diacylglycerol synthase	6.7e-01	Lipid transport and metabolism	0.000000e+00	1.040000e+00	1.040000
L7M4B8.0	uncharacterized protein	DUF4407, Domain of unknown function (DUF4407)	c275263_g2_i2	Predicted membrane protein	7.0e-12	Function unknown	4.000000e-01	6.400000e-01	1.040000
L7M786.1	putative mrna splicing factor atp dependent rna helicase	Cep57_CLD, Centrosome localisation domain of Cep57	c284711_g1_i8	mRNA splicing factor ATP-dependent RNA helicase	2.0e-23	RNA processing and modification	2.000000e-02	1.020000e+00	1.040000
L7M8Y5.2	putative evasin	Methyltransf_20, Putative methyltransferase	c278928_g1_i14	Membrane protein HUEL (cation efflux superfamily)	9.6e-01	General function prediction only	1.800000e-01	8.600000e-01	1.040000
L7MDK7.14	putative tick transposon fragment	DUF463, YcjX-like family, DUF463	c252290_g1_i1	Transcription-coupled repair protein CSB/RAD26 (contains SNF2 family DNA-dependent ATPase domain)	1.6e-01	Transcription, Replication, recombination and repair	8.000000e-02	9.600000e-01	1.040000
T1K1S3.0	uncharacterized protein	IFT57, Intra-flagellar transport protein 57	c307435_g1_i3	Huntingtin interacting protein 1 (Hip1) interactor Hippi	2.0e-51	Signal transduction mechanisms	1.350000e-01	9.050000e-01	1.040000
V5I0W7.0	uncharacterized protein	FAM53, Family of FAM53	c299293_g1_i3	Tumor-specific antigen (contains WD repeats)	5.6e-02	Cytoskeleton	2.000000e-01	8.400000e-01	1.040000
V5H854.0	putative transposase is4 fragment	DDE_Tnp_1_7, Transposase IS4	c308959_g1_i1	Ca2+-activated K+ channel proteins (intermediate/small conductance classes)	7.1e-01	Inorganic ion transport and metabolism	1.450000e-01	9.000000e-01	1.045000
V5HXE7.2	uncharacterized protein fragment	ORC3_N, Origin recognition complex (ORC) subunit 3 N-terminus	c291444_g1_i13	WD40 repeat protein	2.3e-02	General function prediction only	1.833333e-01	8.633333e-01	1.046667
A0A023G128.12	putative endonuclease reverse transcriptase	DUF621, Protein of unknown function (DUF621)	c222077_g1_i1	RAS signaling inhibitor ST5	9.7e-01	Signal transduction mechanisms	1.000000e-01	9.500000e-01	1.050000
A0A023G6Z5.1	putative gypsy nogag	DpnII, DpnII restriction endonuclease	c287962_g1_i1	1,3-beta-glucan synthase/callose synthase catalytic subunit	3.2e-01	Cell wall/membrane/envelope biogenesis	0.000000e+00	1.050000e+00	1.050000
A0A023GNF9.2	putative synaptic vesicle transporter svop	Sugar_tr, Sugar (and other) transporter	c300476_g2_i12	Synaptic vesicle transporter SVOP and related transporters (major facilitator superfamily)	1.0e-14	General function prediction only	9.200000e-01	1.300000e-01	1.050000
B7PF55.0	solute carrier putative	DUF3984, Protein of unknown function (DUF3984)	c297760_g1_i2	Synaptic vesicle transporter SVOP and related transporters (major facilitator superfamily)	9.0e-07	General function prediction only	0.000000e+00	1.050000e+00	1.050000
B7PNE9.0	kruppel like zinc finger protein putative	BACK, BTB And C-terminal Kelch	c305185_g1_i1	Uncharacterized conserved protein, contains ankyrin and BTB/POZ domains	4.0e-06	Function unknown	2.000000e-02	1.030000e+00	1.050000
B7PVY5.0	beta ketoacyl synthase putative	ketoacyl-synt, Beta-ketoacyl synthase, N-terminal domain	c224072_g1_i1	Animal-type fatty acid synthase and related proteins	8.0e-47	Lipid transport and metabolism	8.800000e-01	1.700000e-01	1.050000
B7PW39.0	clumping factor b putative	SVWC, Single domain von Willebrand factor type C	c312425_g1_i4	Natriuretic peptide receptor, guanylate cyclase	1.4e+00	Signal transduction mechanisms	1.250000e-01	9.250000e-01	1.050000
B7PZL2.1	protein banp putative	Phosducin, Phosducin	c281851_g1_i1	GTPase-activating protein Centaurin gamma (contains Ras-like GTPase, PH and ankyrin repeat domains)	4.3e-02	Signal transduction mechanisms	2.700000e-01	7.800000e-01	1.050000
B7Q917.0	glutathione s transferase putative	GST_N_3, Glutathione S-transferase, N-terminal domain	c292715_g1_i3	Glutathione S-transferase	1.0e-46	Posttranslational modification, protein turnover, chaperones	2.500000e-01	8.000000e-01	1.050000
B7QBX1.11	putative uncharacterized protein	Totivirus_coat, Totivirus coat protein	c312595_g1_i2	E3 ubiquitin ligase interacting with arginine methyltransferase	1.0e-03	Posttranslational modification, protein turnover, chaperones	1.200000e-01	9.300000e-01	1.050000
G3MGW8.1	putative uncharacterized protein fragment	Reprolysin_3, Metallo-peptidase family M12B Reprolysin-like	c288206_g1_i4	Vesicle coat complex COPII, subunit SEC24/subunit SFB2	6.2e-01	Intracellular trafficking, secretion, and vesicular transport	5.300000e-01	5.200000e-01	1.050000
G3MRY0.1	putative uncharacterized protein	WD40, WD domain, G-beta repeat	c302288_g2_i4	Chromatin assembly complex 1 subunit B/CAC2 (contains WD40 repeats)	3.0e-122	Chromatin structure and dynamics, Replication, recombination and repair	5.400000e-01	5.100000e-01	1.050000
L7LZ31.1	putative clip associating protein 1 a	Glyco_hydro_85, Glycosyl hydrolase family 85	c264236_g1_i1	CLIP-associating protein	1.0e-36	General function prediction only	0.000000e+00	1.050000e+00	1.050000
L7M725.0	uncharacterized protein	Dickkopf_N, Dickkopf N-terminal cysteine-rich region	c294718_g2_i4	T-type voltage-gated Ca2+ channel, pore-forming alpha1I subunit	5.0e-03	Inorganic ion transport and metabolism, Signal transduction mechanisms	3.000000e-01	7.500000e-01	1.050000
L7MA45.0	putative polypeptide n acetylgalactosaminyltransferase	Ricin_B_lectin, Ricin-type beta-trefoil lectin domain	c286884_g1_i2	Polypeptide N-acetylgalactosaminyltransferase	2.0e-63	Posttranslational modification, protein turnover, chaperones	0.000000e+00	1.050000e+00	1.050000
L7MAY9.0	putative tick transposon fragment	Exo_endo_phos_2, Endonuclease-reverse transcriptase	c311438_g1_i2	E3 ubiquitin ligase interacting with arginine methyltransferase	4.0e-03	Posttranslational modification, protein turnover, chaperones	2.000000e-02	1.030000e+00	1.050000
L7MDE4.3	putative tick transposon fragment	DUF3737, Protein of unknown function (DUF3737)	c298962_g3_i1	Uncharacterized conserved protein	1.2e+00	Function unknown	1.400000e-01	9.100000e-01	1.050000
L7MGL0.0	putative methyltransferase tarbp1 fragment	SpoU_methylase, SpoU rRNA Methylase family	c311645_g1_i2	RNA Methylase, SpoU family	8.0e-83	RNA processing and modification	1.000000e-01	9.500000e-01	1.050000
L7MHX7.0	putative sodium dependent multivitamin transporter fragment	DUF2142, Predicted membrane protein (DUF2142)	c282448_g1_i3	Glutamate-gated kainate-type ion channel receptor subunit GluR5 and related subunits	1.4e-01	Inorganic ion transport and metabolism, Amino acid transport and metabolism, Signal transduction mechanisms	8.700000e-01	1.800000e-01	1.050000
L7MKP5.2	putative tick transposon fragment	Glucos_trans_II, Glucosyl transferase GtrII	c290645_g1_i1	Mannosyltransferase	9.6e-01	Cell wall/membrane/envelope biogenesis, Intracellular trafficking, secretion, and vesicular transport	0.000000e+00	1.050000e+00	1.050000
L7MLZ5.0	putative sn 12 diacylglycerol ethanolamine and cholinephosphotransferase fragment	DUF2079, Predicted membrane protein (DUF2079)	c309518_g1_i1	sn-1,2-diacylglycerol ethanolamine- and cholinephosphotranferases	3.0e-32	Lipid transport and metabolism	6.800000e-01	3.700000e-01	1.050000
V5HGZ2.1	uncharacterized protein	Glyco_hydro_7, Glycosyl hydrolase family 7	c307216_g1_i1	DNA helicase	5.3e-01	Replication, recombination and repair	9.300000e-01	1.200000e-01	1.050000
V5HYP1.0	uncharacterized protein fragment	Jiraiya, Jiraiya	c302065_g1_i1	Endocytosis protein RME-8, contains DnaJ domain	8.9e-01	Intracellular trafficking, secretion, and vesicular transport, Posttranslational modification, protein turnover, chaperones	2.000000e-01	8.500000e-01	1.050000
V5HUR1.0	putative replication factor c subunit rfc1 large subunit fragment	RFC1, Replication factor RFC1 C terminal domain	c309540_g1_i2	Replication factor C, subunit RFC1 (large subunit)	6.0e-110	Replication, recombination and repair	2.050000e-01	8.500000e-01	1.055000
A0A023GLE6.0	putative abc transporter ixodes scapularis abc transporter fragment	ABC_tran, ABC transporter	c264154_g1_i2	Lipid exporter ABCA1 and related proteins, ABC superfamily	2.0e-45	Lipid transport and metabolism, General function prediction only	4.500000e-02	1.013333e+00	1.058333
A0A023FUH2.0	putative secreted protein	LRR_8, Leucine rich repeat	c295942_g2_i1	Extracellular matrix protein slit, contains leucine-rich and EGF-like repeats	5.0e-09	Extracellular structures, Signal transduction mechanisms	9.700000e-01	9.000000e-02	1.060000
A0A023G4Q1.7	putative gypsy nogag	rve, Integrase core domain	c266894_g1_i1	Leucine-rich repeat (LRR) protein, contains calponin homology domain	1.6e-01	Cytoskeleton	2.000000e-02	1.040000e+00	1.060000
A0A023G7U8.1	putative tick metalloprotease 1	Salp15, Salivary protein of 15kDa inhibits CD4+ T cell activation	c305358_g1_i6	Disintegrin metalloproteinases with thrombospondin repeats	1.0e-09	Posttranslational modification, protein turnover, chaperones	4.000000e-02	1.020000e+00	1.060000
A0A023GDC6.0	putative mitochondrialplastidial beta ketoacyl acp reductase	adh_short_C2, Enoyl-(Acyl carrier protein) reductase	c238289_g1_i1	Mitochondrial/plastidial beta-ketoacyl-ACP reductase	2.0e-08	Lipid transport and metabolism	1.060000e+00	0.000000e+00	1.060000
A0A023GFQ0.3	putative gypsy nogag fragment	Prok-JAB, Prokaryotic homologs of the JAB domain	c265072_g1_i2	Transcription factor TCF20	2.9e-02	Transcription	1.060000e+00	0.000000e+00	1.060000
A0A023GIW7.0	coronin fragment	DUF1899, Domain of unknown function (DUF1899)	c284029_g3_i2	Actin-binding protein Coronin, contains WD40 repeats	2.0e-23	Cytoskeleton	6.400000e-01	4.200000e-01	1.060000
A0A023GJQ2.0	uncharacterized protein fragment	CRAL_TRIO_2, Divergent CRAL/TRIO domain	c292602_g1_i7	Phosphatidylinositol transfer protein SEC14 and related proteins	2.0e-05	Lipid transport and metabolism	0.000000e+00	1.060000e+00	1.060000
A0A023GLZ5.0	glutamine synthetase	Gln-synt_C, Glutamine synthetase, catalytic domain	c289668_g1_i1	Glutamine synthetase	7.0e-63	Amino acid transport and metabolism	0.000000e+00	1.060000e+00	1.060000
B7P4U8.0	putative uncharacterized protein fragment	GPDPase_memb, Membrane domain of glycerophosphoryl diester phosphodiesterase	c302434_g1_i2	Predicted metallothionein	3.1e-02	Inorganic ion transport and metabolism	5.600000e-01	5.000000e-01	1.060000
B7PEP2.0	transposon putative	APC_basic, APC basic domain	c295458_g1_i3	DNA repair protein	2.7e-02	Replication, recombination and repair	6.000000e-02	1.000000e+00	1.060000
B7PIA6.0	putative uncharacterized protein	AAA_16, AAA ATPase domain	c300094_g1_i6	Myosin class I heavy chain	8.6e-02	Cytoskeleton	2.000000e-02	1.040000e+00	1.060000
B7Q2U5.0	cytochrome p450 putative	p450, Cytochrome P450	c292598_g1_i2	Cytochrome P450 CYP3/CYP5/CYP6/CYP9 subfamilies	1.0e-33	Secondary metabolites biosynthesis, transport and catabolism	1.040000e+00	2.000000e-02	1.060000
G3MKD7.0	putative uncharacterized protein	YqaJ, YqaJ-like viral recombinase domain	c301089_g1_i3	WD40 repeat protein	2.8e-01	General function prediction only	5.000000e-02	1.010000e+00	1.060000
L7LV08.4	putative tick transposon	RVT_1, Reverse transcriptase (RNA-dependent DNA polymerase)	c312619_g1_i2	DNA damage inducible protein	1.1e-01	Replication, recombination and repair	8.000000e-02	9.800000e-01	1.060000
L7LWA7.2	putative tick transposon	Exo_endo_phos_2, Endonuclease-reverse transcriptase	c128969_g1_i1	LIM domain binding protein LDB1/NLI/CLIM	5.7e-01	Transcription	1.100000e-01	9.500000e-01	1.060000
L7LWN2.11	putative tick transposon	zf-UBP, Zn-finger in ubiquitin-hydrolases and other protein	c289547_g1_i1	Uncharacterized conserved protein	1.0e+00	Function unknown	2.100000e-01	8.500000e-01	1.060000
L7LY11.0	putative alpha d galactosidase melibiase	Filament_head, Intermediate filament head (DNA binding) region	c308374_g1_i1	Alpha-D-galactosidase (melibiase)	1.0e-10	Carbohydrate transport and metabolism	9.250000e-01	1.350000e-01	1.060000
L7M6H8.0	putative tyrosine protein phosphatase non receptor type 23	BRO1, BRO1-like domain	c292300_g1_i2	Predicted signal transduction protein	1.0e-101	General function prediction only	3.400000e-01	7.200000e-01	1.060000
L7MDI8.1	putative tick transposon fragment	DNA_pol_viral_N, DNA polymerase (viral) N-terminal domain	c277239_g1_i2	Ultrahigh sulfur keratin-associated protein	7.0e-03	Extracellular structures	2.000000e-02	1.040000e+00	1.060000
L7MGX1.5	putative tick transposon fragment	Ephrin, Ephrin	c307889_g1_i4	Peroxisomal NUDIX hydrolase	1.3e-01	Replication, recombination and repair	2.700000e-01	7.900000e-01	1.060000
L7MLF2.6	putative tick transposon fragment	rve, Integrase core domain	c297886_g1_i4	Negative regulator of transcription	6.3e-01	Transcription	1.700000e-01	8.900000e-01	1.060000
B7P0S9.0	putative uncharacterized protein	Glyco_hydro_18, Glycosyl hydrolases family 18	c309325_g1_i1	Chitinase	2.0e-11	Carbohydrate transport and metabolism	3.250000e-01	7.400000e-01	1.065000
B7QGM1.0	beta carotene dioxygenase putative	RPE65, Retinal pigment epithelial membrane protein	c272308_g1_i1	Beta, beta-carotene 15,15'-dioxygenase and related enzymes	1.0e-29	Secondary metabolites biosynthesis, transport and catabolism	1.035000e+00	3.000000e-02	1.065000
L7M638.1	uncharacterized protein	Rotamase, PPIC-type PPIASE domain	c284856_g1_i2	Parvulin-like peptidyl-prolyl cis-trans isomerase	4.0e-52	Posttranslational modification, protein turnover, chaperones	2.500000e-01	8.200000e-01	1.070000
L7M964.1	putative phosphorylase kinase	IL10, Interleukin 10	c287688_g1_i9	Phosphorylase kinase	0.0e+00	Carbohydrate transport and metabolism	1.300000e-01	9.400000e-01	1.070000
A0A023G5D7.0	putative pif ele1 orf1 h 1e 40 j 4	MAP65_ASE1, Microtubule associated protein (MAP65/ASE1 family)	c312698_g3_i1	Vitamin D3 receptor interacting protein	4.2e-01	Transcription, Signal transduction mechanisms	1.700000e-01	9.000000e-01	1.070000
A0A023GCC3.0	putative evasin 1	HTH_22, HTH domain	c272351_g2_i3	Histidinol dehydrogenase	5.0e-02	Amino acid transport and metabolism	1.070000e+00	0.000000e+00	1.070000
B7P0X0.0	ets2 putative	Ets, Ets-domain	c293251_g1_i8	Predicted transcription factor	1.0e-54	Transcription	4.400000e-01	6.300000e-01	1.070000
B7PMZ7.0	neprilysin putative	Peptidase_M13, Peptidase family M13	c261857_g1_i1	M13 family peptidase	5.0e-19	Amino acid transport and metabolism	1.500000e-01	9.200000e-01	1.070000
B7QBS3.0	membrane protein putative fragment	VKOR, Vitamin K epoxide reductase family	c307787_g2_i1	Ferric reductase, NADH/NADPH oxidase and related proteins	3.7e-01	Inorganic ion transport and metabolism, Secondary metabolites biosynthesis, transport and catabolism	2.700000e-01	8.000000e-01	1.070000
B7QEY1.0	helix loop helix protein putative	HLH, Helix-loop-helix DNA-binding domain	c290590_g1_i1	Transcription factor HAND2/Transcription factor TAL1/TAL2/LYL1	2.0e-17	Transcription	2.300000e-01	8.400000e-01	1.070000
L7LVR9.1	putative tpr repeat containing protein	TPR_11, TPR repeat	c311634_g1_i3	FERM domain protein EHM2	3.0e-120	General function prediction only	7.000000e-02	1.000000e+00	1.070000
L7LY07.7	putative tick transposon	CoA_binding_3, CoA-binding domain	c309180_g2_i2	Uncharacterized conserved protein	6.8e-02	Function unknown	1.020000e+00	5.000000e-02	1.070000
L7LYH3.0	putative phospholipase a2	Phospholip_A2_2, Phospholipase A2	c293721_g1_i1	DNA polymerase zeta, catalytic subunit	8.1e-02	Replication, recombination and repair	1.040000e+00	3.000000e-02	1.070000
L7M264.0	putative spinophilin	PDZ, PDZ domain (Also known as DHR or GLGF)	c307250_g2_i4	Protein phosphatase 1 binding protein spinophilin/neurabin II	6.0e-30	Signal transduction mechanisms	3.100000e-01	7.600000e-01	1.070000
L7MC79.6	putative tick transposon fragment	zf-DHHC, DHHC palmitoyltransferase	c302976_g2_i1	Myosin phosphatase, regulatory subunit	6.3e-01	Posttranslational modification, protein turnover, chaperones, Signal transduction mechanisms	6.800000e-01	3.900000e-01	1.070000
L7MKF1.0	putative vacuolar assemblysorting protein vps16 fragment	Vps16_N, Vps16, N-terminal region	c298910_g5_i1	Vacuolar assembly/sorting protein VPS16	0.0e+00	Intracellular trafficking, secretion, and vesicular transport	0.000000e+00	1.070000e+00	1.070000
V5H2R1.0	putative transposase protein fragment	THAP, THAP domain	c310969_g1_i1	Transcription factor/CCAAT displacement protein CDP1	2.1e-01	Transcription	1.900000e-01	8.800000e-01	1.070000
V5H921.0	putative calpain isoform lp85	EF-hand_8, EF-hand domain pair	c311277_g1_i3	Ca2+-binding protein, EF-Hand protein superfamily	7.0e-32	Signal transduction mechanisms	9.600000e-01	1.100000e-01	1.070000
B7QM31.0	serpin putative	Serpin, Serpin (serine protease inhibitor)	c297864_g1_i2	Serpin	1.0e-16	Defense mechanisms	8.000000e-02	9.950000e-01	1.075000
L7LUE7.0	putative p type atpase	DM, DM DNA binding domain	c292013_g1_i1	P-type ATPase	6.0e-05	Inorganic ion transport and metabolism	6.950000e-01	3.800000e-01	1.075000
L7MEH4.0	putative salivary lipocalin fragment	DUF1338, Domain of unknown function (DUF1338)	c285187_g1_i5	AAA+-type ATPase	6.3e-02	Posttranslational modification, protein turnover, chaperones	4.400000e-01	6.350000e-01	1.075000
L7MG29.0	putative sprint fragment	VPS9, Vacuolar sorting protein 9 (VPS9) domain	c311527_g1_i1	RAS effector RIN1 (contains VPS domain)	5.0e-66	Intracellular trafficking, secretion, and vesicular transport	1.350000e-01	9.400000e-01	1.075000
A0A023FD50.0	putative cubilin intrinsic factor cobalamin receptor fragment	DUF2568, Protein of unknown function (DUF2568)	c308003_g2_i4	Fatty acyl-CoA elongase/Polyunsaturated fatty acid specific elongation enzyme	1.0e+00	Lipid transport and metabolism	8.000000e-01	2.800000e-01	1.080000
A0A023FKB1.0	uncharacterized protein fragment	ODR4-like, Olfactory receptor 4-like	c264132_g2_i7	Uncharacterized conserved protein	1.1e-02	Function unknown	4.300000e-01	6.500000e-01	1.080000
A0A023FNE8.0	putative receptor accessory protein 5	TB2_DP1_HVA22, TB2/DP1, HVA22 family	c297591_g4_i1	Protein involved in membrane traffic (YOP1/TB2/DP1/HVA22 family)	5.0e-21	Intracellular trafficking, secretion, and vesicular transport	3.500000e-01	7.300000e-01	1.080000
A0A023G5Y2.0	putative retropepsins like ltr fragment	Asp_protease_2, Aspartyl protease	c311534_g1_i1	E3 ubiquitin ligase interacting with arginine methyltransferase	4.0e-04	Posttranslational modification, protein turnover, chaperones	3.800000e-01	7.000000e-01	1.080000
A0A023G8M4.0	putative tick metalloprotease 41 fragment	Reprolysin, Reprolysin (M12B) family zinc metalloprotease	c292444_g2_i5	Disintegrin metalloproteinases with thrombospondin repeats	9.0e-09	Posttranslational modification, protein turnover, chaperones	0.000000e+00	1.080000e+00	1.080000
A0A023GBF9.1	uncharacterized protein fragment	Bac_DnaA, Bacterial dnaA protein	c293506_g1_i1	LRR-containing protein	1.1e-02	Function unknown	3.900000e-01	6.900000e-01	1.080000
A0A023GG58.0	putative sulfatebicarbonateoxalate exchanger sat 1 fragment	Sulfate_transp, Sulfate transporter family	c303235_g1_i3	Sulfate/bicarbonate/oxalate exchanger SAT-1 and related transporters (SLC26 family)	4.0e-45	Inorganic ion transport and metabolism	6.500000e-01	4.300000e-01	1.080000
A0A023GJQ2.1	uncharacterized protein fragment	CRAL_TRIO, CRAL/TRIO domain	c292602_g1_i7	Phosphatidylinositol transfer protein SEC14 and related proteins	2.0e-05	Lipid transport and metabolism	9.800000e-01	1.000000e-01	1.080000
A0A034WWM4.0	secreted protein 7	DUF4184, Domain of unknown function (DUF4184)	c287779_g1_i1	Poly(A)-specific exoribonuclease PARN	3.4e-02	Replication, recombination and repair	9.900000e-01	9.000000e-02	1.080000
B7PA12.0	argininosuccinate synthase putative fragment	Arginosuc_synth, Arginosuccinate synthase	c244281_g1_i2	Argininosuccinate synthase	5.0e-51	Amino acid transport and metabolism	5.700000e-01	5.100000e-01	1.080000
B7PG54.0	putative uncharacterized protein fragment	MAGE, MAGE family	c305060_g3_i2	Brain cell membrane protein 1 (BCMP1)	1.5e-01	General function prediction only	1.400000e-01	9.400000e-01	1.080000
B7PIY6.0	putative uncharacterized protein	Keratin_B2, Keratin, high sulfur B2 protein	c307846_g1_i4	Nischarin, modulator of integrin alpha5 subunit action	9.0e-27	Signal transduction mechanisms, Cytoskeleton	8.000000e-02	1.000000e+00	1.080000
B7PVB3.0	putative uncharacterized protein	DDE_Tnp_1_7, Transposase IS4	c302302_g1_i2	Predicted membrane protein	2.0e-01	General function prediction only	1.800000e-01	9.000000e-01	1.080000
L7LUB1.7	uncharacterized protein	TniQ, TniQ	c278217_g2_i1	Ca2+-modulated nonselective cation channel polycystin	2.9e-01	Inorganic ion transport and metabolism, Signal transduction mechanisms	1.080000e+00	0.000000e+00	1.080000
L7LX73.0	uncharacterized protein	DUF2450, Protein of unknown function N-terminal domain (DUF2450)	c303402_g1_i4	Uncharacterized conserved protein	3.0e-52	Function unknown	1.800000e-01	9.000000e-01	1.080000
L7M5S7.3	putative thyroid hormone receptor associated protein complex subunit	Tet_JBP, Oxygenase domain of the 2OGFeDO superfamily	c286642_g5_i1	Fe2+/Zn2+ regulated transporter	4.9e-01	Inorganic ion transport and metabolism	5.000000e-01	5.800000e-01	1.080000
L7M8X4.0	putative myosin binding subunit	Ank_2, Ankyrin repeats (3 copies)	c310938_g1_i3	Myosin phosphatase, regulatory subunit	1.0e-95	Posttranslational modification, protein turnover, chaperones, Signal transduction mechanisms	2.500000e-01	8.300000e-01	1.080000
L7M9V0.8	putative group i salivary lipocalin	Erv26, Transmembrane adaptor Erv26	c299935_g1_i10	Ribosomal protein S6 kinase and related proteins	2.9e-01	General function prediction only, Signal transduction mechanisms	3.100000e-01	7.700000e-01	1.080000
L7MAV5.2	putative tick transposon fragment	Vitellogenin_N, Lipoprotein amino terminal region	c311689_g1_i2	Glycosylphosphatidylinositol anchor synthesis protein	9.6e-01	Signal transduction mechanisms	2.100000e-01	8.700000e-01	1.080000
L7MDA5.2	putative tick transposon fragment	PROL5-SMR, Proline-rich submaxillary gland androgen-regulated family	c138320_g1_i1	Predicted glycerate kinase	5.6e-01	Carbohydrate transport and metabolism	8.000000e-02	1.000000e+00	1.080000
L7MMI6.0	putative tick transposon fragment	Arb2, Arb2 domain	c292867_g2_i2	Aromatic amino acid hydroxylase	3.7e-01	Amino acid transport and metabolism	5.800000e-01	5.000000e-01	1.080000
T1JVN7.0	uncharacterized protein	DUF4535, Domain of unknown function (DUF4535)	c286620_g3_i4	Fibrillins and related proteins containing Ca2+-binding EGF-like domains	5.0e-01	Signal transduction mechanisms	7.000000e-01	3.800000e-01	1.080000
V5HL54.0	putative lipocalin 8 9 lipocalin fragment	zf-HIT, HIT zinc finger	c300278_g1_i16	SCF ubiquitin ligase, Rbx1 component	1.4e+00	Posttranslational modification, protein turnover, chaperones	9.300000e-01	1.500000e-01	1.080000
A0A023G799.0	putative mynd zn finger proteinhormone receptor interactor	zf-HIT, HIT zinc finger	c286726_g2_i1	Predicted MYND Zn-finger protein/hormone receptor interactor	1.0e-16	Transcription	5.800000e-01	5.100000e-01	1.090000
B7Q3Y3.0	putative uncharacterized protein fragment	RRM_6, RNA recognition motif (a	c298131_g3_i1	Alternative splicing factor ASF/SF2 (RRM superfamily)	1.2e-01	RNA processing and modification	2.500000e-01	8.400000e-01	1.090000
B7QAH7.0	g protein coupled receptor putative	7tm_1, 7 transmembrane receptor (rhodopsin family)	c296396_g1_i4	G protein-coupled receptor	8.0e-24	Signal transduction mechanisms	1.400000e-01	9.500000e-01	1.090000
G3MQ04.0	putative uncharacterized protein	Sulfotransfer_1, Sulfotransferase domain	c300205_g1_i1	Sulfotransferase	3.0e-56	General function prediction only	3.500000e-01	7.400000e-01	1.090000
L7LY54.1	putative tick transposon	RVT_1, Reverse transcriptase (RNA-dependent DNA polymerase)	c306924_g1_i1	Uncharacterized conserved protein	2.1e+00	Function unknown	3.450000e-01	7.450000e-01	1.090000
L7MAN2.0	putative tick transposon fragment	Exo_endo_phos_2, Endonuclease-reverse transcriptase	c288548_g1_i2	Predicted DNA-binding protein	6.0e-03	Transcription	5.000000e-03	1.085000e+00	1.090000
L7MEU2.0	uncharacterized protein fragment	DUF1223, Protein of unknown function (DUF1223)	c278716_g1_i1	5'-3' exonuclease XRN1/KEM1/SEP1 involved in DNA strand exchange and mRNA turnover	1.7e+00	Replication, recombination and repair, Cell cycle control, cell division, chromosome partitioning	1.300000e-01	9.600000e-01	1.090000
V5HKZ8.0	putative integral to membrane	EGF, EGF-like domain	c289259_g1_i2	Uncharacterized conserved protein, contains laminin, cadherin and EGF domains	6.0e-09	Signal transduction mechanisms	3.300000e-01	7.600000e-01	1.090000
B7PKE8.0	serine protease putative	Trypsin, Trypsin	c286411_g2_i4	Trypsin	7.0e-16	Amino acid transport and metabolism	1.600000e-01	9.300000e-01	1.090000
B7PQK5.0	putative uncharacterized protein fragment	DUF4220, Domain of unknown function (DUF4220)	c307290_g3_i1	Predicted membrane proteins, contain hemolysin III domain	1.6e-01	General function prediction only, Signal transduction mechanisms	2.200000e-01	8.700000e-01	1.090000
B7PSF3.0	putative uncharacterized protein	IGPD, Imidazoleglycerol-phosphate dehydratase	c305375_g2_i3	Imidazoleglycerol-phosphate dehydratase	2.6e-02	Amino acid transport and metabolism	0.000000e+00	1.090000e+00	1.090000
G3MT15.0	putative uncharacterized protein	DUF879, Bacterial protein of unknown function (DUF879)	c317061_g1_i1	Predicted methyltransferase	2.0e-01	General function prediction only	1.090000e+00	0.000000e+00	1.090000
L7LST3.6	putative tick transposon	Pox_I3, Poxvirus I3 ssDNA-binding protein	c311933_g1_i2	ATP-dependent DNA helicase	2.1e+00	Replication, recombination and repair	1.090000e+00	0.000000e+00	1.090000
L7LTC3.0	putative group i salivary lipocalin	DUF667, Protein of unknown function (DUF667)	c299306_g1_i1	Mannosyltransferase	3.8e-01	Cell wall/membrane/envelope biogenesis, Intracellular trafficking, secretion, and vesicular transport	0.000000e+00	1.090000e+00	1.090000
L7MKZ1.1	putative tick transposon fragment	DUF4335, Domain of unknown function (DUF4335)	c308879_g1_i2	Ca2+ binding protein, contains EF-hand motifs	1.5e+00	Inorganic ion transport and metabolism	0.000000e+00	1.090000e+00	1.090000
L7M8S5.1	putative m13 family peptidase	Peptidase_M13, Peptidase family M13	c305135_g1_i1	M13 family peptidase	1.0e-179	Amino acid transport and metabolism	8.450000e-01	2.500000e-01	1.095000
G3MMH4.0	putative uncharacterized protein	CTP_transf_3, Cytidylyltransferase	c281861_g1_i3	Chimaerin and related Rho GTPase activating proteins	6.1e-01	Signal transduction mechanisms	3.500000e-02	1.065000e+00	1.100000
A0A023FLC3.1	putative tomosyn	LLGL, LLGL2	c289306_g1_i10	Tomosyn and related SNARE-interacting proteins	9.0e-08	Intracellular trafficking, secretion, and vesicular transport	0.000000e+00	1.100000e+00	1.100000
A0A023GKA6.0	uncharacterized protein fragment	Bunya_G1, Bunyavirus glycoprotein G1	c267217_g1_i1	Phosphatidylinositol transfer protein SEC14 and related proteins	3.0e-04	Lipid transport and metabolism	7.000000e-01	4.000000e-01	1.100000
B7P2Y6.1	putative uncharacterized protein	Peptidase_M1, Peptidase family M1	c307350_g1_i3	Puromycin-sensitive aminopeptidase and related aminopeptidases	4.0e-09	Amino acid transport and metabolism, Posttranslational modification, protein turnover, chaperones	1.700000e-01	9.300000e-01	1.100000
B7PED8.0	putative uncharacterized protein	PduL, Propanediol utilisation protein PduL	c287979_g1_i2	T-type voltage-gated Ca2+ channel, pore-forming alpha1I subunit	2.7e-01	Inorganic ion transport and metabolism, Signal transduction mechanisms	0.000000e+00	1.100000e+00	1.100000
B7QCA4.0	putative uncharacterized protein fragment	THAP, THAP domain	c310969_g1_i5	Structural maintenance of chromosome protein 1 (sister chromatid cohesion complex Cohesin, subunit SMC1)	4.7e-01	Cell cycle control, cell division, chromosome partitioning	1.900000e-01	9.100000e-01	1.100000
B7QDQ2.0	putative uncharacterized protein	7tm_1, 7 transmembrane receptor (rhodopsin family)	c310278_g2_i3	Glycoprotein hormone receptor	6.0e-67	Signal transduction mechanisms	9.000000e-02	1.010000e+00	1.100000
B7QM22.1	putative uncharacterized protein	TRP, Transient receptor potential (TRP) ion channel	c283976_g1_i1	G protein-coupled receptors	1.0e-29	Signal transduction mechanisms	8.700000e-01	2.300000e-01	1.100000
G3MPG9.0	putative uncharacterized protein	Maf, Maf-like protein	c285482_g2_i1	Predicted nucleic acid-binding protein ASMTL	1.0e-13	Cell cycle control, cell division, chromosome partitioning	2.100000e-01	8.900000e-01	1.100000
I7GSF0.0	eukaryotic translation initiation factor 4e binding protein	eIF_4EBP, Eukaryotic translation initiation factor 4E binding protein (EIF4EBP)	c224384_g1_i3	Nuclear pore complex, Nup98 component (sc Nup145/Nup100/Nup116)	1.3e-01	Nuclear structure, Intracellular trafficking, secretion, and vesicular transport	2.500000e-01	8.500000e-01	1.100000
L7LTN5.4	putative tick transposon	Not1, CCR4-Not complex component, Not1	c118555_g1_i1	Uncharacterized conserved protein	2.8e-01	Function unknown	4.500000e-01	6.500000e-01	1.100000
L7LZ63.7	putative tick transposon	Herpes_BMRF2, Herpesvirus BMRF2 protein	c311880_g1_i2	NADP/FAD dependent oxidoreductase	6.4e-02	Energy production and conversion	1.700000e-01	9.300000e-01	1.100000
L7MMB3.18	putative tick transposon fragment	Sdh_cyt, Succinate dehydrogenase/Fumarate reductase transmembrane subunit	c302724_g1_i1	Ubiquitin-specific protease	1.6e-01	Posttranslational modification, protein turnover, chaperones	2.400000e-01	8.600000e-01	1.100000
L7MMC5.0	putative tick transposon fragment	Bac_export_1, Bacterial export proteins, family 1	c285098_g1_i1	G protein-coupled receptor	2.0e-01	Signal transduction mechanisms	3.600000e-01	7.400000e-01	1.100000
A0A023G4A1.1	uncharacterized protein fragment	SAP, SAP domain	c299757_g1_i2	Ultrahigh sulfur keratin-associated protein	7.0e-03	Extracellular structures	1.500000e-01	9.550000e-01	1.105000
L7LPX2.7	putative salivary lipocalin	TMEM18, Transmembrane protein 18	c265976_g2_i3	U5 snRNP spliceosome subunit	2.9e-01	RNA processing and modification	2.625000e-01	8.425000e-01	1.105000
G3MTC5.1	putative uncharacterized protein	Kunitz_BPTI, Kunitz/Bovine pancreatic trypsin inhibitor domain	c296938_g1_i6	Sphingoid base-phosphate phosphatase	1.3e-01	Lipid transport and metabolism	7.583333e-01	3.483333e-01	1.106667
B7P4G2.0	tyrosine protein kinase receptor tie 1 putative	fn3, Fibronectin type III domain	c307957_g1_i1	Neural cell adhesion molecule L1	4.0e-27	Signal transduction mechanisms	5.100000e-01	6.000000e-01	1.110000
B7PLM2.0	synapsin putative fragment	Synapsin_C, Synapsin, ATP binding domain	c272423_g1_i1	Synaptic vesicle protein Synapsin	4.0e-62	Signal transduction mechanisms, Intracellular trafficking, secretion, and vesicular transport	5.800000e-01	5.300000e-01	1.110000
B7PPI1.0	cuticular protein putative fragment	Macoilin, Transmembrane protein	c285298_g1_i1	RNA polymerase II, large subunit	1.1e-01	Transcription	2.600000e-01	8.500000e-01	1.110000
G3MM41.0	putative uncharacterized protein	Methyltransf_11, Methyltransferase domain	c299283_g1_i4	Methyltransferases	7.0e-05	Coenzyme transport and metabolism	5.900000e-01	5.200000e-01	1.110000
L7LV90.4	uncharacterized protein	Toxin_1, Snake toxin	c293370_g1_i2	Glutamate-gated metabotropic ion channel receptor subunit GRM2 and related subunits, G-protein coupled receptor superfamily	6.6e-02	Inorganic ion transport and metabolism, Signal transduction mechanisms	1.500000e-01	9.600000e-01	1.110000
L7M2M8.0	putative cell surface atp diphosphohydrolase apyrase	Apyrase, Apyrase	c302744_g1_i1	Cell surface ATP diphosphohydrolase Apyrase	3.0e-107	Nucleotide transport and metabolism	2.700000e-01	8.400000e-01	1.110000
L7M3S1.1	uncharacterized protein	L_HGMIC_fpl, Lipoma HMGIC fusion partner-like protein	c298494_g1_i1	DNA replication licensing factor, MCM7 component	4.3e-02	Replication, recombination and repair	3.900000e-01	7.200000e-01	1.110000
L7M4X4.0	putative tomosyn	YihI, Der GTPase activator (YihI)	c307088_g2_i1	Membrane glycoprotein LIG-1	7.2e-01	Signal transduction mechanisms	3.900000e-01	7.200000e-01	1.110000
L7M5A8.2	uncharacterized protein	Salp15, Salivary protein of 15kDa inhibits CD4+ T cell activation	c273535_g1_i1	Predicted endonuclease	4.6e-01	General function prediction only	2.400000e-01	8.700000e-01	1.110000
L7M8V3.0	putative wd40 domain protein	Drf_FH1, Formin Homology Region 1	c306194_g1_i12	Wiskott Aldrich syndrome proteins	5.8e-02	Cytoskeleton	5.000000e-01	6.100000e-01	1.110000
V5HHM2.2	putative myelocytomatosis oncoprotein a fragment	Sprouty, Sprouty protein (Spry)	c307406_g1_i1	Upstream transcription factor 2/L-myc-2 protein	5.0e-08	Transcription	7.300000e-01	3.800000e-01	1.110000
V5I060.0	putative transcription factor gata 5 fragment	GATA, GATA zinc finger	c306095_g1_i3	GATA-4/5/6 transcription factors	5.0e-03	Transcription	7.200000e-01	3.900000e-01	1.110000
A0A023FBZ9.0	putative secreted protein	Auts2, Autism susceptibility gene 2 protein	c280147_g1_i5	Ribosomal protein S7	4.5e-01	Translation, ribosomal structure and biogenesis	1.100000e-01	1.000000e+00	1.110000
A0A023FRV4.0	putative chromatin target of prmt1 protein fragment	7TM_GPCR_Srh, Serpentine type 7TM GPCR chemoreceptor Srh	c301918_g1_i3	Predicted acyltransferase	5.0e-03	General function prediction only	3.400000e-01	7.700000e-01	1.110000
A0A023G646.0	putative arylsulfatase b ixodes scapularis arylsulfatase b	Sulfatase, Sulfatase	c297848_g1_i1	Sulfatase	1.0e-23	General function prediction only	1.000000e-02	1.100000e+00	1.110000
A0A023G8X4.7	putative secreted protein fragment	GAGA_bind, GAGA binding protein-like family	c293456_g1_i6	Exosomal 3'-5' exoribonuclease complex, subunit Rrp44/Dis3	2.3e-01	Translation, ribosomal structure and biogenesis	1.050000e+00	6.000000e-02	1.110000
A0A034WYT9.1	secreted protein 26	PAN_1, PAN domain	c291578_g1_i2	Asparaginase	9.2e-01	Amino acid transport and metabolism	1.110000e+00	0.000000e+00	1.110000
B7PKT5.0	titin putative	Orthoreo_P17, Orthoreovirus P17 protein	c293932_g1_i3	Translation initiation factor 3, subunit a (eIF-3a)	6.7e-01	Translation, ribosomal structure and biogenesis	2.000000e-01	9.100000e-01	1.110000
B7PUE3.0	dentin matrix protein putative	Herpes_UL3, Herpesvirus UL3 protein	c311515_g1_i1	Uncharacterized CH domain protein	2.3e-01	Cytoskeleton	2.100000e-01	9.000000e-01	1.110000
B7QKQ8.0	ammonium transporter putative fragment	Ammonium_transp, Ammonium Transporter Family	c301847_g1_i7	Ammonia permease	2.0e-13	Inorganic ion transport and metabolism	2.000000e-01	9.100000e-01	1.110000
G3MI50.0	putative uncharacterized protein fragment	His_binding, Tick histamine binding protein	c277118_g1_i1	Metalloendoprotease HMP1 (insulinase superfamily)	2.9e-01	General function prediction only, Posttranslational modification, protein turnover, chaperones	9.200000e-01	1.900000e-01	1.110000
L7MC73.1	putative tick transposon fragment	DUF868, Plant protein of unknown function (DUF868)	c344825_g1_i1	Uncharacterized conserved protein	2.6e-01	Function unknown	1.800000e-01	9.300000e-01	1.110000
L7MDK7.37	putative tick transposon fragment	zf-C3HC4_4, zinc finger of C3HC4-type, RING	c252290_g1_i1	Transcription-coupled repair protein CSB/RAD26 (contains SNF2 family DNA-dependent ATPase domain)	1.6e-01	Transcription, Replication, recombination and repair	6.000000e-02	1.050000e+00	1.110000
L7MFX0.0	uncharacterized protein fragment	ABC_membrane, ABC transporter transmembrane region	c184906_g1_i2	Multidrug resistance-associated protein/mitoxantrone resistance protein, ABC superfamily	2.0e-11	Secondary metabolites biosynthesis, transport and catabolism	1.110000e+00	0.000000e+00	1.110000
L7MGK5.0	putative tick transposon fragment	Exo_endo_phos_2, Endonuclease-reverse transcriptase	c302722_g2_i3	TBX2 and related T-box transcription factors	1.7e+00	Transcription	2.300000e-01	8.800000e-01	1.110000
L7MHE9.0	putative polypeptide n acetylgalactosaminyltransferase fragment	Ly49, Ly49-like protein, N-terminal region	c300260_g2_i3	Conserved protein Knockout	1.1e-01	Function unknown	1.800000e-01	9.300000e-01	1.110000
L7MHS2.2	putative zinc finger protein fragment	Pombe_5TM, Pombe specific 5TM protein	c230920_g1_i1	E3 ubiquitin ligase interacting with arginine methyltransferase	1.2e-02	Posttranslational modification, protein turnover, chaperones	6.000000e-02	1.050000e+00	1.110000
V5I0W7.2	uncharacterized protein	Retinal, Retinal protein	c299293_g1_i3	Tumor-specific antigen (contains WD repeats)	5.6e-02	Cytoskeleton	1.900000e-01	9.200000e-01	1.110000
A0A023GGG2.0	uncharacterized protein fragment	MOSC, MOSC domain	c296008_g1_i4	Uncharacterized Fe-S protein	1.0e-27	General function prediction only	2.900000e-01	8.300000e-01	1.120000
B7P7J3.0	zinc finger protein putative	zf-C2H2, Zinc finger, C2H2 type	c305811_g1_i3	Zn finger proteins	7.0e-24	General function prediction only	1.800000e-01	9.400000e-01	1.120000
L7LZH0.0	putative valyl trna synthetase translation	tRNA-synt_1, tRNA synthetases class I (I, L, M and V)	c302003_g1_i11	Valyl-tRNA synthetase	0.0e+00	Translation, ribosomal structure and biogenesis	2.100000e-01	9.100000e-01	1.120000
L7MGA2.0	putative cystine transporter cystinosin fragment	PQ-loop, PQ loop repeat	c304438_g1_i5	Cystine transporter Cystinosin	7.0e-65	Amino acid transport and metabolism	8.300000e-01	2.900000e-01	1.120000
V5HM71.0	putative msl complex fragment	CobN-Mg_chel, CobN/Magnesium Chelatase	c309994_g1_i1	DNA-dependent protein kinase	2.9e+00	Replication, recombination and repair	1.800000e-01	9.400000e-01	1.120000
A0A023FX57.0	annexin fragment	Annexin, Annexin	c264538_g1_i1	Annexin	3.0e-22	Intracellular trafficking, secretion, and vesicular transport	1.120000e+00	0.000000e+00	1.120000
A0A023GFX8.31	putative exo endo phos fragment	O-ag_pol_Wzy, O-antigen polysaccharide polymerase Wzy	c312759_g6_i2	K+ channel subunit	2.0e-01	Inorganic ion transport and metabolism	0.000000e+00	1.120000e+00	1.120000
A0A023GJC3.0	putative mediator of rna polymer	Med8, Mediator of RNA polymerase II transcription complex subunit 8	c270976_g1_i5	Uncharacterized conserved protein	1.0e-04	Function unknown	2.200000e-01	9.000000e-01	1.120000
A0A023GMF8.63	putative rvt 1 fragment	Trp_Tyr_perm, Tryptophan/tyrosine permease family	c301850_g1_i2	Cofactor required for Sp1 transcriptional activation, subunit 3	2.7e-01	Transcription	4.800000e-01	6.400000e-01	1.120000
A0A023GMJ2.0	putative glycine rich cell wall structural protein	Spore_permease, Spore germination protein	c136966_g1_i1	Predicted membrane protein	3.5e-01	Function unknown	1.080000e+00	4.000000e-02	1.120000
A0A034WXD1.0	lipocalin 11	His_binding, Tick histamine binding protein	c280622_g1_i1	WD40 repeat-containing protein L2DTL	1.4e+00	Function unknown	7.500000e-01	3.700000e-01	1.120000
B7P584.0	cytochrome p450 putative fragment	p450, Cytochrome P450	c298012_g2_i1	Cytochrome P450 CYP3/CYP5/CYP6/CYP9 subfamilies	7.0e-65	Secondary metabolites biosynthesis, transport and catabolism	8.200000e-01	3.000000e-01	1.120000
B7PDQ3.0	abc transporter putative fragment	ABC_tran, ABC transporter	c307141_g1_i6	Lipid exporter ABCA1 and related proteins, ABC superfamily	9.0e-67	Lipid transport and metabolism, General function prediction only	4.000000e-02	1.080000e+00	1.120000
B7PM00.1	putative uncharacterized protein	Herpes_gI, Alphaherpesvirus glycoprotein I	c284542_g1_i1	Synaptic vesicle transporter SVOP and related transporters (major facilitator superfamily)	1.3e+00	General function prediction only	0.000000e+00	1.120000e+00	1.120000
C9W1P8.0	hypothetical secreted peptide	Dpy19, Q-cell neuroblast polarisation	c282984_g2_i3	Ca2+ release channel (ryanodine receptor)	1.3e-01	Signal transduction mechanisms	0.000000e+00	1.120000e+00	1.120000
F0J9V1.0	insulin	Insulin, Insulin/IGF/Relaxin family	c298252_g1_i8	Chitin synthase/hyaluronan synthase (glycosyltransferases)	6.9e-01	Cell wall/membrane/envelope biogenesis	1.400000e-01	9.800000e-01	1.120000
L7LUZ8.0	putative mrna cleavage and polyadenylation factor i complex subunit rna14	DUF755, Domain of unknown function (DUF755)	c305354_g2_i1	mRNA cleavage and polyadenylation factor I complex, subunit RNA14	5.0e-19	RNA processing and modification	2.800000e-01	8.400000e-01	1.120000
L7LZK8.0	putative transcriptional repressor eedescfie	7tm_4, Olfactory receptor	c283979_g5_i1	Transcriptional repressor EED/ESC/FIE, required for transcriptional silencing, WD repeat superfamily	1.0e-11	Transcription	3.100000e-01	8.100000e-01	1.120000
L7M153.5	putative tick transposon	Glyco_hydro_39, Glycosyl hydrolases family 39	c274375_g1_i4	P-type ATPase	2.9e-01	Inorganic ion transport and metabolism	5.000000e-02	1.070000e+00	1.120000
L7M2Z4.2	uncharacterized protein	PhnI, Bacterial phosphonate metabolizm protein (PhnI)	c287812_g1_i1	RAVE (regulator of V-ATPase assembly) complex subunit RAV1/DMX protein, WD repeat superfamily	1.3e-01	General function prediction only	0.000000e+00	1.120000e+00	1.120000
L7M766.1	putative gtp binding protein	DUF4138, Domain of unknown function (DUF4138)	c278035_g1_i1	Uncharacterized conserved protein, contains ankyrin and FN3 repeats	7.7e-02	General function prediction only	0.000000e+00	1.120000e+00	1.120000
L7M788.0	putative rab18a member ras oncoprotein family	FA, FERM adjacent (FA)	c305299_g3_i5	Predicted membrane proteins, contain hemolysin III domain	2.4e-01	General function prediction only, Signal transduction mechanisms	8.100000e-01	3.100000e-01	1.120000
L7MBI8.0	putative tick transposon fragment	CCER1, Coiled-coil domain-containing glutamate-rich protein family 1	c266445_g1_i1	Mucolipidin and related proteins (TRML subfamily of transient receptor potential proteins)	1.1e-01	Inorganic ion transport and metabolism	1.120000e+00	0.000000e+00	1.120000
L7MC61.1	putative bcl6 co repressor fragment	DUF2844, Protein of unknown function (DUF2844)	c311900_g2_i1	Ankyrin	5.0e-16	Cell wall/membrane/envelope biogenesis	6.000000e-01	5.200000e-01	1.120000
L7MDC4.0	putative zinc finger protein fragment	zf-H2C2_2, Zinc-finger double domain	c296959_g1_i1	Homeobox transcription factor SIP1	3.0e-14	Transcription	0.000000e+00	1.120000e+00	1.120000
L7ME77.1	putative tick transposon fragment	zf-LITAF-like, LITAF-like zinc ribbon domain	c308134_g1_i3	Sister chromatid cohesion complex Cohesin, subunit RAD21/SCC1	1.0e+00	Cell cycle control, cell division, chromosome partitioning	6.000000e-01	5.200000e-01	1.120000
L7MFX1.0	uncharacterized protein fragment	Herpes_UL32, Herpesvirus large structural phosphoprotein UL32	c311376_g1_i1	WD40 repeat-containing protein	2.0e-60	General function prediction only	2.600000e-01	8.600000e-01	1.120000
L7MGI6.0	putative sterol reductaselamin b receptor fragment	DUF3099, Protein of unknown function (DUF3099)	c309396_g1_i10	Serine/threonine protein kinase PKC mu/PKD and related proteins	1.3e+00	Signal transduction mechanisms	0.000000e+00	1.120000e+00	1.120000
L7MMV5.1	putative tick transposon fragment	ALG3, ALG3 protein	c190409_g1_i1	Tousled-like protein kinase	1.7e-01	Signal transduction mechanisms	8.533333e-01	2.666667e-01	1.120000
V5GRY9.0	uncharacterized protein fragment	Runt, Runt domain	c296236_g1_i3	Runt and related transcription factors	5.0e-15	Transcription	3.000000e-02	1.090000e+00	1.120000
V5HWT2.0	putative secreted protein fragment	DUF560, Protein of unknown function (DUF560)	c287881_g1_i4	Predicted Zn-finger protein	6.6e-01	General function prediction only	2.800000e-01	8.400000e-01	1.120000
W0FHV4.0	nadh ubiquinone oxidoreductase chain 3	Oxidored_q4, NADH-ubiquinone/plastoquinone oxidoreductase, chain 3	c53054_g1_i1	NADH dehydrogenase subunit 3 and related proteins	2.0e-03	Energy production and conversion	1.120000e+00	0.000000e+00	1.120000
B7PKU4.1	chitinase putative	Glyco_hydro_18, Glycosyl hydrolases family 18	c309652_g1_i3	Ultrahigh sulfur keratin-associated protein	9.6e-02	Extracellular structures	0.000000e+00	1.130000e+00	1.130000
G3MKG7.0	putative uncharacterized protein	TRF, Telomere repeat binding factor (TRF)	c230077_g1_i1	Disintegrin metalloproteinases with thrombospondin repeats	1.8e-02	Posttranslational modification, protein turnover, chaperones	1.130000e+00	0.000000e+00	1.130000
G3MM97.0	putative uncharacterized protein	Spc7_N, N-terminus of kinetochore NMS complex subunit Spc7	c238006_g1_i1	Splicing factor, arginine/serine-rich	4.2e-01	RNA processing and modification	7.000000e-01	4.300000e-01	1.130000
L7LZB3.0	uncharacterized protein	7tm_6, 7tm Odorant receptor	c288537_g2_i4	Predicted Ca2+-dependent phospholipid-binding protein	6.0e-04	General function prediction only	3.600000e-01	7.700000e-01	1.130000
L7M267.2	uncharacterized protein	Oxidored_nitro, Nitrogenase component 1 type Oxidoreductase	c290335_g1_i2	Endosomal membrane proteins, EMP70	7.0e-15	Intracellular trafficking, secretion, and vesicular transport	0.000000e+00	1.130000e+00	1.130000
L7MIU8.0	putative amino acid transporter fragment	Aa_trans, Transmembrane amino acid transporter protein	c310698_g1_i3	Alternative splicing factor SRp20/9G8 (RRM superfamily)	3.9e-01	RNA processing and modification	9.500000e-01	1.800000e-01	1.130000
T1KX65.0	uncharacterized protein	Peptidase_M2, Angiotensin-converting enzyme	c307475_g1_i3	Angiotensin I-converting enzymes - M2 family peptidases	7.0e-83	Amino acid transport and metabolism	4.400000e-01	6.900000e-01	1.130000
W0FDM6.0	nadh ubiquinone oxidoreductase chain 2	DUF3524, Domain of unknown function (DUF3524)	c313581_g1_i1	Serine/threonine protein kinase of the CDC7 subfamily involved in DNA synthesis, repair and recombination	6.6e-01	Replication, recombination and repair	1.130000e+00	0.000000e+00	1.130000
A0A023FEH9.0	putative conserved plasma membrane protein fragment	DUF778, Protein of unknown function (DUF778)	c291007_g1_i1	Uncharacterized conserved protein	4.0e-25	Function unknown	6.000000e-02	1.070000e+00	1.130000
A0A023FZI3.0	putative secreted protein	Fumerase, Fumarate hydratase (Fumerase)	c250179_g1_i3	ATPase of the AAA+ superfamily	2.2e+00	General function prediction only	2.000000e-02	1.110000e+00	1.130000
A0A023GMF8.10	putative rvt 1 fragment	DiS_P_DiS, Bacterial Peptidase A24 N-terminal domain	c301850_g1_i2	Cofactor required for Sp1 transcriptional activation, subunit 3	2.7e-01	Transcription	6.000000e-02	1.070000e+00	1.130000
B2ZA32.0	orcokinin 1 fragment	TspO_MBR, TspO/MBR family	c297734_g1_i2	Regulator of spindle pole body duplication	4.5e-01	Cell cycle control, cell division, chromosome partitioning	2.000000e-02	1.110000e+00	1.130000
B7QFK5.1	putative uncharacterized protein	Nucleos_tra2_C, Na+ dependent nucleoside transporter C-terminus	c308488_g1_i1	E3 ubiquitin ligase interacting with arginine methyltransferase	1.0e-04	Posttranslational modification, protein turnover, chaperones	5.000000e-02	1.080000e+00	1.130000
B7QFM9.0	putative uncharacterized protein fragment	EGF, EGF-like domain	c288232_g2_i7	Fibrillins and related proteins containing Ca2+-binding EGF-like domains	7.0e-13	Signal transduction mechanisms	8.000000e-02	1.050000e+00	1.130000
L7LXC1.0	putative tick transposon	Cation_ATPase_C, Cation transporting ATPase, C-terminus	c304759_g1_i5	RNA-binding protein ETR-3 (RRM superfamily)	5.0e-05	RNA processing and modification	2.300000e-01	9.000000e-01	1.130000
L7LZ63.0	putative tick transposon	ABC2_membrane_4, ABC-2 family transporter protein	c311880_g1_i2	NADP/FAD dependent oxidoreductase	6.4e-02	Energy production and conversion	1.000000e-02	1.120000e+00	1.130000
L7LZN9.0	putative thap domain protein	FAM217, FAM217 family	c247015_g1_i1	Mitochondrial protein Surfeit 1/SURF1/SHY1, required for expression of cytochrome oxidase	6.1e-02	Energy production and conversion	5.000000e-02	1.080000e+00	1.130000
G3MHH9.0	putative uncharacterized protein fragment	adh_short_C2, Enoyl-(Acyl carrier protein) reductase	c270939_g1_i2	Mitochondrial/plastidial beta-ketoacyl-ACP reductase	8.0e-25	Lipid transport and metabolism	8.050000e-01	3.300000e-01	1.135000
V5HBA4.0	putative mediator of rna polymerase ii transcription subunit 1 fragment	Med1, Mediator of RNA polymerase II transcription subunit 1	c279963_g1_i2	60S ribosomal protein L7	2.3e-01	Translation, ribosomal structure and biogenesis	1.950000e-01	9.400000e-01	1.135000
A0A023GM19.3	putative m20 peptidase aminoacylase 1 like protein 2	TT_ORF1, TT viral orf 1	c120486_g1_i1	Small nuclear ribonucleoprotein E	1.8e+00	RNA processing and modification	8.300000e-01	3.100000e-01	1.140000
B7P2H2.0	broad complex isoform z2 putative	zf-C2H2_4, C2H2-type zinc finger	c306610_g2_i2	Homeobox transcription factor SIP1	2.0e-06	Transcription	3.100000e-01	8.300000e-01	1.140000
B7PJT8.0	putative uncharacterized protein	ELO, GNS1/SUR4 family	c298904_g1_i1	Long chain fatty acid elongase	3.3e-02	Lipid transport and metabolism	1.600000e-01	9.800000e-01	1.140000
B7PPD8.0	serinethreonine protein phosphatase 2a regulatory subunit b subunit alpha putative fragment	EF-hand_7, EF-hand domain pair	c292033_g1_i1	Protein phosphatase 2 regulatory subunit	3.0e-56	RNA processing and modification	5.700000e-01	5.700000e-01	1.140000
B7Q7V1.0	p2x purinoceptor fragment	P2X_receptor, ATP P2X receptor	c299027_g1_i5	Adaptor protein Pellino	8.4e-01	Signal transduction mechanisms	1.700000e-01	9.700000e-01	1.140000
B7QEM8.0	putative uncharacterized protein	CCDC142, Coiled-coil protein 142	c302021_g1_i12	M13 family peptidase	3.0e-07	Amino acid transport and metabolism	0.000000e+00	1.140000e+00	1.140000
L7MA03.1	putative tick transposon fragment	V1R, Vomeronasal organ pheromone receptor family, V1R	c294686_g1_i1	Conserved ATP/GTP binding protein	2.1e-01	General function prediction only	0.000000e+00	1.140000e+00	1.140000
L7MFQ3.0	putative sodium bile acid cotransporter fragment	SBF, Sodium Bile acid symporter family	c283824_g3_i2	Na+-bile acid cotransporter	4.0e-07	Inorganic ion transport and metabolism	3.000000e-01	8.400000e-01	1.140000
Q25471.0	mariner transposase fragment	Transposase_1, Transposase (partial DDE domain)	c311927_g1_i5	Predicted hydrolase	6.1e-02	General function prediction only	4.400000e-01	7.000000e-01	1.140000
V5HCJ6.0	putative sequence specific single stranded dna binding protein	DUF1156, Protein of unknown function (DUF1156)	c285132_g2_i7	Sequence-specific single-stranded-DNA-binding protein	3.0e-56	Replication, recombination and repair, Transcription, General function prediction only	1.900000e-01	9.500000e-01	1.140000
A0A023FGP5.0	uncharacterized protein fragment	Aldo_ket_red, Aldo/keto reductase family	c298626_g1_i8	Aldo/keto reductase family proteins	5.0e-10	General function prediction only	5.300000e-01	6.100000e-01	1.140000
A0A023GBY9.1	putative telomerase elongation inhibitorrna maturation protein pinx1 fragment	G-patch, G-patch domain	c302485_g1_i2	Glycosylphosphatidylinositol anchor synthesis protein	5.0e-03	Signal transduction mechanisms	2.100000e-01	9.300000e-01	1.140000
A0A023GKW2.0	putative cytochrome p450 cyp2 subfamily protein	p450, Cytochrome P450	c244310_g1_i1	Cytochrome P450 CYP2 subfamily	2.0e-31	Secondary metabolites biosynthesis, transport and catabolism	7.500000e-01	3.900000e-01	1.140000
B7Q4C3.0	putative uncharacterized protein fragment	TLD, TLD	c294470_g1_i5	Proteins containing BTB/POZ and Kelch domains, involved in regulatory/signal transduction processes	4.0e-08	Signal transduction mechanisms, General function prediction only	6.500000e-01	4.900000e-01	1.140000
B7Q4N2.1	putative uncharacterized protein	MADF_DNA_bdg, Alcohol dehydrogenase transcription factor Myb/SANT-like	c302390_g1_i5	Ultrahigh sulfur keratin-associated protein	2.6e-01	Extracellular structures	2.500000e-01	8.900000e-01	1.140000
B7QNQ3.0	putative uncharacterized protein fragment	EB, EB module	c303722_g1_i2	Proteins containing Ca2+-binding EGF-like domains	4.0e-07	Signal transduction mechanisms	2.400000e-01	9.000000e-01	1.140000
L7M1Z8.0	putative tropomyosin 1 isoform e re08101p tropomyosin 1 isoform e	Tropomyosin, Tropomyosin	c305137_g2_i4	Actin filament-coating protein tropomyosin	2.0e-04	Cytoskeleton	4.800000e-01	6.600000e-01	1.140000
L7M586.0	putative low density lipoprotein receptor	Ldl_recept_a, Low-density lipoprotein receptor domain class A	c300731_g1_i2	Low-density lipoprotein receptors containing Ca2+-binding EGF-like domains	4.0e-13	Signal transduction mechanisms	2.400000e-01	9.000000e-01	1.140000
L7M6P8.0	putative transcription initiation factor tfiid subunit taf6 also component of histone acetyltransfer	DUF1546, Protein of unknown function (DUF1546)	c305475_g2_i1	Transcription initiation factor TFIID, subunit TAF6 (also component of histone acetyltransferase SAGA)	1.0e-129	Transcription	2.650000e-01	8.750000e-01	1.140000
L7MDX9.0	putative tick salivary metalloprotease fragment	Reprolysin, Reprolysin (M12B) family zinc metalloprotease	c297853_g1_i6	Disintegrin metalloproteinases with thrombospondin repeats	1.0e-11	Posttranslational modification, protein turnover, chaperones	1.120000e+00	2.000000e-02	1.140000
L7MGX1.9	putative tick transposon fragment	Vps39_2, Vacuolar sorting protein 39 domain 2	c307889_g1_i4	Peroxisomal NUDIX hydrolase	1.3e-01	Replication, recombination and repair	1.000000e+00	1.400000e-01	1.140000
L7MIP3.1	uncharacterized protein fragment	zf-H2C2_2, Zinc-finger double domain	c290080_g1_i1	Zn finger proteins	2.0e-16	General function prediction only	1.200000e-01	1.022500e+00	1.142500
A0A023GE43.1	putative kinesin like protein fragment	Kinesin, Kinesin motor domain	c135855_g1_i1	Myosin class II heavy chain	1.0e-05	Cytoskeleton	2.655556e-01	8.777778e-01	1.143333
L7M8A9.0	putative nucleoside diphosphate sugar epimerase	DUF1731, Domain of unknown function (DUF1731)	c234589_g1_i4	Predicted nucleoside-diphosphate sugar epimerase	3.0e-45	Nucleotide transport and metabolism	5.300000e-01	6.150000e-01	1.145000
L7MKN7.0	putative tick transposon fragment	DDE_1, DDE superfamily endonuclease	c283763_g1_i3	Epithelin/granulin	5.7e-02	Signal transduction mechanisms	1.400000e-01	1.005000e+00	1.145000
A0A023GFX8.37	putative exo endo phos fragment	RNase_E_G, Ribonuclease E/G family	c312759_g6_i2	K+ channel subunit	2.0e-01	Inorganic ion transport and metabolism	4.800000e-01	6.700000e-01	1.150000
A0A034WXC6.0	secreted protein 13	AMP-binding_C, AMP-binding enzyme C-terminal domain	c289487_g1_i1	Acyl-CoA synthetase	1.0e-05	Lipid transport and metabolism	6.900000e-01	4.600000e-01	1.150000
A0A034WZ46.1	secreted protein 37 fragment	Med23, Mediator complex subunit 23	c282508_g1_i1	Putative methionine aminopeptidase	5.0e-03	Posttranslational modification, protein turnover, chaperones	8.900000e-01	2.600000e-01	1.150000
B7PSX4.2	serine proteinase inhibitor putative	Kunitz_BPTI, Kunitz/Bovine pancreatic trypsin inhibitor domain	c270132_g2_i2	Serine proteinase inhibitor (KU family)	1.0e-03	Posttranslational modification, protein turnover, chaperones	1.200000e-01	1.030000e+00	1.150000
B7Q6X0.0	abc transporter putative	ABC_tran, ABC transporter	c267683_g1_i1	Lipid exporter ABCA1 and related proteins, ABC superfamily	1.0e-23	Lipid transport and metabolism, General function prediction only	1.200000e-01	1.030000e+00	1.150000
B7Q8L0.0	pogo family transposable element putative	DDE_1, DDE superfamily endonuclease	c283800_g5_i2	Predicted RNA binding protein, contains SWAP, RPR and G-patch domains	5.4e-01	General function prediction only	1.000000e-02	1.140000e+00	1.150000
B7QFV0.0	putative uncharacterized protein	ASC, Amiloride-sensitive sodium channel	c283164_g1_i2	Non voltage-gated ion channels (DEG/ENaC family)	9.0e-06	Inorganic ion transport and metabolism, Signal transduction mechanisms	6.500000e-01	5.000000e-01	1.150000
B7QIU1.0	monocarboxylate transporter putative	MFS_1, Major Facilitator Superfamily	c296051_g1_i2	Monocarboxylate transporter	1.0e-41	Carbohydrate transport and metabolism	1.000000e-02	1.140000e+00	1.150000
B7QKZ3.0	putative uncharacterized protein	TP2, Nuclear transition protein 2	c300700_g1_i1	Heavy metal exporter HMT1, ABC superfamily	2.5e-01	Inorganic ion transport and metabolism	1.000000e-02	1.140000e+00	1.150000
G3MSY9.4	putative uncharacterized protein	DUF2175, Uncharacterized protein conserved in archaea (DUF2175)	c308975_g1_i1	Ankyrin	2.0e-11	Cell wall/membrane/envelope biogenesis	1.300000e-01	1.020000e+00	1.150000
L7LT23.0	uncharacterized protein	Dapper, Dapper	c300451_g1_i5	Uncharacterized conserved protein	2.0e-25	Function unknown	1.800000e-01	9.700000e-01	1.150000
L7LYQ9.1	putative tick transposon	PMSI1, Protein missing in infertile sperm 1, putative	c260708_g1_i2	NDR and related serine/threonine kinases	6.0e-03	General function prediction only	2.900000e-01	8.600000e-01	1.150000
L7M018.0	putative lachesin	I-set, Immunoglobulin I-set domain	c307861_g1_i3	Neural cell adhesion molecule L1	3.0e-25	Signal transduction mechanisms	6.200000e-01	5.300000e-01	1.150000
L7M0P0.1	putative trp logous cation channel protein	Retinal, Retinal protein	c307294_g1_i5	Transient receptor potential-related channel 7	7.0e-06	Inorganic ion transport and metabolism	0.000000e+00	1.150000e+00	1.150000
L7M410.0	putative endonucleaseexonucleasephosphatase family domain containing protein 1	HHH_3, Helix-hairpin-helix motif	c286799_g1_i2	Transcription accessory protein TEX, contains S1 domain	3.0e-10	Transcription	2.100000e-01	9.400000e-01	1.150000
L7M5W0.0	uncharacterized protein	Pkinase, Protein kinase domain	c284551_g1_i1	Protein kinase containing WD40 repeats	4.0e-141	Signal transduction mechanisms	2.700000e-01	8.800000e-01	1.150000
O45210.0	acetylcholinesterase	COesterase, Carboxylesterase family	c295925_g1_i4	Acetylcholinesterase/Butyrylcholinesterase	4.0e-149	Signal transduction mechanisms	5.100000e-01	6.400000e-01	1.150000
V5GFB6.1	putative secreted protein	Transformer, Fruit fly transformer protein	c267087_g1_i3	Inositol 1,4,5-trisphosphate receptor	7.6e-01	Signal transduction mechanisms	9.100000e-01	2.400000e-01	1.150000
V5HM89.0	uncharacterized protein fragment	DUF2151, Cell cycle and development regulator	c308325_g3_i2	Rho-GTPase activating protein	2.4e-01	Signal transduction mechanisms	1.900000e-01	9.600000e-01	1.150000
L7LUC4.0	uncharacterized protein	SAM_1, SAM domain (Sterile alpha motif)	c305933_g1_i7	Membrane-associated guanylate kinase-interacting protein/connector enhancer of KSR-like	2.0e-05	Nucleotide transport and metabolism	4.000000e-02	1.110000e+00	1.150000
L7MIY6.0	putative transcription regulatornuclease fragment	DUF4290, Domain of unknown function (DUF4290)	c284217_g2_i2	Predicted transcription regulator/nuclease, contains ParB domain	8.0e-06	Replication, recombination and repair	6.000000e-02	1.090000e+00	1.150000
G3MKP9.0	carboxypeptidase	Peptidase_S10, Serine carboxypeptidase	c248161_g1_i1	Serine carboxypeptidases (lysosomal cathepsin A)	7.0e-27	Amino acid transport and metabolism, Posttranslational modification, protein turnover, chaperones	1.036667e+00	1.166667e-01	1.153333
L7MCQ5.0	uncharacterized protein fragment	zf-CCHC, Zinc knuckle	c312314_g1_i2	Beta amyloid precursor-binding protein	5.0e-02	General function prediction only	4.900000e-01	6.650000e-01	1.155000
L7ME68.0	putative tick salivary metalloprotease fragment	Reprolysin, Reprolysin (M12B) family zinc metalloprotease	c297853_g1_i5	Disintegrin metalloproteinases with thrombospondin repeats	1.0e-10	Posttranslational modification, protein turnover, chaperones	1.065000e+00	9.000000e-02	1.155000
A0A023G7W2.6	putative tnf receptor associated factor ixodes scapularis tnf receptor associated factor fragment	TBPIP, Tat binding protein 1(TBP-1)-interacting protein (TBPIP)	c302973_g1_i3	Kinesin-like protein	3.0e-05	Cytoskeleton	1.160000e+00	0.000000e+00	1.160000
B7PR67.0	acid methyltransferase putative	Methyltransf_18, Methyltransferase domain	c300111_g1_i4	Predicted methyltransferase	2.0e-03	General function prediction only	1.160000e+00	0.000000e+00	1.160000
L7M6N5.0	uncharacterized protein	Y_phosphatase, Protein-tyrosine phosphatase	c310590_g1_i1	Protein tyrosine phosphatase PTPMEG, contains FERM domain	3.0e-161	Signal transduction mechanisms	1.450000e-01	1.015000e+00	1.160000
L7M7C3.0	acyl coenzyme a oxidase	ACOX, Acyl-CoA oxidase	c308919_g1_i3	Acyl-CoA oxidase	0.0e+00	Lipid transport and metabolism	2.866667e-01	8.733333e-01	1.160000
L7M7Y3.1	uncharacterized protein	Tmemb_185A, Transmembrane Fragile-X-F protein	c294813_g2_i1	Predicted membrane protein	6.0e-24	Function unknown	2.900000e-01	8.700000e-01	1.160000
L7MBC5.0	putative secreted peptide	FAM181, FAM181	c309654_g1_i6	Predicted DNA-binding protein, contains SANT domain	3.2e-01	General function prediction only	9.400000e-01	2.200000e-01	1.160000
L7MIW5.0	uncharacterized protein fragment	STAS, STAS domain	c296452_g5_i2	Protein kinase containing WD40 repeats	2.7e+00	Signal transduction mechanisms	5.700000e-01	5.900000e-01	1.160000
V5HT47.0	uncharacterized protein fragment	Antimicrobial21, Plant antimicrobial peptide	c285153_g1_i1	Vacuolar H+-ATPase V0 sector, subunit c''	1.0e+00	Energy production and conversion	1.140000e+00	2.000000e-02	1.160000
A0A023GBF9.23	uncharacterized protein fragment	YibE_F, YibE/F-like protein	c293506_g1_i1	LRR-containing protein	1.1e-02	Function unknown	1.300000e-01	1.030000e+00	1.160000
L7LX90.0	putative ubiquitin protein ligase	SidE, Dot/Icm substrate protein	c281953_g2_i2	Centromere-associated protein HEC1	5.3e-01	Cell cycle control, cell division, chromosome partitioning	3.500000e-01	8.100000e-01	1.160000
L7M4W8.1	protein kinase c	Pkinase, Protein kinase domain	c297582_g1_i1	Serine/threonine protein kinase	3.0e-56	Signal transduction mechanisms	3.700000e-01	7.900000e-01	1.160000
L7MDK7.15	putative tick transposon fragment	FAD_binding_6, Oxidoreductase FAD-binding domain	c252290_g1_i1	Transcription-coupled repair protein CSB/RAD26 (contains SNF2 family DNA-dependent ATPase domain)	1.6e-01	Transcription, Replication, recombination and repair	2.700000e-01	8.900000e-01	1.160000
V5GWA3.0	putative rave regulator of v atpase assembly complex subunit rav1dmx protein fragment	DUF2955, Protein of unknown function (DUF2955)	c238557_g1_i1	Pectin acetylesterase and similar proteins	2.9e-01	Cell wall/membrane/envelope biogenesis	6.700000e-01	4.900000e-01	1.160000
A0A023FM49.0	putative serine proteinase inhibitor	Serpin, Serpin (serine protease inhibitor)	c294736_g1_i4	Serpin	2.0e-07	Defense mechanisms	8.800000e-01	2.900000e-01	1.170000
A0A023GBJ8.0	uncharacterized protein	MBOAT, MBOAT, membrane-bound O-acyltransferase family	c309183_g1_i3	Acyltransferase required for palmitoylation of Hedgehog (Hh) family of secreted signaling proteins	4.0e-34	Signal transduction mechanisms	1.700000e-01	1.000000e+00	1.170000
A0A023GFE2.0	putative sorting nexin snx11	PX, PX domain	c289895_g1_i5	Sorting nexin SNX11	1.0e-43	Intracellular trafficking, secretion, and vesicular transport	2.800000e-01	8.900000e-01	1.170000
A0A023GMF8.55	putative rvt 1 fragment	SCAMP, SCAMP family	c301850_g1_i2	Cofactor required for Sp1 transcriptional activation, subunit 3	2.7e-01	Transcription	2.000000e-02	1.150000e+00	1.170000
B7PM00.0	putative uncharacterized protein	FPN1, Ferroportin1 (FPN1)	c284542_g1_i1	Synaptic vesicle transporter SVOP and related transporters (major facilitator superfamily)	1.3e+00	General function prediction only	2.100000e-01	9.600000e-01	1.170000
B7PZD8.0	putative uncharacterized protein	TTL, Tubulin-tyrosine ligase family	c304406_g1_i1	Tubulin-tyrosine ligase-related protein	7.0e-62	Posttranslational modification, protein turnover, chaperones	3.200000e-01	8.500000e-01	1.170000
B7PZY3.0	putative uncharacterized protein	Dapper, Dapper	c296703_g1_i3	Microtubule-associated serine/threonine kinase and related proteins	9.6e-02	Signal transduction mechanisms, General function prediction only	2.100000e-01	9.600000e-01	1.170000
G3MJI6.0	putative uncharacterized protein fragment	Keratin_B2, Keratin, high sulfur B2 protein	c304876_g3_i1	Ultrahigh sulfur keratin-associated protein	1.0e-05	Extracellular structures	1.010000e+00	1.600000e-01	1.170000
L7LSB1.0	putative tick transposon	Ribosomal_S14, Ribosomal protein S14p/S29e	c304756_g3_i2	Actin filament-binding protein Afadin	2.4e+00	Cytoskeleton	2.300000e-01	9.400000e-01	1.170000
L7M0Z0.0	uncharacterized protein	LRR_4, Leucine Rich repeats (2 copies)	c282687_g1_i6	Protein geranylgeranyltransferase type II, alpha subunit	2.0e-13	Posttranslational modification, protein turnover, chaperones	5.300000e-01	6.400000e-01	1.170000
L7M0Z2.0	transporter	SNF, Sodium:neurotransmitter symporter family	c276815_g1_i6	Sodium-neurotransmitter symporter	4.0e-28	Signal transduction mechanisms	9.800000e-01	1.900000e-01	1.170000
L7M2Y5.0	putative conserved plasma membrane protein	C2, C2 domain	c310913_g2_i3	Predicted Ca2+-dependent phospholipid-binding protein	1.0e-36	General function prediction only	6.900000e-01	4.800000e-01	1.170000
L7M3W7.0	putative mitochondrial ribosomal protein l20	DUF3419, Protein of unknown function (DUF3419)	c292155_g3_i2	Mitochondrial ADP/ATP carrier proteins	1.0e+00	Energy production and conversion	2.100000e-01	9.600000e-01	1.170000
L7M9R3.0	putative evasin	COPIIcoated_ERV, Endoplasmic reticulum vesicle transporter	c292443_g1_i21	Protein tyrosine kinase	1.7e-01	Signal transduction mechanisms	7.400000e-01	4.300000e-01	1.170000
L7MJP9.0	putative core 1 galactosyltransferase a fragment	Fringe, Fringe-like	c300037_g1_i12	Galactosyltransferases	1.0e-51	Carbohydrate transport and metabolism	3.700000e-01	8.000000e-01	1.170000
L7MKP9.0	putative sulfotransferase fragment	Sulfotransfer_1, Sulfotransferase domain	c296470_g1_i1	Sulfotransferase	2.0e-59	General function prediction only	4.200000e-01	7.500000e-01	1.170000
L7MKU3.0	putative tick transposon fragment	AA_permease_N, Amino acid permease N-terminal	c170251_g1_i1	GTPase Rab5/YPT51 and related small G protein superfamily GTPases	7.9e-02	Intracellular trafficking, secretion, and vesicular transport	0.000000e+00	1.170000e+00	1.170000
V5HCT1.3	uncharacterized protein fragment	Ten_N, Teneurin Intracellular Region	c306164_g3_i3	Uncharacterized conserved protein, contains ankyrin and BTB/POZ domains	3.3e-01	Function unknown	6.200000e-01	5.500000e-01	1.170000
V5HYK7.0	uncharacterized protein	DUF3587, Protein of unknown function (DUF3587)	c309634_g2_i2	Checkpoint kinase and related serine/threonine protein kinases	6.9e-01	Cell cycle control, cell division, chromosome partitioning	4.600000e-01	7.100000e-01	1.170000
V5I3R5.0	putative rhoa gtpase effector diadiaphanous fragment	Drf_FH3, Diaphanous FH3 Domain	c310547_g1_i1	RhoA GTPase effector DIA/Diaphanous	4.0e-121	Signal transduction mechanisms, Cytoskeleton	2.600000e-01	9.100000e-01	1.170000
V5IIA0.0	putative endonucleasereverse transcript fragment	7TM_GPCR_Srd, Serpentine type 7TM GPCR chemoreceptor Srd	c295360_g1_i3	Uncharacterized conserved protein	5.2e-01	Function unknown	3.500000e-01	8.200000e-01	1.170000
F0J8W6.0	hypothetical conserved protein 1236 fragment	Tmp39, Putative transmembrane protein	c303171_g1_i1	Uncharacterized conserved protein	6.0e-46	Function unknown	7.000000e-02	1.100000e+00	1.170000
G3MIZ7.0	putative uncharacterized protein fragment	Alpha-2-MRAP_N, Alpha-2-macroglobulin RAP, N-terminal domain	c244973_g1_i2	ZIP-like zinc transporter proteins	1.6e-01	Intracellular trafficking, secretion, and vesicular transport	1.120000e+00	5.000000e-02	1.170000
L7LZD8.0	putative gamma glutamyltransferase	G_glu_transpept, Gamma-glutamyltranspeptidase	c294903_g1_i11	Gamma-glutamyltransferase	3.0e-15	Amino acid transport and metabolism	6.000000e-01	5.742857e-01	1.174286
L7M202.0	methionine aminopeptidase 1	Peptidase_M24, Metallopeptidase family M24	c302929_g1_i2	Putative methionine aminopeptidase	9.0e-87	Posttranslational modification, protein turnover, chaperones	1.650000e-01	1.010000e+00	1.175000
L7M5P0.0	putative dna binding protein	Ets, Ets-domain	c310079_g1_i2	Predicted transcription factor	2.0e-41	Transcription	5.825000e-01	5.925000e-01	1.175000
A0A023FR01.0	putative licpodalin 4 1 fragment	His_binding, Tick histamine binding protein	c294780_g1_i8	Mitochondrial/chloroplast ribosomal protein L22	1.5e-01	Translation, ribosomal structure and biogenesis	1.800000e-01	1.000000e+00	1.180000
A0A023GFX8.17	putative exo endo phos fragment	DUF2723, Protein of unknown function (DUF2723)	c312759_g6_i2	K+ channel subunit	2.0e-01	Inorganic ion transport and metabolism	1.900000e-01	9.900000e-01	1.180000
B7P3S1.0	solute carrier organic anion transporter putative fragment	OATP, Organic Anion Transporter Polypeptide (OATP) family	c297193_g1_i1	Organic anion transporter	4.0e-84	Secondary metabolites biosynthesis, transport and catabolism	2.000000e-02	1.160000e+00	1.180000
B7P8H4.0	zinc finger protein putative	zf-H2C2_2, Zinc-finger double domain	c298079_g1_i3	Homeobox transcription factor SIP1	3.0e-08	Transcription	4.000000e-02	1.140000e+00	1.180000
B7PDM0.0	putative uncharacterized protein fragment	zf-C2H2, Zinc finger, C2H2 type	c309712_g1_i1	Homeobox transcription factor SIP1	7.0e-06	Transcription	1.800000e-01	1.000000e+00	1.180000
B7PLS7.0	acyl coa synthetase putative	AMP-binding_C, AMP-binding enzyme C-terminal domain	c279931_g2_i1	Acyl-CoA synthetase	7.0e-28	Lipid transport and metabolism	0.000000e+00	1.180000e+00	1.180000
B7PSW1.0	cytochrome p450 putative fragment	p450, Cytochrome P450	c287840_g1_i5	Cytochrome P450 CYP3/CYP5/CYP6/CYP9 subfamilies	8.0e-15	Secondary metabolites biosynthesis, transport and catabolism	0.000000e+00	1.180000e+00	1.180000
B7PZV3.0	putative uncharacterized protein fragment	DDE_Tnp_4, DDE superfamily endonuclease	c304392_g1_i7	Predicted nuclear membrane protein involved in mRNA transport and sex determination via splicing modulation	4.2e-01	RNA processing and modification, Signal transduction mechanisms	0.000000e+00	1.180000e+00	1.180000
E2J6X5.0	lipocalin superfamily member subgroup b fragment	CLPTM1, Cleft lip and palate transmembrane protein 1 (CLPTM1)	c241634_g1_i3	Ubiquitin C-terminal hydrolase	1.5e-01	Posttranslational modification, protein turnover, chaperones	1.180000e+00	0.000000e+00	1.180000
G3MJK6.0	putative uncharacterized protein fragment	MFS_1, Major Facilitator Superfamily	c310229_g1_i2	Monocarboxylate transporter	1.0e-43	Carbohydrate transport and metabolism	6.900000e-01	4.900000e-01	1.180000
L7LRL3.0	putative sodium dependent multivitamin transporter	5_nucleotid, 5' nucleotidase family	c310345_g2_i1	Alpha-1,2 glucosyltransferase/transcriptional activator	1.2e+00	Posttranslational modification, protein turnover, chaperones, Transcription, Lipid transport and metabolism, Signal transduction mechanisms	3.500000e-01	8.300000e-01	1.180000
L7LSU2.7	putative tick transposon	Haemagg_act, haemagglutination activity domain	c290708_g1_i4	Ubiquinol cytochrome c reductase assembly protein CBP3	6.2e-01	Energy production and conversion	7.300000e-01	4.500000e-01	1.180000
L7M1E3.0	putative synaptic vesicle transporter svop	MFS_1, Major Facilitator Superfamily	c284308_g1_i3	Synaptic vesicle transporter SVOP and related transporters (major facilitator superfamily)	5.0e-32	General function prediction only	7.400000e-01	4.400000e-01	1.180000
L7M1V6.4	uncharacterized protein	WLM, WLM domain	c266959_g1_i9	Calmodulin and related proteins (EF-Hand superfamily)	1.0e-03	Signal transduction mechanisms	3.300000e-01	8.500000e-01	1.180000
L7MJ26.5	putative tick transposon fragment	NUDE_C, NUDE protein, C-terminal conserved region	c312417_g1_i1	F0F1-type ATP synthase, gamma subunit	1.0e-116	Energy production and conversion	0.000000e+00	1.180000e+00	1.180000
A0A023G9E1.0	uncharacterized protein	His_binding, Tick histamine binding protein	c264342_g1_i1	Transcriptional repressor EZH1	6.7e-02	Transcription	9.150000e-01	2.650000e-01	1.180000
L7MEY4.1	uncharacterized protein fragment	Pkinase, Protein kinase domain	c307226_g2_i5	Serine/threonine protein kinase	5.0e-17	General function prediction only	2.450000e-01	9.350000e-01	1.180000
V5H7S1.0	putative tailup fragment	Homeobox, Homeobox domain	c303453_g1_i1	Transcription factor LIM3, contains LIM and HOX domains	3.0e-10	Transcription	6.000000e-02	1.120000e+00	1.180000
G3MR96.0	putative uncharacterized protein	adh_short_C2, Enoyl-(Acyl carrier protein) reductase	c170109_g1_i1	Reductases with broad range of substrate specificities	9.0e-10	General function prediction only	5.640000e-01	6.170000e-01	1.181000
B7P3Z2.0	solute carrier putative	MFS_1, Major Facilitator Superfamily	c295299_g1_i3	Synaptic vesicle transporter SVOP and related transporters (major facilitator superfamily)	3.0e-17	General function prediction only	0.000000e+00	1.185000e+00	1.185000
V5HGC2.1	putative endonucleasereverse transcript fragment	DDE_Tnp_1_6, Transposase DDE domain	c279539_g1_i2	Predicted membrane protein	1.5e-01	Function unknown	6.800000e-01	5.050000e-01	1.185000
B7Q0I8.0	receptor tyrosine phosphatase type r2b putative	7TM_GPCR_Srsx, Serpentine type 7TM GPCR chemoreceptor Srsx	c305187_g2_i1	Predicted acyltransferase	8.6e-01	General function prediction only	9.800000e-01	2.100000e-01	1.190000
B7Q2F5.0	sugar transporter sweet	MtN3_slv, Sugar efflux transporter for intercellular exchange	c292368_g2_i1	Multitransmembrane protein	1.0e-05	General function prediction only	5.300000e-01	6.600000e-01	1.190000
B7QBG9.3	abc transporter putative fragment	vMSA, Major surface antigen from hepadnavirus	c304631_g1_i3	Lipid exporter ABCA1 and related proteins, ABC superfamily	3.0e-03	Lipid transport and metabolism, General function prediction only	0.000000e+00	1.190000e+00	1.190000
G3MSH9.0	putative uncharacterized protein	COesterase, Carboxylesterase family	c304709_g2_i4	Acetylcholinesterase/Butyrylcholinesterase	7.0e-104	Signal transduction mechanisms	9.400000e-01	2.500000e-01	1.190000
L7LSG5.4	putative tick transposon	DUF1931, Domain of unknown function (DUF1931)	c304524_g1_i1	Monocarboxylate transporter	4.5e-01	Carbohydrate transport and metabolism	2.700000e-01	9.200000e-01	1.190000
L7LYY7.0	uncharacterized protein	DUF1084, Protein of unknown function (DUF1084)	c296223_g6_i1	Permease of the drug/metabolite transporter (DMT) superfamily	4.0e-01	General function prediction only	4.500000e-01	7.400000e-01	1.190000
L7M6N3.0	uncharacterized protein	zf-H2C2_2, Zinc-finger double domain	c311068_g1_i3	C2H2-type Zn-finger protein	1.0e-17	Transcription	1.200000e-01	1.070000e+00	1.190000
L7MA07.0	signal recognition particle subunit srp72	DUF3566, Transmembrane domain of unknown function (DUF3566)	c289427_g2_i1	Predicted membrane protein	9.3e-01	Function unknown	5.500000e-01	6.400000e-01	1.190000
L7MMK7.0	putative tick transposon fragment	Adeno_100, Late 100kD protein	c268055_g1_i2	Histone mRNA stem-loop binding protein	1.6e+00	RNA processing and modification	0.000000e+00	1.190000e+00	1.190000
T1K9D0.0	uncharacterized protein	MFS_1, Major Facilitator Superfamily	c301543_g3_i2	Monocarboxylate transporter	1.0e-11	Carbohydrate transport and metabolism	6.800000e-01	5.100000e-01	1.190000
T1KBX3.0	uncharacterized protein	zf-H2C2_2, Zinc-finger double domain	c302882_g1_i3	Zn finger proteins	1.0e-08	General function prediction only	0.000000e+00	1.190000e+00	1.190000
V5GI04.1	uncharacterized protein	YqaJ, YqaJ-like viral recombinase domain	c249528_g1_i1	Uncharacterized conserved protein	4.4e-01	Cell cycle control, cell division, chromosome partitioning	1.300000e-01	1.060000e+00	1.190000
G3MSH5.0	putative uncharacterized protein	IL17, Interleukin-17	c270148_g1_i1	Sexual differentiation process protein ISP4	8.6e-02	Signal transduction mechanisms	5.366667e-01	6.600000e-01	1.196667
T1K7Q5.0	uncharacterized protein	Myosin_head, Myosin head (motor domain)	c303068_g1_i1	Myosin class II heavy chain	4.0e-26	Cytoskeleton	8.733333e-01	3.233333e-01	1.196667
B7PSQ3.0	putative uncharacterized protein	Myosin_tail_1, Myosin tail	c295517_g1_i2	Myosin class II heavy chain	1.0e-20	Cytoskeleton	3.500000e-01	8.500000e-01	1.200000
B7PVI9.0	putative uncharacterized protein	CUB, CUB domain	c279165_g1_i1	Galactosyltransferases	5.2e-01	Carbohydrate transport and metabolism	7.100000e-01	4.900000e-01	1.200000
B7Q0K6.0	endothelin converting enzyme putative	Peptidase_M13, Peptidase family M13	c300737_g2_i1	M13 family peptidase	3.0e-28	Amino acid transport and metabolism	5.000000e-03	1.195000e+00	1.200000
G3MG78.1	putative uncharacterized protein fragment	Peptidase_M20, Peptidase family M20/M25/M40	c296938_g1_i3	Uncharacterized conserved protein	6.8e-01	Function unknown	1.800000e-01	1.020000e+00	1.200000
G3MPQ4.0	putative uncharacterized protein	TT_ORF1, TT viral orf 1	c261580_g1_i1	Predicted Zn2+-dependent endopeptidase, insulinase superfamily	1.8e+00	Posttranslational modification, protein turnover, chaperones	1.200000e+00	0.000000e+00	1.200000
G3MRS6.0	putative uncharacterized protein	Sld5, GINS complex protein	c271248_g1_i1	Uncharacterized conserved protein	6.0e-36	Function unknown	2.500000e-01	9.500000e-01	1.200000
L7LTI4.5	putative tick transposon	GMP_PDE_delta, GMP-PDE, delta subunit	c309981_g1_i1	ATP-dependent RNA helicase	8.2e-02	RNA processing and modification	7.400000e-01	4.600000e-01	1.200000
L7M1F6.0	putative transcriptional coactivator	RRM_6, RNA recognition motif (a	c254802_g1_i1	RNA-binding protein CUGBP1/BRUNO (RRM superfamily)	3.0e-05	RNA processing and modification	1.250000e-01	1.075000e+00	1.200000
L7M1V6.0	uncharacterized protein	ABM, Antibiotic biosynthesis monooxygenase	c266959_g1_i9	Calmodulin and related proteins (EF-Hand superfamily)	1.0e-03	Signal transduction mechanisms	9.500000e-01	2.500000e-01	1.200000
L7M3S6.3	uncharacterized protein	Transferrin, Transferrin	c311664_g1_i2	CDP-diacylglycerol synthase	6.7e-01	Lipid transport and metabolism	0.000000e+00	1.200000e+00	1.200000
L7MEN6.2	putative acinus induces apoptotic chromatin condensation fragment	SAP, SAP domain	c298361_g1_i9	Uncharacterized conserved protein	3.2e-02	Function unknown	3.300000e-01	8.700000e-01	1.200000
V5GY32.0	putative elongation factor g	EFG_C, Elongation factor G C-terminus	c290026_g1_i1	Mitochondrial elongation factor	4.0e-14	Translation, ribosomal structure and biogenesis	7.600000e-01	4.400000e-01	1.200000
V5HML6.4	putative endonucleasereverse transcript fragment	DUF4336, Domain of unknown function (DUF4336)	c310284_g1_i8	Aspartate aminotransferase/Glutamic oxaloacetic transaminase AAT2/GOT1	1.2e-01	Amino acid transport and metabolism	4.200000e-01	7.800000e-01	1.200000
A0A023FVS8.0	putative kazal type serineINHprotease domain protein	V-set, Immunoglobulin V-set domain	c307065_g1_i1	Mitochondrial aspartate/glutamate carrier protein Aralar/Citrin (contains EF-hand Ca2+-binding domains)	1.3e+00	Energy production and conversion	8.000000e-01	4.000000e-01	1.200000
B7PQL8.0	wd repeat protein putative fragment	Tymo_45kd_70kd, Tymovirus 45/70Kd protein	c309526_g1_i2	WD40 repeat protein	1.0e-122	General function prediction only	2.800000e-01	9.200000e-01	1.200000
B7PZY7.0	protein tyrosine phosphatase putative	Y_phosphatase, Protein-tyrosine phosphatase	c307935_g1_i2	Protein tyrosine phosphatase, contains fn3 domain	1.0e-49	Signal transduction mechanisms	3.900000e-01	8.100000e-01	1.200000
L7LRB7.8	putative tnf receptor associated factor	SecA_DEAD, SecA DEAD-like domain	c15135_g1_i1	Uncharacterized conserved protein	2.2e-01	Function unknown	1.110000e+00	9.000000e-02	1.200000
L7MHH6.0	putative gram domain containing protein 4 fragment	PAN_1, PAN domain	c309262_g1_i2	Glycosylphosphatidylinositol anchor synthesis protein	9.1e-02	Signal transduction mechanisms	5.500000e-01	6.500000e-01	1.200000
V5HD04.0	uncharacterized protein fragment	DUF2486, Protein of unknown function (DUF2486)	c307660_g1_i1	E3 ubiquitin ligase interacting with arginine methyltransferase	8.0e-04	Posttranslational modification, protein turnover, chaperones	2.700000e-01	9.300000e-01	1.200000
B7PW40.0	organic cationcarnitine transporter putative	Mating_C, C-terminal domain of homeodomain 1	c296922_g1_i1	Synaptic vesicle transporter SVOP and related transporters (major facilitator superfamily)	9.0e-09	General function prediction only	0.000000e+00	1.205000e+00	1.205000
L7MED9.0	uncharacterized protein fragment	TM2, TM2 domain	c296423_g3_i3	Predicted GTP-binding protein	6.0e-51	General function prediction only	1.350000e-01	1.070000e+00	1.205000
A0A023FVP9.1	putative piggybac fragment	Tnp_zf-ribbon_2, DDE_Tnp_1-like zinc-ribbon	c282781_g1_i1	COPII vesicle protein	1.2e-01	Intracellular trafficking, secretion, and vesicular transport	1.900000e-01	1.020000e+00	1.210000
A0A023GNP8.1	putative dopey	Dopey_N, Dopey, N-terminal	c311870_g1_i1	Dopey and related predicted leucine zipper transcription factors	1.0e-04	Transcription	3.100000e-01	9.000000e-01	1.210000
B7P8H6.0	putative uncharacterized protein	DUF1430, Protein of unknown function (DUF1430)	c306512_g3_i2	Alkaline ceramidase	1.2e-01	Lipid transport and metabolism	4.000000e-01	8.100000e-01	1.210000
B7PGJ9.0	secreted protein putative	E1_DerP2_DerF2, ML domain	c270210_g2_i2	Uncharacterized conserved protein, contains laminin, cadherin and EGF domains	1.1e-01	Signal transduction mechanisms	2.200000e-01	9.900000e-01	1.210000
L7LVS8.0	uncharacterized protein	ESX-1_EspG, EspG family	c311501_g1_i2	Glutamate-gated NMDA-type ion channel receptor subunit GRIN2A and related subunits	6.9e-02	Inorganic ion transport and metabolism, Amino acid transport and metabolism, Signal transduction mechanisms	3.000000e-02	1.180000e+00	1.210000
L7MD31.0	uncharacterized protein fragment	CAGE1, Cancer-associated gene protein 1 family	c260816_g1_i1	K+-dependent Ca2+/Na+ exchanger NCKX1 and related proteins	3.7e-01	Inorganic ion transport and metabolism, Signal transduction mechanisms	6.500000e-01	5.600000e-01	1.210000
L7MFB9.0	uncharacterized protein fragment	Phage_holin_T, Bacteriophage T holin	c252534_g1_i3	ATPase of the AAA+ superfamily	6.0e-19	General function prediction only	2.000000e-01	1.010000e+00	1.210000
L7MJH6.2	putative sodiumsolute symporter fragment	SSF, Sodium:solute symporter family	c307313_g1_i1	Na+:iodide/myo-inositol/multivitamin symporters	5.8e-02	Inorganic ion transport and metabolism	1.020000e+00	1.900000e-01	1.210000
L7MJU6.0	putative secreted protein fragment	HycA_repressor, Transcriptional repressor of hyc and hyp operons	c272456_g1_i2	Structure-specific endonuclease ERCC1-XPF, catalytic component XPF/ERCC4	4.7e-01	Replication, recombination and repair	1.210000e+00	0.000000e+00	1.210000
L7MK84.1	uncharacterized protein fragment	Laminin_EGF, Laminin EGF-like (Domains III and V)	c306144_g1_i2	Myosin class II heavy chain	5.3e-02	Cytoskeleton	6.500000e-01	5.600000e-01	1.210000
L7MKW3.2	uncharacterized protein fragment	HTH_Tnp_Tc5, Tc5 transposase DNA-binding domain	c276104_g2_i1	Uncharacterized conserved protein	8.6e-01	Function unknown	2.100000e-01	1.000000e+00	1.210000
L7LV36.1	putative zinc finger protein	zf-H2C2_2, Zinc-finger double domain	c311330_g1_i2	Ovo and related transcription factors	3.0e-04	Transcription	3.500000e-02	1.180000e+00	1.215000
B7QKA8.0	putative uncharacterized protein fragment	Dimer_Tnp_hAT, hAT family C-terminal dimerization region	c307343_g2_i5	Tam3-transposase (Ac family)	1.0e-06	Replication, recombination and repair	3.500000e-01	8.700000e-01	1.220000
L7LPX2.6	putative salivary lipocalin	PAS, PAS fold	c265976_g2_i3	U5 snRNP spliceosome subunit	2.9e-01	RNA processing and modification	1.800000e-01	1.040000e+00	1.220000
L7LV95.3	putative tick transposon	RNF111_N, E3 ubiquitin-protein ligase Arkadia N-terminus	c310013_g1_i1	Uncharacterized conserved protein	2.4e-02	Function unknown	6.300000e-01	5.900000e-01	1.220000
L7LW30.1	putative tick transposon	DUF4613, Domain of unknown function (DUF4613)	c301789_g1_i1	Mitochondrial elongation factor	4.3e-01	Translation, ribosomal structure and biogenesis	3.000000e-01	9.200000e-01	1.220000
L7LXH8.0	elongation of very long chain fatty acids protein	ELO, GNS1/SUR4 family	c293852_g2_i2	Fatty acyl-CoA elongase/Polyunsaturated fatty acid specific elongation enzyme	3.0e-14	Lipid transport and metabolism	1.000000e+00	2.200000e-01	1.220000
L7M310.0	putative ran gtpase activating protein 1	Baculo_19, Baculovirus 19 kDa protein conserved region	c296674_g1_i7	Ran GTPase-activating protein	1.0e-19	RNA processing and modification, Nuclear structure, Signal transduction mechanisms	5.000000e-02	1.170000e+00	1.220000
L7MAG9.0	putative tick transposon fragment	Exo_endo_phos_2, Endonuclease-reverse transcriptase	c312449_g1_i4	E3 ubiquitin ligase interacting with arginine methyltransferase	4.0e-04	Posttranslational modification, protein turnover, chaperones	7.000000e-02	1.150000e+00	1.220000
L7MBL6.2	putative tick transposon fragment	RVT_1, Reverse transcriptase (RNA-dependent DNA polymerase)	c149312_g1_i1	Tuberin - Rap/ran-GTPase-activating protein	8.0e-03	Cell cycle control, cell division, chromosome partitioning, Signal transduction mechanisms	9.000000e-02	1.130000e+00	1.220000
L7MDE4.17	putative tick transposon fragment	TRAPPC9-Trs120, Transport protein Trs120 or TRAPPC9, TRAPP II complex subunit	c298962_g3_i1	Uncharacterized conserved protein	1.2e+00	Function unknown	4.800000e-01	7.400000e-01	1.220000
L7MI95.7	putative tick transposon fragment	Siva, Cd27 binding protein (Siva)	c287122_g2_i2	Splicing factor U2AF, large subunit (RRM superfamily)	2.3e-02	RNA processing and modification	0.000000e+00	1.220000e+00	1.220000
L7MIL0.0	putative sorting nexin 13 fragment	PXA, PXA domain	c307987_g1_i4	Intermediate filament-like protein, sorting nexins, and related proteins containing PX (PhoX) domain(s)	1.0e-08	Cytoskeleton, Intracellular trafficking, secretion, and vesicular transport, Cell cycle control, cell division, chromosome partitioning	7.000000e-02	1.150000e+00	1.220000
L7MK90.0	putative suppressor of cytokine signaling 2 fragment	SOCS_box, SOCS box	c310144_g1_i1	Cytokine-inducible SH2 protein	4.0e-18	Signal transduction mechanisms	4.100000e-01	8.100000e-01	1.220000
V5H671.0	putative trypsin like serine protease	Trypsin, Trypsin	c279168_g1_i3	Trypsin	2.0e-69	Amino acid transport and metabolism	4.400000e-01	7.800000e-01	1.220000
L7M0E4.0	putative rab gtpase activating protein 1	HECT, HECT-domain (ubiquitin-transferase)	c285288_g1_i3	Myosin class II heavy chain	7.4e-01	Cytoskeleton	6.700000e-01	5.500000e-01	1.220000
L7M912.1	putative mucin 17	Oest_recep, Oestrogen receptor	c306242_g1_i1	WASP-interacting protein VRP1/WIP, contains WH2 domain	3.4e-02	Cytoskeleton	1.300000e-01	1.090000e+00	1.220000
L7MC32.1	uncharacterized protein fragment	PAE, Pectinacetylesterase	c127275_g1_i1	Cyclin L	9.4e-02	General function prediction only	1.400000e-01	1.080000e+00	1.220000
L7MJY8.0	putative tout velu fragment	DUF3043, Protein of unknown function (DUF3043)	c184206_g1_i1	Cytochrome c oxidase, subunit Vb/COX4	1.4e-01	Energy production and conversion	1.400000e-01	1.080000e+00	1.220000
L7MMH1.9	putative tick transposon fragment	RVT_1, Reverse transcriptase (RNA-dependent DNA polymerase)	c312503_g1_i2	Uncharacterized conserved protein	2.0e-02	Function unknown	5.000000e-02	1.175000e+00	1.225000
A0A023FED5.0	putative secreted protein fragment	ALO, D-arabinono-1,4-lactone oxidase	c289456_g1_i1	Sterol O-acyltransferase/Diacylglycerol O-acyltransferase	3.9e-02	Lipid transport and metabolism	0.000000e+00	1.230000e+00	1.230000
A0A023GFE6.0	uncharacterized protein	PhzC-PhzF, Phenazine biosynthesis-like protein	c297808_g2_i1	Predicted PhzC/PhzF-type epimerase	7.0e-64	General function prediction only	1.010000e+00	2.200000e-01	1.230000
A0A023GFX8.25	putative exo endo phos fragment	FtsK_SpoIIIE, FtsK/SpoIIIE family	c312759_g6_i2	K+ channel subunit	2.0e-01	Inorganic ion transport and metabolism	6.000000e-01	6.300000e-01	1.230000
A0A023GFX8.33	putative exo endo phos fragment	PDDEXK_1, PD-(D/E)XK nuclease superfamily	c312759_g6_i2	K+ channel subunit	2.0e-01	Inorganic ion transport and metabolism	1.230000e+00	0.000000e+00	1.230000
A0A023GJA3.0	putative carboxypeptidase m ixodes scapularis carboxypeptidase m fragment	TP2, Nuclear transition protein 2	c286684_g2_i1	Microtubule-associated protein dynactin DCTN1/Glued	1.2e-02	Cell cycle control, cell division, chromosome partitioning, Cytoskeleton	9.900000e-01	2.400000e-01	1.230000
B7P6P3.0	rna dependent rna polymerase putative	RdRP, RNA dependent RNA polymerase	c297079_g2_i3	RNA-directed RNA polymerase QDE-1 required for posttranscriptional gene silencing and RNA interference	2.0e-01	RNA processing and modification	0.000000e+00	1.230000e+00	1.230000
B7Q2Q1.0	putative uncharacterized protein	Rubella_Capsid, Rubella capsid protein	c304164_g1_i1	Cadherin EGF LAG seven-pass G-type receptor	5.0e-05	Signal transduction mechanisms	5.000000e-01	7.300000e-01	1.230000
B7Q499.0	gamma glutamyl transpeptidase putative fragment	G_glu_transpept, Gamma-glutamyltranspeptidase	c293156_g1_i3	Gamma-glutamyltransferase	3.0e-09	Amino acid transport and metabolism	0.000000e+00	1.230000e+00	1.230000
B7QBX1.3	putative uncharacterized protein	DUF753, Protein of unknown function (DUF753)	c312595_g1_i2	E3 ubiquitin ligase interacting with arginine methyltransferase	1.0e-03	Posttranslational modification, protein turnover, chaperones	2.100000e-01	1.020000e+00	1.230000
B7QC40.0	transporter fragment	SNF, Sodium:neurotransmitter symporter family	c289993_g1_i1	Sodium-neurotransmitter symporter	1.0e-59	Signal transduction mechanisms	4.000000e-02	1.190000e+00	1.230000
B7QN24.0	guanylate cyclase fragment	Guanylate_cyc, Adenylate and Guanylate cyclase catalytic domain	c291618_g1_i2	Natriuretic peptide receptor, guanylate cyclase	4.0e-59	Signal transduction mechanisms	2.500000e-01	9.800000e-01	1.230000
G3MRU5.6	lipase	TraO, Conjugative transposon protein TraO	c279983_g1_i6	Triglyceride lipase-cholesterol esterase	3.0e-14	Lipid transport and metabolism	0.000000e+00	1.230000e+00	1.230000
L7LSE6.2	putative tick transposon	Pox_A32, Poxvirus A32 protein	c281076_g1_i1	Predicted 3'-5' exonuclease	1.6e-01	Replication, recombination and repair	1.400000e-01	1.090000e+00	1.230000
L7LY20.2	putative osa	UFD1, Ubiquitin fusion degradation protein UFD1	c308982_g1_i1	Vesicle coat complex COPII, subunit SFB3	3.0e-03	Intracellular trafficking, secretion, and vesicular transport	3.500000e-01	8.800000e-01	1.230000
L7M082.1	uncharacterized protein	zf-C2H2, Zinc finger, C2H2 type	c297591_g1_i3	Predicted membrane protein (patched superfamily)	1.4e-02	General function prediction only	5.000000e-02	1.180000e+00	1.230000
L7M558.0	putative amino acid transmembrane transporter	AA_permease, Amino acid permease	c303901_g1_i2	Amino acid transporters	3.0e-57	Amino acid transport and metabolism	8.300000e-01	4.000000e-01	1.230000
L7MIW6.2	putative phd and ring finger domain containing protein 1 fragment	PHD, PHD-finger	c275931_g1_i1	RNA polymerase II, large subunit	5.0e-05	Transcription	2.000000e-01	1.030000e+00	1.230000
L7MMH1.0	putative tick transposon fragment	Dsh_C, Segment polarity protein dishevelled (Dsh) C terminal	c312503_g1_i2	Uncharacterized conserved protein	2.0e-02	Function unknown	1.000000e-02	1.220000e+00	1.230000
V5H4E6.0	putative acyl coa synthetase fragment	DUF640, Protein of unknown function (DUF640)	c269486_g1_i1	Acyl-CoA synthetase	6.0e-07	Lipid transport and metabolism	7.900000e-01	4.400000e-01	1.230000
V5IGZ3.0	putative transposable element fragment	DLL_N, Homeobox protein distal-less-like N terminal	c294405_g3_i3	Predicted pseudouridine synthase	1.5e+00	Translation, ribosomal structure and biogenesis	1.200000e-01	1.110000e+00	1.230000
L7LWI7.0	putative serinethreonine protein kinase	Pkinase, Protein kinase domain	c311915_g1_i1	Serine/threonine protein kinase	1.0e-73	Signal transduction mechanisms	3.050000e-01	9.300000e-01	1.235000
L7LY86.0	putative tyrosine aminotransferase	Aminotran_1_2, Aminotransferase class I and II	c240012_g1_i1	Tyrosine aminotransferase	4.0e-26	Amino acid transport and metabolism	5.650000e-01	6.700000e-01	1.235000
A0A023FDX8.1	putative secreted protein	DUF3626, Protein of unknown function (DUF3626)	c299631_g1_i1	Kinesin-like protein	8.9e-01	Cytoskeleton	5.200000e-01	7.200000e-01	1.240000
A0A023G128.26	putative endonuclease reverse transcriptase	RNA_pol_Rpb1_1, RNA polymerase Rpb1, domain 1	c222077_g1_i1	RAS signaling inhibitor ST5	9.7e-01	Signal transduction mechanisms	2.800000e-01	9.600000e-01	1.240000
A0A023G6V6.6	putative secreted protein	TIL, Trypsin Inhibitor like cysteine rich domain	c128231_g1_i2	DEAD box RNA helicase	6.6e-01	General function prediction only	9.100000e-01	3.300000e-01	1.240000
A0A023GB14.2	uncharacterized protein	Hist_deacetyl, Histone deacetylase domain	c295530_g1_i1	Uncharacterized conserved protein	3.2e-01	Function unknown	1.230000e+00	1.000000e-02	1.240000
B7P4Q4.0	secreted protein putative	FAM53, Family of FAM53	c250477_g1_i1	U1 small nuclear ribonucleoprotein (RRM superfamily)	2.4e-01	RNA processing and modification	1.190000e+00	5.000000e-02	1.240000
B7PFN6.0	death associated protein kinase putative fragment	Death, Death domain	c303097_g1_i1	Predicted member of the intramitochondrial sorting protein family	1.5e+00	Intracellular trafficking, secretion, and vesicular transport	6.400000e-01	6.000000e-01	1.240000
B7PH32.0	nk homeobox protein putative fragment	Homeobox, Homeobox domain	c202772_g1_i1	Transcription factor BarH and related HOX domain proteins	5.0e-26	General function prediction only	2.700000e-01	9.700000e-01	1.240000
B7PL54.3	putative uncharacterized protein	Sec10, Exocyst complex component Sec10	c307991_g2_i1	Glycosylphosphatidylinositol anchor synthesis protein	1.1e-02	Signal transduction mechanisms	0.000000e+00	1.240000e+00	1.240000
B7Q3R1.0	acid methyltransferase putative	Methyltransf_11, Methyltransferase domain	c254219_g1_i1	Methyltransferases	3.0e-05	Coenzyme transport and metabolism	1.060000e+00	1.800000e-01	1.240000
G3MIH3.0	putative uncharacterized protein fragment	BUD22, BUD22	c285866_g1_i5	tRNA delta(2)-isopentenylpyrophosphate transferase	1.6e-01	Translation, ribosomal structure and biogenesis	1.240000e+00	0.000000e+00	1.240000
G3MT31.1	putative uncharacterized protein	DUF559, Protein of unknown function (DUF559)	c305877_g1_i1	Nuclear helicase MOP-3/SNO (DEAD-box superfamily)	2.4e-01	Transcription, Signal transduction mechanisms	9.800000e-01	2.600000e-01	1.240000
L7LQ54.0	putative bitil peptide	TIL, Trypsin Inhibitor like cysteine rich domain	c294515_g1_i2	Fibrillins and related proteins containing Ca2+-binding EGF-like domains	3.0e-03	Signal transduction mechanisms	2.000000e-02	1.220000e+00	1.240000
L7LTA2.0	putative group i salivary lipocalin	DEK_C, DEK C terminal domain	c250720_g1_i4	Multidrug/pheromone exporter, ABC superfamily	5.4e-01	Secondary metabolites biosynthesis, transport and catabolism	0.000000e+00	1.240000e+00	1.240000
L7LU37.5	putative tick transposon	End_beta_propel, Catalytic beta propeller domain of bacteriophage endosialidase	c311335_g2_i1	N-methyl-D-aspartate receptor glutamate-binding subunit	1.8e-01	Signal transduction mechanisms	0.000000e+00	1.240000e+00	1.240000
L7LV09.0	thymidine kinase	TK, Thymidine kinase	c292580_g1_i1	Thymidine kinase	3.0e-61	Nucleotide transport and metabolism	4.100000e-01	8.300000e-01	1.240000
L7MDM1.0	uncharacterized protein fragment	Apc4, Anaphase-promoting complex, cyclosome, subunit 4	c288275_g7_i2	Transcription factor NF-X1, contains NFX-type Zn2+-binding and R3H domains	6.7e-01	Transcription	4.200000e-01	8.200000e-01	1.240000
L7MHC9.1	uncharacterized protein fragment	EutC, Ethanolamine ammonia-lyase light chain (EutC)	c310586_g1_i4	Ferric reductase, NADH/NADPH oxidase and related proteins	2.2e-02	Inorganic ion transport and metabolism, Secondary metabolites biosynthesis, transport and catabolism	7.000000e-02	1.170000e+00	1.240000
L7MLJ7.0	putative tick transposon fragment	Papilloma_E5, Papillomavirus E5	c305282_g2_i1	Protein kinase ATM/Tel1, involved in telomere length regulation and DNA repair	9.1e-01	Signal transduction mechanisms, Chromatin structure and dynamics, Replication, recombination and repair, Cell cycle control, cell division, chromosome partitioning	2.000000e-02	1.220000e+00	1.240000
V5GWC2.1	putative dna polymerase epsilon catalytic subunit a fragment	DUF1744, Domain of unknown function (DUF1744)	c312229_g1_i2	DNA polymerase epsilon, catalytic subunit A	9.0e-47	Replication, recombination and repair	1.900000e-01	1.050000e+00	1.240000
G3MQQ7.0	putative uncharacterized protein	Autophagy_act_C, Autophagocytosis associated protein, active-site domain	c290089_g2_i7	Uncharacterized conserved protein	7.0e-26	Function unknown	1.300000e-01	1.110000e+00	1.240000
L7MHY6.0	putative dumpy fragment	ORC6, Origin recognition complex subunit 6 (ORC6)	c310147_g1_i1	Predicted coiled-coil protein	6.0e-03	General function prediction only	5.950000e-01	6.500000e-01	1.245000
L7MJ26.10	putative tick transposon fragment	Toxin_18, Conotoxin O-superfamily	c312417_g1_i1	F0F1-type ATP synthase, gamma subunit	1.0e-116	Energy production and conversion	8.500000e-02	1.160000e+00	1.245000
A0A023GPH4.0	beta hexosaminidase	Glyco_hydro_20, Glycosyl hydrolase family 20, catalytic domain	c303911_g1_i6	Beta-N-acetylhexosaminidase	5.0e-151	Carbohydrate transport and metabolism	8.850000e-01	3.600000e-01	1.245000
B7PHG2.0	lysosomal trafficking regulator putative	Beach, Beige/BEACH domain	c311557_g1_i6	Lysosomal trafficking regulator LYST and related BEACH and WD40 repeat proteins	3.0e-66	Signal transduction mechanisms, Intracellular trafficking, secretion, and vesicular transport	2.650000e-01	9.800000e-01	1.245000
A0A023G1C0.0	putative secreted protein fragment	Metal_resist, Heavy-metal resistance	c308394_g1_i1	Tyrosine kinase, EPH (ephrin) receptor family	1.5e-01	Signal transduction mechanisms	1.240000e+00	1.000000e-02	1.250000
A0A023G722.0	putative hydroxyacyl thioester dehydratase type 2 mitochondrial	MaoC_dehydratas, MaoC like domain	c299409_g1_i6	Peroxisomal multifunctional beta-oxidation protein and related enzymes	9.0e-06	Lipid transport and metabolism	2.000000e-01	1.050000e+00	1.250000
A0A023G9R2.1	uncharacterized protein	Keratin_matx, Keratin, high-sulphur matrix protein	c306933_g1_i2	von Willebrand factor and related coagulation proteins	7.4e-02	Extracellular structures, Defense mechanisms	4.400000e-01	8.100000e-01	1.250000
A0A023GKS1.0	putative aldehyde dehydrogenase	Aldedh, Aldehyde dehydrogenase family	c266243_g1_i2	Aldehyde dehydrogenase	2.0e-137	Energy production and conversion	5.100000e-01	7.400000e-01	1.250000
A0A023GKU7.0	putative sulfotransferase ixodes scapularis sulfotransferase	Sulfotransfer_1, Sulfotransferase domain	c310705_g2_i1	Sulfotransferase	4.0e-38	General function prediction only	9.200000e-01	3.300000e-01	1.250000
B7P4S8.0	fatty acid coenzyme a ligase putative	AMP-binding, AMP-binding enzyme	c307028_g1_i13	Long-chain acyl-CoA synthetases (AMP-forming)	4.0e-54	Lipid transport and metabolism	6.600000e-01	5.900000e-01	1.250000
B7QDE2.0	rb13 6 antigen putative fragment	Spc7_N, N-terminus of kinetochore NMS complex subunit Spc7	c298748_g2_i1	Uncharacterized conserved protein	5.1e-02	Function unknown	8.900000e-01	3.600000e-01	1.250000
E2J6Q8.2	bilaris	Kunitz_BPTI, Kunitz/Bovine pancreatic trypsin inhibitor domain	c288303_g2_i2	Ras GTPase effector RASSF2	3.1e-01	Signal transduction mechanisms	0.000000e+00	1.250000e+00	1.250000
G3MG97.0	putative uncharacterized protein fragment	MFS_1, Major Facilitator Superfamily	c301496_g1_i1	Monocarboxylate transporter	3.0e-22	Carbohydrate transport and metabolism	8.600000e-01	3.900000e-01	1.250000
G3MIA5.0	putative uncharacterized protein fragment	DnaJ, DnaJ domain	c306680_g1_i4	Predicted molecular chaperone (DnaJ superfamily)	3.0e-55	Posttranslational modification, protein turnover, chaperones	3.800000e-01	8.700000e-01	1.250000
G3MKA2.0	putative uncharacterized protein	KIAA1430, KIAA1430 homologue	c274300_g1_i2	SNF2 family DNA-dependent ATPase	1.3e-02	General function prediction only	3.550000e-01	8.950000e-01	1.250000
L7LWP4.0	uncharacterized protein	NAD_binding_6, Ferric reductase NAD binding domain	c304995_g1_i5	Ferric reductase, NADH/NADPH oxidase and related proteins	3.0e-11	Inorganic ion transport and metabolism, Secondary metabolites biosynthesis, transport and catabolism	8.600000e-01	3.900000e-01	1.250000
L7LY97.0	putative zinc finger protein	zf-H2C2_2, Zinc-finger double domain	c297427_g2_i1	C2H2-type Zn-finger protein	3.0e-18	Transcription	1.250000e+00	0.000000e+00	1.250000
L7M0I6.0	putative tick transposon	Gasdermin, Gasdermin family	c310742_g1_i4	Sister chromatid cohesion protein SCC2/Nipped-B	8.9e-01	Chromatin structure and dynamics, Cell cycle control, cell division, chromosome partitioning, Replication, recombination and repair	2.600000e-01	9.900000e-01	1.250000
L7MBK1.3	putative tick transposon fragment	DUF2340, Uncharacterized conserved protein (DUF2340)	c291185_g1_i2	CBF1-interacting corepressor CIR and related proteins	1.0e-03	Transcription	0.000000e+00	1.250000e+00	1.250000
L7ME11.2	putative gamma soluble nsf attachment protein fragment	Tcf25, Transcriptional repressor TCF25	c311858_g1_i1	Protein required for fusion of vesicles in vesicular transport, gamma-SNAP	2.0e-22	Intracellular trafficking, secretion, and vesicular transport	4.300000e-01	8.200000e-01	1.250000
L7ME20.0	putative tick transposon fragment	CCDC144C, CCDC144C protein coiled-coil region	c184997_g1_i1	Electron transfer flavoprotein ubiquinone oxidoreductase	4.0e-01	Energy production and conversion	0.000000e+00	1.250000e+00	1.250000
L7MGY8.0	putative chitin binding peritrophin a fragment	CBM_14, Chitin binding Peritrophin-A domain	c307933_g1_i5	Predicted uracil phosphoribosyltransferase	7.1e-02	General function prediction only	6.600000e-01	5.900000e-01	1.250000
L7MM56.3	putative group i salivary lipocalin fragment	PTPlike_phytase, Inositol hexakisphosphate	c290177_g1_i9	Predicted protein kinase	2.6e-01	General function prediction only	1.250000e+00	0.000000e+00	1.250000
V5HCT1.2	uncharacterized protein fragment	FMN_dh, FMN-dependent dehydrogenase	c306164_g3_i3	Uncharacterized conserved protein, contains ankyrin and BTB/POZ domains	3.3e-01	Function unknown	1.300000e-01	1.120000e+00	1.250000
V5HHJ9.0	glutamine synthetase	Gln-synt_C, Glutamine synthetase, catalytic domain	c232028_g1_i1	Glutamine synthetase	7.0e-53	Amino acid transport and metabolism	2.400000e-01	1.010000e+00	1.250000
L7MK17.0	putative carbohydrate metabolic process fragment	Glyco_transf_54, N-Acetylglucosaminyltransferase-IV (GnT-IV) conserved region	c301148_g1_i2	Ultrahigh sulfur keratin-associated protein	4.0e-03	Extracellular structures	6.250000e-01	6.300000e-01	1.255000
L7LY06.0	putative soluble epoxide hydrolase	Abhydrolase_6, Alpha/beta hydrolase family	c222828_g1_i1	Soluble epoxide hydrolase	4.0e-05	Lipid transport and metabolism	4.942857e-01	7.614286e-01	1.255714
V5HXF1.0	putative catalytic domain of tec like protein tyrosine kinase	Pkinase_Tyr, Protein tyrosine kinase	c302583_g1_i2	Tyrosine kinases	6.0e-152	Signal transduction mechanisms	2.540000e-01	1.002000e+00	1.256000
B7Q2B5.0	rna dependent rna polymerase putative	JCAD, Junctional protein associated with coronary artery disease	c301037_g1_i1	beta-1,6-N-acetylglucosaminyltransferase, contains WSC domain	7.3e-02	Carbohydrate transport and metabolism, Posttranslational modification, protein turnover, chaperones	1.140000e+00	1.200000e-01	1.260000
A0A023GA84.0	putative lipocal 1 1	His_binding, Tick histamine binding protein	c265141_g1_i2	Ultrahigh sulfur keratin-associated protein	8.0e-04	Extracellular structures	0.000000e+00	1.260000e+00	1.260000
A0A023GD49.0	putative monocarboxylate transporter ixodes scapularis monocarboxylate transporter fragment	MFS_1, Major Facilitator Superfamily	c310847_g1_i4	Monocarboxylate transporter	4.0e-60	Carbohydrate transport and metabolism	3.000000e-01	9.600000e-01	1.260000
B7PPF7.0	putative uncharacterized protein	Metal_hydrol, Predicted metal-dependent hydrolase	c35617_g1_i1	Acetylglucosaminyltransferase EXT2/exostosin 2	2.6e-01	Carbohydrate transport and metabolism, Cell wall/membrane/envelope biogenesis, Extracellular structures	6.800000e-01	5.800000e-01	1.260000
B7Q4F9.0	putative uncharacterized protein	7tm_7, 7tm Chemosensory receptor	c274184_g1_i1	Purine nucleoside phosphorylase	1.5e-01	Nucleotide transport and metabolism	1.190000e+00	7.000000e-02	1.260000
L7LVD0.1	putative tick transposon	Kua-UEV1_localn, Kua-ubiquitin conjugating enzyme hybrid localisation domain	c305031_g2_i2	Mitochondrial ribosomal protein S10	8.8e-01	Translation, ribosomal structure and biogenesis	2.600000e-01	1.000000e+00	1.260000
L7LX14.5	putative tick transposon	LMBR1, LMBR1-like membrane protein	c307236_g1_i3	Predicted MYND Zn-finger protein/hormone receptor interactor	1.7e-01	Transcription	4.700000e-01	7.900000e-01	1.260000
L7M4C2.0	uncharacterized protein	PQ-loop, PQ loop repeat	c307653_g1_i5	Predicted membrane protein	5.0e-04	Function unknown	2.600000e-01	1.000000e+00	1.260000
L7M8M8.0	putative group i salivary lipocalin	ABC_membrane_3, ABC transporter transmembrane region	c202566_g1_i2	MAPKKK (MAP kinase kinase kinase) SSK2 and related serine/threonine protein kinases	8.6e-01	Signal transduction mechanisms	1.260000e+00	0.000000e+00	1.260000
L7MFB2.1	uncharacterized protein fragment	DNA_pol_B_thumb, DNA polymerase beta thumb	c256368_g1_i6	DNA polymerase IV (family X)	1.0e-54	Replication, recombination and repair	7.800000e-01	4.800000e-01	1.260000
L7MJ55.1	putative aaa+ type atpase fragment	Vps4_C, Vps4 C terminal oligomerization domain	c309190_g2_i1	AAA+-type ATPase	0.0e+00	Posttranslational modification, protein turnover, chaperones	9.000000e-01	3.600000e-01	1.260000
V5H7I7.0	putative histone h3 lys4 methyltransferase complex subunit fragment	DMP1, Dentin matrix protein 1 (DMP1)	c293899_g2_i1	Histone H3 (Lys4) methyltransferase complex, subunit CPS60/ASH2/BRE2	3.0e-89	Chromatin structure and dynamics, Transcription	0.000000e+00	1.260000e+00	1.260000
V5IDP2.2	putative multidrug resistance associated proteinmitoxantrone resistance protein abc superfamily fragment	Metal_resist, Heavy-metal resistance	c269710_g1_i1	Multidrug resistance-associated protein/mitoxantrone resistance protein, ABC superfamily	3.0e-11	Secondary metabolites biosynthesis, transport and catabolism	1.260000e+00	0.000000e+00	1.260000
A0A023GHN3.0	putative separase	Peptidase_C50, Peptidase family C50	c300964_g3_i11	Uncharacterized conserved protein	1.4e-01	Function unknown	1.400000e-01	1.120000e+00	1.260000
L7M2D3.2	uncharacterized protein	DUF4363, Domain of unknown function (DUF4363)	c309042_g1_i19	Nuclear protein, contains WD40 repeats	3.0e-17	General function prediction only	1.000000e-02	1.253333e+00	1.263333
L7LTY7.0	uncharacterized protein	BSD, BSD domain	c294020_g1_i2	RNA polymerase II transcription initiation/nucleotide excision repair factor TFIIH, subunit TFB1	5.0e-22	Transcription, Replication, recombination and repair	5.850000e-01	6.800000e-01	1.265000
B7QLJ1.0	membrane associated ring finger containing protein putative fragment	RINGv, RING-variant domain	c284876_g1_i1	Protein involved in mRNA turnover and stability	3.0e-13	RNA processing and modification	1.252500e+00	1.500000e-02	1.267500
L7MMX4.0	putative gpi anchored cell surface glycoprotein flocculin fragment	Spc7_N, N-terminus of kinetochore NMS complex subunit Spc7	c301488_g1_i1	Transcription factor NF-X1, contains NFX-type Zn2+-binding and R3H domains	9.0e-03	Transcription	1.550000e-01	1.112500e+00	1.267500
F0J8G4.0	hypothetical secreted protein 1844 fragment	DUF1415, Protein of unknown function (DUF1415)	c289959_g1_i3	Choline kinase	2.5e-01	Cell wall/membrane/envelope biogenesis	1.235000e+00	3.500000e-02	1.270000
A0A023FLM1.0	putative alkaline phosphatase aedes aegypti alkaline phosphatase fragment	Alk_phosphatase, Alkaline phosphatase	c302675_g1_i5	Alkaline phosphatase	8.0e-22	Inorganic ion transport and metabolism	6.300000e-01	6.400000e-01	1.270000
A0A023GFX8.32	putative exo endo phos fragment	OpgC_C, OpgC protein	c312759_g6_i2	K+ channel subunit	2.0e-01	Inorganic ion transport and metabolism	0.000000e+00	1.270000e+00	1.270000
A0A023GGW4.0	putative conserved plasma membrane protein fragment	Acyl_transf_3, Acyltransferase family	c309072_g1_i2	Uncharacterized conserved protein	9.0e-90	Function unknown	2.700000e-01	1.000000e+00	1.270000
B7PNG9.0	coproporphyrinigen iii oxidase putative fragment	Radical_SAM, Radical SAM superfamily	c307793_g2_i4	RNA polymerase II elongator complex, subunit ELP3/histone acetyltransferase	1.9e-02	Chromatin structure and dynamics, Transcription	3.000000e-02	1.240000e+00	1.270000
B7PVU5.0	dihydroxyacetone kinase putative fragment	Dak1, Dak1 domain	c300084_g1_i10	Dihydroxyacetone kinase/glycerone kinase	1.0e-59	Carbohydrate transport and metabolism	1.110000e+00	1.600000e-01	1.270000
B7Q2I8.0	putative uncharacterized protein	Retinal, Retinal protein	c251697_g1_i4	Fibrillins and related proteins containing Ca2+-binding EGF-like domains	5.5e-02	Signal transduction mechanisms	2.600000e-01	1.010000e+00	1.270000
B7QBW6.0	pygopus putative	OATP, Organic Anion Transporter Polypeptide (OATP) family	c176445_g1_i1	Organic anion transporter	3.9e-02	Secondary metabolites biosynthesis, transport and catabolism	1.600000e-01	1.110000e+00	1.270000
G3MI51.0	putative uncharacterized protein fragment	YqaJ, YqaJ-like viral recombinase domain	c296176_g1_i3	Putative DEAD-box RNA helicase DDX1	5.0e-01	RNA processing and modification	3.100000e-01	9.600000e-01	1.270000
L7LVV5.0	putative klingon	I-set, Immunoglobulin I-set domain	c308304_g1_i1	Neural cell adhesion molecule L1	1.0e-17	Signal transduction mechanisms	9.300000e-01	3.400000e-01	1.270000
L7LW11.4	putative tick transposon	MTBP_mid, MDM2-binding	c289746_g1_i3	Proteins containing BTB/POZ and Kelch domains, involved in regulatory/signal transduction processes	5.0e-06	Signal transduction mechanisms, General function prediction only	0.000000e+00	1.270000e+00	1.270000
L7LXG9.3	uncharacterized protein	TraC_F_IV, F pilus assembly Type-IV secretion system for plasmid transfer	c280341_g2_i3	Pseudouridylate synthase	2.5e-01	Translation, ribosomal structure and biogenesis	7.400000e-01	5.300000e-01	1.270000
L7M2M9.0	uncharacterized protein	GMC_oxred_C, GMC oxidoreductase	c304346_g1_i1	Glucose dehydrogenase/choline dehydrogenase/mandelonitrile lyase (GMC oxidoreductase family)	2.0e-48	General function prediction only	8.675000e-01	4.025000e-01	1.270000
L7M478.0	uncharacterized protein	Acetyltransf_1, Acetyltransferase (GNAT) family	c304704_g1_i5	Acetyltransferase, (GNAT) family	3.0e-32	General function prediction only	5.000000e-01	7.700000e-01	1.270000
L7M8T0.1	protein clp1 homolog	MobB, Molybdopterin guanine dinucleotide synthesis protein B	c285685_g1_i1	mRNA cleavage and polyadenylation factor IA/II complex, subunit CLP1	5.0e-178	RNA processing and modification	5.000000e-01	7.700000e-01	1.270000
L7MI24.0	putative adenylateguanylate cyclase fragment	Guanylate_cyc, Adenylate and Guanylate cyclase catalytic domain	c307392_g1_i1	Adenylate/guanylate cyclase	5.0e-100	Energy production and conversion	3.800000e-01	8.900000e-01	1.270000
L7MD35.1	putative tick transposon fragment	RVT_1, Reverse transcriptase (RNA-dependent DNA polymerase)	c201445_g1_i2	Protein kinase	7.0e-01	Signal transduction mechanisms	3.500000e-01	9.266667e-01	1.276667
L7LQC6.0	putative group i salivary lipocalin	Trep_dent_lipo, Treponema clustered lipoprotein (Trep_dent_lipo)	c247536_g1_i1	Zn finger proteins	2.2e-01	General function prediction only	1.160000e+00	1.200000e-01	1.280000
L7LT75.0	uncharacterized protein	Pkinase, Protein kinase domain	c295658_g2_i1	Dual-specificity tyrosine-phosphorylation regulated kinase	1.0e-115	General function prediction only	3.700000e-01	9.100000e-01	1.280000
L7LWL1.0	putative zinc finger protein	zf-C2H2, Zinc finger, C2H2 type	c254509_g1_i1	C2H2-type Zn-finger protein	1.0e-08	Transcription	1.265000e+00	1.500000e-02	1.280000
L7M006.1	putative gpi anchored cell surface glycoprotein flocculin	SAM_1, SAM domain (Sterile alpha motif)	c307831_g1_i6	Axon guidance receptor Dscam	1.8e+00	Signal transduction mechanisms	5.700000e-01	7.100000e-01	1.280000
A0A023FCA3.0	putative 35 cyclic nucleotide phosphodiesterase fragment	PAS_9, PAS domain	c307586_g2_i8	3'5'-cyclic nucleotide phosphodiesterases	2.0e-56	Signal transduction mechanisms	1.550000e-01	1.125000e+00	1.280000
A0A023FT82.0	putative vesicular amine transporter ixodes scapularis vesicular amine transporter fragment	DUF621, Protein of unknown function (DUF621)	c290552_g3_i2	Secretory carrier membrane protein	5.6e-01	Intracellular trafficking, secretion, and vesicular transport	8.200000e-01	4.600000e-01	1.280000
A0A023G3B0.0	putative yptrab specific gtpase activating protein gyp6 fragment	RabGAP-TBC, Rab-GTPase-TBC domain	c293751_g4_i10	Ypt/Rab-specific GTPase-activating protein GYP6	3.0e-33	Intracellular trafficking, secretion, and vesicular transport	5.500000e-01	7.300000e-01	1.280000
A0A023G4X8.0	putative ark protein kinase family fragment	DUF2769, Protein of unknown function (DUF2769)	c281295_g1_i3	ARK protein kinase family	3.0e-05	Signal transduction mechanisms	3.400000e-01	9.400000e-01	1.280000
A0A023G8X4.1	putative secreted protein fragment	CobN-Mg_chel, CobN/Magnesium Chelatase	c293456_g1_i6	Exosomal 3'-5' exoribonuclease complex, subunit Rrp44/Dis3	2.3e-01	Translation, ribosomal structure and biogenesis	1.260000e+00	2.000000e-02	1.280000
A0A023GG47.0	putative glutathione s transferase	GST_N, Glutathione S-transferase, N-terminal domain	c288755_g1_i3	Glutathione S-transferase	5.0e-42	Posttranslational modification, protein turnover, chaperones	8.900000e-01	3.900000e-01	1.280000
B7PW35.0	putative uncharacterized protein	FUSC, Fusaric acid resistance protein family	c286984_g1_i2	Alternative splicing factor SRp20/9G8 (RRM superfamily)	1.6e-02	RNA processing and modification	1.110000e+00	1.700000e-01	1.280000
B7Q3S6.0	zinc finger protein putative	zf-H2C2_2, Zinc-finger double domain	c311661_g1_i1	C2H2-type Zn-finger protein	7.0e-11	Transcription	3.400000e-01	9.400000e-01	1.280000
B7QMD7.0	ubiquitin protein ligase e3 mdm2 putative	SWIB, SWIB/MDM2 domain	c308692_g2_i2	G protein subunit Galphaq/Galphay, small G protein superfamily	3.7e-01	Signal transduction mechanisms	0.000000e+00	1.280000e+00	1.280000
G3MGF4.0	putative uncharacterized protein fragment	Cytidylate_kin, Cytidylate kinase	c289605_g1_i4	Cofactor required for Sp1 transcriptional activation, subunit 3	1.7e-01	Transcription	4.900000e-01	7.900000e-01	1.280000
G3MJ79.1	putative uncharacterized protein fragment	TMEM171, Transmembrane protein family 171	c303526_g1_i4	WD40 repeat-containing protein	2.2e-01	Function unknown	2.000000e-02	1.260000e+00	1.280000
G3MQG4.0	putative uncharacterized protein	EVE, EVE domain	c293077_g1_i1	Uncharacterized conserved protein	2.0e-47	Function unknown	4.000000e-01	8.800000e-01	1.280000
L7LVQ9.0	putative tick transposon	priB_priC, Primosomal replication protein priB and priC	c295021_g1_i2	Protein interacting with poly(A)-binding protein	3.5e-01	RNA processing and modification	1.210000e+00	7.000000e-02	1.280000
L7M7Q8.0	uncharacterized protein	FAM91_C, FAM91 C-terminus	c280279_g1_i4	Methyltransferase	1.1e-02	General function prediction only	6.800000e-01	6.000000e-01	1.280000
L7M812.0	putative tick thioester protein	A2M_comp, A-macroglobulin complement component	c308600_g1_i4	Alpha-macroglobulin	5.0e-151	Posttranslational modification, protein turnover, chaperones	7.500000e-01	5.300000e-01	1.280000
L7MC32.2	uncharacterized protein fragment	zf-H2C2_2, Zinc-finger double domain	c127275_g1_i1	Cyclin L	9.4e-02	General function prediction only	3.200000e-01	9.600000e-01	1.280000
L7MC72.1	putative evasin	Ldl_recept_a, Low-density lipoprotein receptor domain class A	c278318_g1_i1	WD40 repeat-containing protein	1.6e-01	General function prediction only	7.600000e-01	5.200000e-01	1.280000
L7MEF9.1	putative ecto nox disulfide thiol exchanger 2 fragment	DUF2062, Uncharacterized protein conserved in bacteria (DUF2062)	c300528_g1_i6	mRNA splicing factor	1.4e-01	RNA processing and modification	9.000000e-02	1.190000e+00	1.280000
L7MJ11.0	anoctamin fragment	Anoctamin, Calcium-activated chloride channel	c310794_g1_i2	Uncharacterized conserved protein	0.0e+00	Function unknown	9.850000e-01	2.950000e-01	1.280000
T1KYB4.0	uncharacterized protein	Plasmodium_HRP, Plasmodium histidine-rich protein (HRPII/III)	c291714_g2_i2	Glutamyl-tRNA synthetase	3.3e-02	Translation, ribosomal structure and biogenesis	4.500000e-01	8.300000e-01	1.280000
V5H8E7.0	putative thap domain protein fragment	THAP, THAP domain	c287324_g1_i4	Macrophage maturation-associated protein	5.0e-01	Defense mechanisms	1.875000e-01	1.095000e+00	1.282500
V5I2D1.0	putative acyl coa synthetase	AMP-binding, AMP-binding enzyme	c296218_g1_i10	Acyl-CoA synthetase	2.0e-99	Lipid transport and metabolism	3.850000e-01	9.000000e-01	1.285000
L7MA89.0	putative ikappab kinase complex ikap component fragment	IKI3, IKI3 family	c309895_g2_i1	IkappaB kinase complex, IKAP component	6.0e-45	Transcription	1.200000e-01	1.165000e+00	1.285000
A0A023FN42.5	putative endonucleasereverse transcriptase ixodes scapularis endonucleasereverse transcriptase fragment	Papilloma_E5, Papillomavirus E5	c298435_g1_i1	NADH:ubiquinone oxidoreductase, NDUFA10/42kDa subunit	9.7e-01	Energy production and conversion	5.900000e-01	7.000000e-01	1.290000
A0A023GD58.0	putative ribosomal protein s6 kinase fragment	Pkinase, Protein kinase domain	c297176_g3_i3	Ribosomal protein S6 kinase	7.0e-127	Signal transduction mechanisms	3.500000e-01	9.400000e-01	1.290000
B7P496.0	putative uncharacterized protein	UPF0066, Uncharacterized protein family UPF0066	c312093_g1_i12	Haloacid dehalogenase-like hydrolase	8.5e-01	General function prediction only	4.500000e-01	8.400000e-01	1.290000
B7P4F6.1	putative uncharacterized protein	DUF2617, Protein of unknown function DUF2617	c303041_g1_i1	Histone acetyltransferases PCAF/SAGA/ADA, subunit TADA3L/NGG1	1.0e-17	Chromatin structure and dynamics	0.000000e+00	1.290000e+00	1.290000
B7P696.0	sensory transduction histidine kinase putative fragment	Response_reg, Response regulator receiver domain	c262703_g1_i2	Sensory transduction histidine kinase	2.0e-09	Signal transduction mechanisms	8.700000e-01	4.200000e-01	1.290000
B7PZP4.0	putative uncharacterized protein	Flavi_NS1, Flavivirus non-structural Protein NS1	c170213_g1_i1	Polypeptide N-acetylgalactosaminyltransferase	2.9e+00	Posttranslational modification, protein turnover, chaperones	0.000000e+00	1.290000e+00	1.290000
B7Q1W4.1	putative uncharacterized protein	Herpes_gI, Alphaherpesvirus glycoprotein I	c293734_g3_i2	Metalloendopeptidase family - saccharolysin & thimet oligopeptidase	1.2e-01	Posttranslational modification, protein turnover, chaperones	1.200000e-01	1.170000e+00	1.290000
B7QB76.0	putative uncharacterized protein	CRAL_TRIO, CRAL/TRIO domain	c293037_g1_i2	Phosphatidylinositol transfer protein SEC14 and related proteins	1.0e-45	Lipid transport and metabolism	2.800000e-01	1.010000e+00	1.290000
L7LQ06.0	putative basic tail protein	TSGP1, Tick salivary peptide group 1	c282266_g1_i2	Na+-bile acid cotransporter	3.4e-01	Inorganic ion transport and metabolism	3.400000e-01	9.500000e-01	1.290000
L7LU37.11	putative tick transposon	VSP, Giardia variant-specific surface protein	c311335_g2_i1	N-methyl-D-aspartate receptor glutamate-binding subunit	1.8e-01	Signal transduction mechanisms	3.500000e-01	9.400000e-01	1.290000
L7LVN5.0	uncharacterized protein	TPMT, Thiopurine S-methyltransferase (TPMT)	c301983_g2_i6	Translation initiation factor 3, subunit c (eIF-3c)	1.2e+00	Translation, ribosomal structure and biogenesis	0.000000e+00	1.290000e+00	1.290000
L7LX48.0	putative protease associated domain containing protein 1	PA, PA domain	c62120_g1_i2	Uncharacterized conserved protein, contains PA domain	7.0e-50	General function prediction only	9.000000e-02	1.200000e+00	1.290000
L7LY09.0	putative tick transposon	7TM_GPCR_Srbc, Serpentine type 7TM GPCR chemoreceptor Srbc	c312566_g1_i4	Predicted splicing factor, SR protein superfamily	1.0e-02	RNA processing and modification	2.100000e-01	1.080000e+00	1.290000
L7LZR4.0	uncharacterized protein	PAT1, Topoisomerase II-associated protein PAT1	c288622_g1_i3	Uncharacterized conserved protein	5.0e-07	Function unknown	6.300000e-01	6.600000e-01	1.290000
L7M0V4.0	putative adenylateguanylate cyclase	Guanylate_cyc, Adenylate and Guanylate cyclase catalytic domain	c302194_g1_i5	Adenylate/guanylate cyclase	6.0e-98	Energy production and conversion	5.200000e-01	7.700000e-01	1.290000
L7M518.0	tetraspanin	Tetraspannin, Tetraspanin family	c310208_g1_i1	Tetraspanin family integral membrane protein	9.0e-18	General function prediction only	5.300000e-01	7.600000e-01	1.290000
L7M608.0	putative u2 small nuclear riboprotein auxiliary factor 38	Keratin_assoc, Keratinocyte-associated protein 2	c302674_g2_i3	U2 snRNP splicing factor, small subunit, and related proteins	4.0e-03	RNA processing and modification	3.650000e-01	9.250000e-01	1.290000
L7MAD2.0	putative 89 kda family member	SVWC, Single domain von Willebrand factor type C	c305153_g1_i3	Protein OS-9	1.6e-01	General function prediction only	1.290000e+00	0.000000e+00	1.290000
L7MDJ9.1	putative tick transposon fragment	DUF3210, Protein of unknown function (DUF3210)	c295933_g1_i9	Ankyrin	2.0e-01	Cell wall/membrane/envelope biogenesis	1.000000e-01	1.190000e+00	1.290000
L7MF47.0	uncharacterized protein fragment	FGase, N-formylglutamate amidohydrolase	c301841_g3_i9	Protein involved in dolichol pathway for N-glycosylation (mannosyltransferase family)	9.0e-40	Cell wall/membrane/envelope biogenesis, Intracellular trafficking, secretion, and vesicular transport	4.600000e-01	8.300000e-01	1.290000
L7MGU3.44	putative nlr family card domain protein fragment	Zein-binding, Zein-binding	c268046_g1_i1	Rho/Rac1-interacting serine/threonine kinase Citron	5.2e-01	Signal transduction mechanisms	7.000000e-02	1.220000e+00	1.290000
L7MI95.0	putative tick transposon fragment	CstA, Carbon starvation protein CstA	c287122_g2_i2	Splicing factor U2AF, large subunit (RRM superfamily)	2.3e-02	RNA processing and modification	1.700000e-01	1.120000e+00	1.290000
L7MK80.0	protein argonaute fragment	DUF1785, Domain of unknown function (DUF1785)	c301225_g1_i5	Translation initiation factor 2C (eIF-2C) and related proteins	4.0e-71	Translation, ribosomal structure and biogenesis	3.100000e-01	9.800000e-01	1.290000
L7MLC2.2	putative tick transposon fragment	DUF1390, Protein of unknown function (DUF1390)	c247329_g1_i2	GTP-binding ADP-ribosylation factor-like protein	8.8e-01	General function prediction only	1.800000e-01	1.110000e+00	1.290000
L7MLF2.3	putative tick transposon fragment	Orbi_VP3, Orbivirus VP3 (T2) protein	c297886_g1_i4	Negative regulator of transcription	6.3e-01	Transcription	2.000000e-01	1.090000e+00	1.290000
V5IGR3.0	putative regulation of transcription fragment	zf-C2H2, Zinc finger, C2H2 type	c284710_g1_i11	C2H2-type Zn-finger protein	1.0e-09	Transcription	8.000000e-02	1.210000e+00	1.290000
L7LSF3.0	uncharacterized protein	MRAP, Melanocortin-2 receptor accessory protein family	c308626_g1_i1	Cystoskeletal protein Tektin	1.1e+00	Cytoskeleton	2.500000e-01	1.045000e+00	1.295000
L7MHQ5.0	putative ca2+ dependent phospholipid binding protein synaptotagmin required for synaptic vesicle fragment	C2, C2 domain	c311108_g1_i1	Ca2+-dependent phospholipid-binding protein Synaptotagmin, required for synaptic vesicle and secretory granule exocytosis	4.0e-23	Signal transduction mechanisms, Intracellular trafficking, secretion, and vesicular transport	2.000000e-01	1.095000e+00	1.295000
L7MBF8.8	putative tick transposon fragment	RVT_1, Reverse transcriptase (RNA-dependent DNA polymerase)	c257078_g1_i1	Predicted membrane protein	3.5e+00	Function unknown	1.666667e-01	1.132222e+00	1.298889
B7P5L6.0	putative uncharacterized protein	MARVEL, Membrane-associating domain	c256075_g1_i2	Members of chemokine-like factor super family and related proteins	4.0e-08	Defense mechanisms	7.000000e-01	6.000000e-01	1.300000
L7LRB7.9	putative tnf receptor associated factor	Sina, Seven in absentia protein family	c15135_g1_i1	Uncharacterized conserved protein	2.2e-01	Function unknown	6.900000e-01	6.100000e-01	1.300000
L7MD41.0	putative tropomyosin fragment	Myosin_tail_1, Myosin tail	c305916_g1_i1	Myosin class II heavy chain	3.0e-13	Cytoskeleton	4.700000e-01	8.300000e-01	1.300000
L7MF08.1	putative phosphatidylinositol synthase fragment	Metallothio_Euk, Eukaryotic metallothionein	c293475_g2_i1	Phosphatidylinositol synthase	1.0e-75	Lipid transport and metabolism	1.600000e-01	1.140000e+00	1.300000
V5HIY1.0	putative glutamate synthase fragment	Glu_synthase, Conserved region in glutamate synthase	c312343_g1_i1	Glutamate synthase	0.0e+00	Amino acid transport and metabolism	5.900000e-01	7.100000e-01	1.300000
A0A023FUZ1.0	putative armadillo repeat protein	TMEM138, Transmembrane protein 138	c296342_g1_i2	Uncharacterized conserved protein, contains ARM repeats	2.0e-06	Function unknown	5.200000e-01	7.800000e-01	1.300000
A0A023FY88.0	putative monocarboxylate transporter ixodes scapularis monocarboxylate transporter	DUF4501, Domain of unknown function (DUF4501)	c152813_g1_i1	Monocarboxylate transporter	4.0e-05	Carbohydrate transport and metabolism	1.300000e+00	0.000000e+00	1.300000
A0A023GIZ3.0	putative glutathione s transferase	GST_C, Glutathione S-transferase, C-terminal domain	c276719_g1_i1	Glutathione S-transferase	3.0e-20	Posttranslational modification, protein turnover, chaperones	9.800000e-01	3.200000e-01	1.300000
B7P412.0	putative uncharacterized protein	7TM_GPCR_Srx, Serpentine type 7TM GPCR chemoreceptor Srx	c297880_g1_i3	Acyl-CoA:diacylglycerol acyltransferase (DGAT)	3.8e-01	Lipid transport and metabolism	3.400000e-01	9.600000e-01	1.300000
B7PEU1.1	putative uncharacterized protein fragment	Sugar_tr, Sugar (and other) transporter	c298425_g1_i1	Permease of the major facilitator superfamily	1.2e-02	Carbohydrate transport and metabolism	0.000000e+00	1.300000e+00	1.300000
B7PSN8.0	tetraspanin fragment	Tetraspannin, Tetraspanin family	c281754_g1_i3	Tetraspanin family integral membrane protein	2.0e-04	General function prediction only	2.400000e-01	1.060000e+00	1.300000
B7PZD0.1	putative uncharacterized protein	Mating_C, C-terminal domain of homeodomain 1	c308433_g2_i1	Uncharacterized conserved protein	7.0e-38	Function unknown	1.100000e-01	1.190000e+00	1.300000
B7Q0N0.0	ubiquitin specific protease putative	DUF4504, Domain of unknown function (DUF4504)	c284726_g1_i2	Ubiquitin-specific protease	2.6e-01	Posttranslational modification, protein turnover, chaperones	2.700000e-01	1.030000e+00	1.300000
B7Q7Z2.0	monocarboxylate transporter putative	MFS_1, Major Facilitator Superfamily	c291487_g1_i2	Monocarboxylate transporter	1.0e-11	Carbohydrate transport and metabolism	1.270000e+00	3.000000e-02	1.300000
C9W1D6.1	chimadanin anti thrombin like protein	SOBP, Sine oculis-binding protein	c242923_g1_i9	DNA polymerase epsilon, catalytic subunit A	2.2e+00	Replication, recombination and repair	1.300000e+00	0.000000e+00	1.300000
E5D580.0	ataq protein	Plasmod_Pvs28, Plasmodium ookinete surface protein Pvs28	c306076_g1_i1	Fibrillins and related proteins containing Ca2+-binding EGF-like domains	4.0e-11	Signal transduction mechanisms	9.000000e-01	4.000000e-01	1.300000
G3MIH0.0	putative uncharacterized protein fragment	p450, Cytochrome P450	c304688_g1_i3	Cytochrome P450 CYP3/CYP5/CYP6/CYP9 subfamilies	3.0e-15	Secondary metabolites biosynthesis, transport and catabolism	9.200000e-01	3.800000e-01	1.300000
G3MMD8.0	putative uncharacterized protein	Sulfotransfer_1, Sulfotransferase domain	c305283_g1_i1	Sulfotransferase	2.0e-04	General function prediction only	4.900000e-01	8.100000e-01	1.300000
L7M153.2	putative tick transposon	DUF2921, Protein of unknown function (DUF2921)	c274375_g1_i4	P-type ATPase	2.9e-01	Inorganic ion transport and metabolism	8.700000e-01	4.300000e-01	1.300000
L7M7V9.0	putative thioredoxinprotein disulfide isomerase	Thioredoxin, Thioredoxin	c309558_g1_i5	Thioredoxin/protein disulfide isomerase	2.0e-65	Posttranslational modification, protein turnover, chaperones	4.900000e-01	8.100000e-01	1.300000
L7M9I1.0	putative group viii salivary lipocalin	DUF629, Protein of unknown function (DUF629)	c291383_g1_i4	Thyroid hormone receptor-associated protein complex, subunit TRAP230	1.3e-01	Transcription	1.200000e+00	1.000000e-01	1.300000
L7M9N8.2	putative group vii salivary lipocalin	TIL, Trypsin Inhibitor like cysteine rich domain	c280688_g2_i4	Alpha/beta hydrolase	1.5e+00	General function prediction only	6.300000e-01	6.700000e-01	1.300000
L7MCQ1.1	uncharacterized protein fragment	TPR_16, Tetratricopeptide repeat	c307356_g1_i2	Uncharacterized conserved protein, contains TPR repeats	1.0e-65	Function unknown	5.000000e-02	1.250000e+00	1.300000
L7MHC9.0	uncharacterized protein fragment	DUF621, Protein of unknown function (DUF621)	c310586_g1_i4	Ferric reductase, NADH/NADPH oxidase and related proteins	2.2e-02	Inorganic ion transport and metabolism, Secondary metabolites biosynthesis, transport and catabolism	2.200000e-01	1.080000e+00	1.300000
T1K6L3.0	uncharacterized protein	SAE2, DNA repair protein endonuclease SAE2/CtIP C-terminus	c307018_g1_i3	Predicted RNA-binding protein, contains SWAP and G-patch domains	4.0e-03	General function prediction only	1.120000e+00	1.800000e-01	1.300000
L7M6T6.0	uncharacterized protein	Pkinase_Tyr, Protein tyrosine kinase	c311390_g1_i3	Tyrosine kinases	0.0e+00	Signal transduction mechanisms	5.500000e-02	1.250000e+00	1.305000
A0A023FF31.2	putative retrotransposon gag protein fragment	DUF2921, Protein of unknown function (DUF2921)	c300378_g1_i1	Uncharacterized conserved protein	2.1e-01	Function unknown	2.000000e-02	1.290000e+00	1.310000
B7PHV3.0	peptidyl glycine alpha amidating monooxygenase putative	DUF2009, Protein of unknown function (DUF2009)	c310529_g1_i1	Synaptic vesicle protein BAIAP3, involved in vesicle priming/regulation	4.0e-01	Intracellular trafficking, secretion, and vesicular transport, Signal transduction mechanisms	3.200000e-01	9.900000e-01	1.310000
G3MQN2.1	putative uncharacterized protein	Bunya_NS-S_2, Bunyavirus non-structural protein NS-S	c298873_g2_i6	S-adenosylmethionine decarboxylase	3.1e-01	Signal transduction mechanisms	3.000000e-01	1.010000e+00	1.310000
L7LSG5.15	putative tick transposon	Raftlin, Raftlin	c304524_g1_i1	Monocarboxylate transporter	4.5e-01	Carbohydrate transport and metabolism	4.300000e-01	8.800000e-01	1.310000
L7LST3.1	putative tick transposon	Botulinum_HA-17, Clostridium botulinum HA-17 protein	c311933_g1_i2	ATP-dependent DNA helicase	2.1e+00	Replication, recombination and repair	5.800000e-01	7.300000e-01	1.310000
L7LZQ0.0	putative lim domain only 1	LIM, LIM domain	c301861_g1_i1	Transcription factor LIM3, contains LIM and HOX domains	5.0e-18	Transcription	7.500000e-01	5.600000e-01	1.310000
L7M0I2.0	putative molecular chaperone dnaj superfamily	DnaJ, DnaJ domain	c299855_g1_i4	Molecular chaperone (DnaJ superfamily)	1.0e-98	Posttranslational modification, protein turnover, chaperones	1.400000e-01	1.170000e+00	1.310000
L7M9I0.1	putative transcriptional regulator atrx fragment	SNF2_N, SNF2 family N-terminal domain	c310810_g1_i1	Transcription regulator XNP/ATRX, DEAD-box superfamily	3.0e-88	Transcription	9.250000e-02	1.217500e+00	1.310000
L7M9Q6.0	putative dna replication licensing factor mcm4 component	MCM, MCM2/3/5 family	c278963_g2_i2	DNA replication licensing factor, MCM5 component	1.0e-56	Replication, recombination and repair	6.400000e-01	6.700000e-01	1.310000
L7MAV4.1	putative cytochrome oxid	Peptidase_C3G, Tungro spherical virus-type peptidase	c281724_g1_i3	Inner membrane protein translocase involved in respiratory chain assembly	5.0e-31	Posttranslational modification, protein turnover, chaperones, Intracellular trafficking, secretion, and vesicular transport	6.400000e-01	6.700000e-01	1.310000
L7MB45.1	putative kismet fragment	UPF0262, Uncharacterized protein family (UPF0262)	c312055_g1_i3	Acinus (induces apoptotic chromatin condensation)	2.0e-07	Chromatin structure and dynamics	4.700000e-01	8.400000e-01	1.310000
L7MLD8.0	putative xaa pro aminopeptidase fragment	Peptidase_M24, Metallopeptidase family M24	c281585_g4_i4	Xaa-Pro aminopeptidase	2.0e-125	Amino acid transport and metabolism	1.850000e-01	1.125000e+00	1.310000
L7MLF2.2	putative tick transposon fragment	DUF4655, Domain of unknown function (DUF4655)	c297886_g1_i4	Negative regulator of transcription	6.3e-01	Transcription	1.000000e-01	1.210000e+00	1.310000
L7MLZ4.0	putative transcription factor hivep3 fragment	zf-H2C2_2, Zinc-finger double domain	c301153_g1_i1	C2H2-type Zn-finger protein	2.0e-12	Transcription	4.000000e-01	9.100000e-01	1.310000
L7MMB3.1	putative tick transposon fragment	AfsA, A-factor biosynthesis hotdog domain	c302724_g1_i1	Ubiquitin-specific protease	1.6e-01	Posttranslational modification, protein turnover, chaperones	0.000000e+00	1.310000e+00	1.310000
L7MME6.3	uncharacterized protein fragment	Flagellar_rod, Paraflagellar rod protein	c302658_g2_i5	Wnt family of developmental regulators	4.3e-01	Signal transduction mechanisms	0.000000e+00	1.310000e+00	1.310000
V5GKZ2.0	putative abc transporter c family member	ABC_tran, ABC transporter	c281074_g2_i2	Multidrug resistance-associated protein/mitoxantrone resistance protein, ABC superfamily	6.0e-26	Secondary metabolites biosynthesis, transport and catabolism	6.500000e-02	1.245000e+00	1.310000
V5GRW5.0	uncharacterized protein fragment	FAM194, FAM194 protein	c311992_g1_i5	Predicted acetyltransferases and hydrolases with the alpha/beta hydrolase fold	7.9e-01	General function prediction only	4.000000e-02	1.270000e+00	1.310000
V5H418.0	putative gamma glutamyltransferase	G_glu_transpept, Gamma-glutamyltranspeptidase	c306922_g1_i17	Gamma-glutamyltransferase	2.0e-72	Amino acid transport and metabolism	3.000000e-02	1.280000e+00	1.310000
V5H481.0	putative secreted protein fragment	DUF4487, Domain of unknown function (DUF4487)	c296934_g2_i3	Beta-tubulin folding cofactor D	4.8e-01	Posttranslational modification, protein turnover, chaperones	2.200000e-01	1.090000e+00	1.310000
V5HML6.17	putative endonucleasereverse transcript fragment	TRI12, Fungal trichothecene efflux pump (TRI12)	c310284_g1_i8	Aspartate aminotransferase/Glutamic oxaloacetic transaminase AAT2/GOT1	1.2e-01	Amino acid transport and metabolism	1.000000e-01	1.210000e+00	1.310000
V5IJI1.0	uncharacterized protein	Cytidylate_kin2, Cytidylate kinase-like family	c306459_g1_i3	Ran GTPase-activating protein	7.0e-03	RNA processing and modification, Nuclear structure, Signal transduction mechanisms	1.310000e+00	0.000000e+00	1.310000
L7MMC8.2	putative tick transposon fragment	RVT_1, Reverse transcriptase (RNA-dependent DNA polymerase)	c45737_g1_i1	Predicted E3 ubiquitin ligase	3.7e-02	Posttranslational modification, protein turnover, chaperones	3.666667e-02	1.276667e+00	1.313333
A0A023GMJ4.0	putative kunitz type serineINHprotease 6	Kunitz_BPTI, Kunitz/Bovine pancreatic trypsin inhibitor domain	c235928_g1_i2	Serine proteinase inhibitor (KU family)	4.0e-15	Posttranslational modification, protein turnover, chaperones	1.140000e+00	1.775000e-01	1.317500
A0A023FMD6.0	putative multidrug resistance associated proteinmitoxantrone resistance protein abc superfamily fragment	ABC_membrane, ABC transporter transmembrane region	c289347_g2_i9	Multidrug resistance-associated protein/mitoxantrone resistance protein, ABC superfamily	3.0e-30	Secondary metabolites biosynthesis, transport and catabolism	6.300000e-01	6.900000e-01	1.320000
A0A023FZD9.0	putative short chain acyl coa dehydrogenase	Acyl-CoA_dh_1, Acyl-CoA dehydrogenase, C-terminal domain	c307976_g1_i2	Medium-chain acyl-CoA dehydrogenase	2.0e-12	Lipid transport and metabolism	3.600000e-01	9.600000e-01	1.320000
A0A023GMF8.19	putative rvt 1 fragment	DUF3307, Protein of unknown function (DUF3307)	c301850_g1_i2	Cofactor required for Sp1 transcriptional activation, subunit 3	2.7e-01	Transcription	9.700000e-01	3.500000e-01	1.320000
B7P5C7.0	putative uncharacterized protein	DUF640, Protein of unknown function (DUF640)	c298038_g1_i1	E3 ubiquitin ligase interacting with arginine methyltransferase	1.0e-03	Posttranslational modification, protein turnover, chaperones	6.900000e-01	6.300000e-01	1.320000
L7M763.0	uncharacterized protein	PH, PH domain	c310171_g1_i1	Guanine nucleotide exchange factor Cytohesin, contains PH and Sec7 domains	2.0e-13	Intracellular trafficking, secretion, and vesicular transport	7.400000e-01	5.800000e-01	1.320000
L7MEQ0.3	putative tick transposon fragment	DUF3021, Protein of unknown function (DUF3021)	c177558_g1_i1	CDC42 Rho GTPase-activating protein	1.8e-01	Signal transduction mechanisms, Cytoskeleton	9.400000e-01	3.800000e-01	1.320000
L7MK05.0	uncharacterized protein fragment	DUF3402, Domain of unknown function (DUF3402)	c306587_g2_i2	Uncharacterized conserved protein	2.0e-13	Function unknown	5.800000e-01	7.400000e-01	1.320000
L7MKB9.4	uncharacterized protein fragment	Meiotic_rec114, Meiotic recombination protein rec114	c282275_g1_i1	Serine/threonine protein kinase	5.4e-01	Signal transduction mechanisms	3.500000e-01	9.700000e-01	1.320000
A0A023G3X7.2	uncharacterized protein fragment	Retinal, Retinal protein	c297987_g1_i5	Inhibitor of type V adenylyl cyclases/Neuronal presynaptic protein Highwire/PAM/RPM-1	7.4e-01	Signal transduction mechanisms	1.290000e+00	3.000000e-02	1.320000
A0A023GMF8.22	putative rvt 1 fragment	DUF4584, Domain of unknown function (DUF4584)	c301850_g1_i2	Cofactor required for Sp1 transcriptional activation, subunit 3	2.7e-01	Transcription	4.000000e-01	9.200000e-01	1.320000
B7Q5G7.0	vacuolar protein sorting protein putative	Vps54, Vps54-like protein	c304281_g1_i1	Vacuolar sorting protein VPS45	3.0e-67	Intracellular trafficking, secretion, and vesicular transport	9.000000e-02	1.230000e+00	1.320000
C9W197.2	hypothetical conserved secreted protein fragment	DUF3405, Protein of unknown function (DUF3405)	c111028_g1_i1	Protein transporter of the TRAM (translocating chain-associating membrane) superfamily	1.5e-01	Intracellular trafficking, secretion, and vesicular transport	1.320000e+00	0.000000e+00	1.320000
F0J9Y7.0	hypothetical secreted protein 1796	CTC1, CST, telomere maintenance, complex subunit CTC1	c306993_g1_i2	p53-interacting protein 53BP/ASPP, contains ankyrin and SH3 domains	9.5e-01	Cell cycle control, cell division, chromosome partitioning	2.000000e-02	1.300000e+00	1.320000
L7LUB1.2	uncharacterized protein	Dickkopf_N, Dickkopf N-terminal cysteine-rich region	c278217_g2_i1	Ca2+-modulated nonselective cation channel polycystin	2.9e-01	Inorganic ion transport and metabolism, Signal transduction mechanisms	8.900000e-01	4.300000e-01	1.320000
L7M4F3.1	uncharacterized protein	adh_short, short chain dehydrogenase	c279346_g1_i1	Reductases with broad range of substrate specificities	8.0e-71	General function prediction only	2.100000e-01	1.110000e+00	1.320000
L7MAZ1.10	putative tick transposon fragment	zf-TAZ, TAZ zinc finger	c260278_g1_i1	UDP-galactose transporter related protein	2.9e-01	Carbohydrate transport and metabolism	6.800000e-01	6.400000e-01	1.320000
L7MBJ5.0	putative tick transposon fragment	DUF3367, Domain of unknown function (DUF3367)	c305261_g1_i3	Uncharacterized conserved protein, contains TBC, SH3 and RUN domains	7.5e-01	Signal transduction mechanisms, General function prediction only	0.000000e+00	1.320000e+00	1.320000
L7MCU8.3	putative tick transposon fragment	MOR2-PAG1_C, Cell morphogenesis C-terminal	c161233_g1_i1	Serine proteinase inhibitor (KU family)	5.0e-02	Posttranslational modification, protein turnover, chaperones	1.020000e+00	3.000000e-01	1.320000
L7MJE5.1	putative 28 kda metastriate family member fragment	DUF1157, Protein of unknown function (DUF1157)	c294819_g1_i4	Smoothened and related G-protein-coupled receptors	5.1e-01	Signal transduction mechanisms	7.800000e-01	5.400000e-01	1.320000
T1L1R8.0	uncharacterized protein	I-set, Immunoglobulin I-set domain	c299193_g1_i12	Neural cell adhesion molecule L1	3.0e-36	Signal transduction mechanisms	3.100000e-01	1.010000e+00	1.320000
V5H9Y5.0	putative selenoprotein x 1	SelR, SelR domain	c298335_g2_i4	Predicted pilin-like transcription factor	6.0e-06	Posttranslational modification, protein turnover, chaperones	3.100000e-01	1.010000e+00	1.320000
V5HME2.0	putative cutc family fragment	CutC, CutC family	c311119_g2_i1	Predicted Cu2+ homeostasis protein CutC	7.0e-67	Inorganic ion transport and metabolism	6.233333e-01	7.000000e-01	1.323333
A0A023FNL9.0	putative m13 family peptidase	Peptidase_M13_N, Peptidase family M13	c263242_g1_i4	M13 family peptidase	4.0e-15	Amino acid transport and metabolism	8.233333e-01	5.033333e-01	1.326667
A0A023FE27.0	putative endoribonuclease l psp	Ribonuc_L-PSP, Endoribonuclease L-PSP	c292187_g2_i1	Putative translation initiation inhibitor UK114/IBM1	5.0e-35	Translation, ribosomal structure and biogenesis	1.130000e+00	2.000000e-01	1.330000
B7PL96.0	putative uncharacterized protein fragment	HgmA, homogentisate 1,2-dioxygenase	c292974_g2_i6	p53-interacting protein 53BP/ASPP, contains ankyrin and SH3 domains	1.6e+00	Cell cycle control, cell division, chromosome partitioning	1.800000e-01	1.150000e+00	1.330000
V5HUV6.0	putative 11beta hydroxysteroid dehydrogenase type 1 fragment	adh_short, short chain dehydrogenase	c311728_g1_i1	Predicted dehydrogenase	3.0e-65	Secondary metabolites biosynthesis, transport and catabolism	3.150000e-01	1.015000e+00	1.330000
A0A023FQA2.0	putative 20s proteasome regulatory subunit beta type psmb2pre1 fragment	Proteasome, Proteasome subunit	c293499_g1_i7	20S proteasome, regulatory subunit beta type PSMB2/PRE1	5.0e-34	Posttranslational modification, protein turnover, chaperones	6.000000e-01	7.300000e-01	1.330000
A0A023G735.1	uncharacterized protein	RTX, RTX N-terminal domain	c296932_g1_i4	Synaptic vesicle transporter SVOP and related transporters (major facilitator superfamily)	1.0e+00	General function prediction only	9.200000e-01	4.100000e-01	1.330000
A0A023GJN6.2	putative cyclin b	Herpes_ICP4_C, Herpesvirus ICP4-like protein C-terminal region	c301813_g1_i3	Cyclin B and related kinase-activating proteins	4.0e-18	Cell cycle control, cell division, chromosome partitioning	7.000000e-01	6.300000e-01	1.330000
B7PSR1.0	putative uncharacterized protein	Peptidase_M13, Peptidase family M13	c309799_g1_i1	M13 family peptidase	2.0e-45	Amino acid transport and metabolism	7.000000e-02	1.260000e+00	1.330000
B7Q219.0	putative uncharacterized protein	DNA_pol_phi, DNA polymerase phi	c308793_g2_i2	Predicted regulator of rRNA gene transcription (MYB-binding protein)	2.0e-09	Transcription	2.700000e-01	1.060000e+00	1.330000
B7Q2P6.0	putative uncharacterized protein fragment	HTH_42, Winged helix DNA-binding domain	c308167_g1_i2	Ultrahigh sulfur keratin-associated protein	7.2e-01	Extracellular structures	3.500000e-01	9.800000e-01	1.330000
B7QAV8.0	arylsulfatase b putative fragment	2OG-FeII_Oxy_2, 2OG-Fe(II) oxygenase superfamily	c260319_g2_i2	SWAP mRNA splicing regulator	1.1e-02	RNA processing and modification	0.000000e+00	1.330000e+00	1.330000
B7QJ49.1	putative uncharacterized protein	WEMBL, Weak chloroplast movement under blue light	c297035_g1_i2	Signaling protein DOCK180	3.6e-02	Signal transduction mechanisms	4.100000e-01	9.200000e-01	1.330000
B7QK48.0	g protein coupled receptor putative	7tm_1, 7 transmembrane receptor (rhodopsin family)	c302057_g2_i4	G protein-coupled receptor	9.0e-09	Signal transduction mechanisms	3.500000e-01	9.800000e-01	1.330000
L7LST3.7	putative tick transposon	RIX1, rRNA processing/ribosome biogenesis	c311933_g1_i2	ATP-dependent DNA helicase	2.1e+00	Replication, recombination and repair	2.300000e-01	1.100000e+00	1.330000
L7LSU8.5	putative tick transposon	TcdA_TcdB_pore, TcdA/TcdB pore forming domain	c294396_g6_i3	Phosphatidylserine synthase	3.9e-01	Lipid transport and metabolism	7.700000e-01	5.600000e-01	1.330000
L7LWN0.0	putative sorting nexin	Pkinase, Protein kinase domain	c303962_g2_i2	Predicted protein kinase (contains TBC and RHOD domains)	2.0e-21	General function prediction only	5.200000e-01	8.100000e-01	1.330000
L7LXB1.1	putative tick transposon	THAP, THAP domain	c342602_g1_i1	Pseudouridylate synthase	1.5e-02	Translation, ribosomal structure and biogenesis	3.600000e-01	9.700000e-01	1.330000
L7M066.2	uncharacterized protein	DUF1967, Domain of unknown function (DUF1967)	c302042_g1_i1	Uncharacterized MYND Zn-finger protein	6.2e-01	General function prediction only	6.150000e-01	7.150000e-01	1.330000
L7M625.0	putative dna topoisomerase i	Topo_C_assoc, C-terminal topoisomerase domain	c289059_g1_i1	DNA topoisomerase I	2.0e-45	Replication, recombination and repair	5.200000e-01	8.100000e-01	1.330000
L7MA76.1	putative tick transposon fragment	DUF3439, Domain of unknown function (DUF3439)	c321924_g1_i1	Netrin, axonal chemotropic factor	1.6e+00	Signal transduction mechanisms	5.100000e-01	8.200000e-01	1.330000
L7MBK5.0	putative tick salivary antigen 5 protein	DUF3550, Protein of unknown function (DUF3550/UPF0682)	c265085_g1_i1	K+ channel subunit	1.3e+00	Inorganic ion transport and metabolism	3.000000e-02	1.300000e+00	1.330000
L7MCU6.0	putative tick transposon fragment	DUF832, Herpesvirus protein of unknown function (DUF832)	c312682_g2_i1	Cdc2-related protein kinase	2.6e-01	Cell cycle control, cell division, chromosome partitioning	6.000000e-02	1.270000e+00	1.330000
L7MII8.0	putative transcription factor fragment	zf-C2HC, Zinc finger, C2HC type	c293994_g1_i1	Transcription factor containing C2HC type Zn finger	4.0e-42	Transcription	2.650000e-01	1.065000e+00	1.330000
L7MJH5.0	histone acetyltransferase fragment	MOZ_SAS, MOZ/SAS family	c299956_g2_i5	Histone acetyltransferase (MYST family)	4.0e-67	Chromatin structure and dynamics	5.000000e-01	8.300000e-01	1.330000
T1JXH7.0	uncharacterized protein	Drf_FH3, Diaphanous FH3 Domain	c292735_g1_i1	RhoA GTPase effector DIA/Diaphanous	2.0e-05	Signal transduction mechanisms, Cytoskeleton	7.166667e-01	6.166667e-01	1.333333
A0A023FY07.0	putative armadillobeta cateninplakoglobin fragment	SHQ1, SHQ1 protein	c306448_g2_i3	Protein tyrosine phosphatase, contains fn3 domain	2.0e-01	Signal transduction mechanisms	7.600000e-01	5.800000e-01	1.340000
B7SP22.0	putative glutathione s transferase	DUF4470, Domain of unknown function (DUF4470)	c297545_g1_i1	Hydroxysteroid 17-beta dehydrogenase 11	5.4e-01	Secondary metabolites biosynthesis, transport and catabolism	9.800000e-01	3.600000e-01	1.340000
C9W1D6.0	chimadanin anti thrombin like protein	DUF2653, Protein of unknown function (DUF2653)	c242923_g1_i9	DNA polymerase epsilon, catalytic subunit A	2.2e+00	Replication, recombination and repair	1.210000e+00	1.300000e-01	1.340000
L7LWY0.1	putative cyclin g associated kinase	PTEN_C2, C2 domain of PTEN tumor-suppressor protein	c308347_g1_i2	Auxilin-like protein and related proteins containing DnaJ domain	2.0e-42	General function prediction only	6.900000e-01	6.500000e-01	1.340000
L7MCW9.1	putative acyltransferase required for palmitoylation of hedgehog hh family of secreted signaling fragment	Pep_M12B_propep, Reprolysin family propeptide	c306840_g1_i2	Uncharacterized conserved protein	6.7e-02	Function unknown	1.015000e+00	3.250000e-01	1.340000
V5HHQ8.1	uncharacterized protein	NnrS, NnrS protein	c303892_g1_i16	Leucyl-tRNA synthetase	7.0e-03	Translation, ribosomal structure and biogenesis	1.800000e-01	1.160000e+00	1.340000
A0A023FU51.0	putative sulfotransferase ixodes scapularis sulfotransferase fragment	DUF4487, Domain of unknown function (DUF4487)	c287902_g1_i2	Concentrative Na+-nucleoside cotransporter CNT1/CNT2	2.8e-01	Nucleotide transport and metabolism, Inorganic ion transport and metabolism	0.000000e+00	1.340000e+00	1.340000
L7LTE7.0	uncharacterized protein	JmjC, JmjC domain, hydroxylase	c310769_g1_i3	F-box protein JEMMA and related proteins with JmjC, PHD, F-box and LRR domains	1.0e-104	Chromatin structure and dynamics	2.200000e-01	1.120000e+00	1.340000
L7MDJ9.3	putative tick transposon fragment	FAM209, FAM209 family	c295933_g1_i9	Ankyrin	2.0e-01	Cell wall/membrane/envelope biogenesis	0.000000e+00	1.340000e+00	1.340000
L7MJL5.0	putative zinc finger and btb domain containing protein 48 fragment	zf-H2C2_2, Zinc-finger double domain	c291837_g1_i3	C2H2-type Zn-finger protein	3.0e-17	Transcription	2.300000e-01	1.110000e+00	1.340000
L7MK52.2	uncharacterized protein fragment	US2, US2 family	c125201_g1_i1	Predicted E3 ubiquitin ligase	4.7e-01	Posttranslational modification, protein turnover, chaperones	1.000000e-02	1.330000e+00	1.340000
T1KGY1.0	uncharacterized protein	UQ_con, Ubiquitin-conjugating enzyme	c207272_g1_i3	Ubiquitin-protein ligase	1.0e-24	Posttranslational modification, protein turnover, chaperones	0.000000e+00	1.340000e+00	1.340000
V5IJ96.0	putative cytochrome p450 cyp2 subfamily protein fragment	p450, Cytochrome P450	c311074_g1_i4	Cytochrome P450 CYP2 subfamily	1.0e-55	Secondary metabolites biosynthesis, transport and catabolism	1.000000e+00	3.400000e-01	1.340000
L7LX37.0	uncharacterized protein	YfhO, Bacterial membrane protein YfhO	c295674_g1_i6	Predicted Zn-finger protein	2.4e-01	Function unknown	1.600000e-01	1.190000e+00	1.350000
A0A023G5R6.0	putative secreted protein	DUF2484, Protein of unknown function (DUF2484)	c290782_g1_i2	Uncharacterized conserved protein	2.3e-01	Function unknown	1.000000e+00	3.500000e-01	1.350000
B7P1D9.0	putative uncharacterized protein	Peptidase_M13, Peptidase family M13	c287763_g1_i1	M13 family peptidase	6.0e-49	Amino acid transport and metabolism	5.700000e-01	7.800000e-01	1.350000
B7PQ19.0	protein phosphatase pp2a putative	EF-hand_7, EF-hand domain pair	c310565_g2_i4	Protein phosphatase 2 regulatory subunit	2.0e-129	RNA processing and modification	9.800000e-01	3.700000e-01	1.350000
B7PU00.0	dna repair and recombination protein rad54b putative fragment	SNF2_N, SNF2 family N-terminal domain	c300966_g1_i9	DNA repair protein, SNF2 family	2.0e-144	Replication, recombination and repair	8.800000e-01	4.700000e-01	1.350000
B7Q7S9.0	monocarboxylate transporter putative	MFS_1, Major Facilitator Superfamily	c310847_g1_i1	Monocarboxylate transporter	6.0e-31	Carbohydrate transport and metabolism	7.200000e-01	6.300000e-01	1.350000
B7QAX3.1	tyrosine protein kinase receptor	TraH_2, TraH_2	c301792_g1_i1	Nerve growth factor receptor TRKA and related tyrosine kinases	5.0e-128	Signal transduction mechanisms, Intracellular trafficking, secretion, and vesicular transport	3.000000e-02	1.320000e+00	1.350000
C9W1J7.2	hypothetical secreted protein	DUF2651, Protein of unknown function (DUF2651)	c274522_g1_i1	CREB binding protein/P300 and related TAZ Zn-finger proteins	4.5e-01	Transcription	5.500000e-01	8.000000e-01	1.350000
L7LTR3.5	putative tick salivary metalloprotease	Pox_A12, Poxvirus A12 protein	c304638_g1_i4	Cofactor required for Sp1 transcriptional activation, subunit 3	1.2e+00	Transcription	1.320000e+00	3.000000e-02	1.350000
L7LWN2.6	putative tick transposon	MMS22L_C, S-phase genomic integrity recombination mediator, C-terminal	c289547_g1_i1	Uncharacterized conserved protein	1.0e+00	Function unknown	4.500000e-01	9.000000e-01	1.350000
L7LWN4.0	putative histone h3 lys4 methyltransferase complex subunit	SPRY, SPRY domain	c293899_g2_i5	Histone H3 (Lys4) methyltransferase complex, subunit CPS60/ASH2/BRE2	7.0e-55	Chromatin structure and dynamics, Transcription	9.000000e-02	1.260000e+00	1.350000
L7LZ63.1	putative tick transposon	Albumin_I, Albumin I	c311880_g1_i2	NADP/FAD dependent oxidoreductase	6.4e-02	Energy production and conversion	4.800000e-01	8.700000e-01	1.350000
L7M9P5.0	putative atp dependent rna helicase	DEAD, DEAD/DEAH box helicase	c286248_g1_i1	ATP-dependent RNA helicase	3.0e-81	RNA processing and modification	3.350000e-01	1.015000e+00	1.350000
L7MAY4.1	putative tick transposon fragment	CEP44, Centrosomal spindle body, CEP44	c303556_g1_i1	Polycomb-like PHD Zn-finger protein	1.8e-02	General function prediction only	2.400000e-01	1.110000e+00	1.350000
L7MEP6.0	putative rna binding protein fragment	PAT1, Topoisomerase II-associated protein PAT1	c289214_g1_i5	Macrophage maturation-associated protein	4.8e-01	Defense mechanisms	2.700000e-01	1.080000e+00	1.350000
L7MML1.3	putative tick transposon fragment	Pmp3, Proteolipid membrane potential modulator	c143530_g1_i2	Aminopeptidases of the M20 family	2.0e-02	Posttranslational modification, protein turnover, chaperones, General function prediction only	7.100000e-01	6.400000e-01	1.350000
V5HXA6.0	putative ankyrin fragment	ZU5, ZU5 domain	c300330_g2_i2	Ankyrin	0.0e+00	Cell wall/membrane/envelope biogenesis	4.600000e-01	8.900000e-01	1.350000
L7M0C4.2	putative rabconnectin 3b	WD40, WD domain, G-beta repeat	c309141_g1_i8	Prolactin regulatory element-binding protein/Protein transport protein SEC12p	2.0e-04	Intracellular trafficking, secretion, and vesicular transport	1.600000e-01	1.195000e+00	1.355000
A0A023FQZ5.0	putative cytochrome c oxidase subunit vic	COX6C, Cytochrome c oxidase subunit VIc	c297851_g2_i2	Uncharacterized conserved protein	6.4e-02	Function unknown	1.900000e-01	1.170000e+00	1.360000
B7P2Y6.0	putative uncharacterized protein	ERAP1_C, ERAP1-like C-terminal domain	c307350_g1_i3	Puromycin-sensitive aminopeptidase and related aminopeptidases	4.0e-09	Amino acid transport and metabolism, Posttranslational modification, protein turnover, chaperones	6.500000e-01	7.100000e-01	1.360000
B7Q5X1.1	plexin b putative	TIG, IPT/TIG domain	c294563_g1_i5	Plexins (functional semaphorin receptors)	8.0e-08	Signal transduction mechanisms	1.300000e-01	1.230000e+00	1.360000
L7MAY5.0	uncharacterized protein	UAA, UAA transporter family	c293176_g1_i2	UDP-galactose transporter related protein	7.0e-38	Carbohydrate transport and metabolism	5.000000e-01	8.600000e-01	1.360000
L7MC56.1	putative tick transposon fragment	DUF1996, Domain of unknown function (DUF1996)	c292843_g1_i1	Protein tyrosine kinase	5.3e-01	Signal transduction mechanisms	3.600000e-01	1.000000e+00	1.360000
A0A023GIE5.1	putative interleukin 1 signal transducer	Lebercilin, Ciliary protein causing Leber congenital amaurosis disease	c214085_g1_i1	Uncharacterized membrane protein	6.6e-02	Function unknown	1.360000e+00	0.000000e+00	1.360000
A0A034WZ51.0	secreted protein 32 fragment	DUF3984, Protein of unknown function (DUF3984)	c284027_g1_i2	Uncharacterized conserved protein, contains RUN, BRK and TBC domains	2.1e-01	General function prediction only	1.340000e+00	2.000000e-02	1.360000
B7PZ47.0	putative uncharacterized protein fragment	DUF1218, Protein of unknown function (DUF1218)	c298640_g1_i4	Protein tyrosine phosphatase	1.0e-01	Signal transduction mechanisms	2.700000e-01	1.090000e+00	1.360000
B7Q0B5.0	ubiquitin carboxyl terminal hydrolase	TilS, TilS substrate binding domain	c309084_g1_i2	Mitochondrial solute carrier protein	1.3e-01	Energy production and conversion	5.500000e-01	8.100000e-01	1.360000
B7QMZ4.1	fmn2 protein putative	NQR2_RnfD_RnfE, NQR2, RnfD, RnfE family	c298572_g1_i6	Rho GTPase effector BNI1 and related formins	6.0e-42	Signal transduction mechanisms, Cytoskeleton	0.000000e+00	1.360000e+00	1.360000
L7MBL6.0	putative tick transposon fragment	NCKAP5, Nck-associated protein 5, Peripheral clock protein	c149312_g1_i1	Tuberin - Rap/ran-GTPase-activating protein	8.0e-03	Cell cycle control, cell division, chromosome partitioning, Signal transduction mechanisms	0.000000e+00	1.360000e+00	1.360000
L7MBQ8.1	putative tick transposon fragment	PHO4, Phosphate transporter family	c311929_g1_i4	RhoA GTPase effector DIA/Diaphanous	1.7e-01	Signal transduction mechanisms, Cytoskeleton	8.100000e-01	5.500000e-01	1.360000
L7MFG7.0	putative tick transposon fragment	CobN-Mg_chel, CobN/Magnesium Chelatase	c311644_g2_i1	Alternative splicing factor SRp20/9G8 (RRM superfamily)	1.6e-01	RNA processing and modification	2.200000e-01	1.140000e+00	1.360000
Q9GP15.0	uncharacterized protein	Kunitz_BPTI, Kunitz/Bovine pancreatic trypsin inhibitor domain	c276003_g1_i1	Serine proteinase inhibitor (KU family)	4.0e-09	Posttranslational modification, protein turnover, chaperones	1.015000e+00	3.500000e-01	1.365000
A0A023GC01.1	uncharacterized protein	Hyphal_reg_CWP, Hyphally regulated cell wall protein N-terminal	c287764_g3_i2	Metalloexopeptidases	4.1e-01	Amino acid transport and metabolism	2.100000e-01	1.160000e+00	1.370000
A0A023G270.0	putative secreted protein	DUF4326, Domain of unknown function (DUF4326)	c210459_g1_i1	Zn-finger protein	1.3e-01	General function prediction only	4.600000e-01	9.100000e-01	1.370000
B7PI73.0	putative uncharacterized protein	FUSC, Fusaric acid resistance protein family	c300180_g1_i3	Ultrahigh sulfur keratin-associated protein	2.8e-01	Extracellular structures	5.400000e-01	8.300000e-01	1.370000
B7PZR7.0	zinc finger protein putative	zf-H2C2_2, Zinc-finger double domain	c120437_g1_i1	C2H2-type Zn-finger protein	3.0e-28	Transcription	3.200000e-01	1.050000e+00	1.370000
G3MSY9.8	putative uncharacterized protein	Keratin_B2, Keratin, high sulfur B2 protein	c308975_g1_i1	Ankyrin	2.0e-11	Cell wall/membrane/envelope biogenesis	7.000000e-02	1.300000e+00	1.370000
L7MBW8.2	putative group i salivary lipocalin	DDE_Tnp_ISAZ013, Rhodopirellula transposase DDE domain	c289420_g3_i5	Ral-GTPase effector RALBP1	2.4e-01	Intracellular trafficking, secretion, and vesicular transport	1.370000e+00	0.000000e+00	1.370000
L7MD14.0	putative tick adams fragment	Disintegrin, Disintegrin	c299527_g1_i2	Meltrins, fertilins and related Zn-dependent metalloproteinases of the ADAMs family	1.0e-87	Posttranslational modification, protein turnover, chaperones	4.000000e-01	9.700000e-01	1.370000
L7MIS5.2	putative tata element modulatory factor fragment	Syntaphilin, Golgi-localized syntaxin-1-binding clamp	c309732_g1_i5	Transcription factor TMF, TATA element modulatory factor	4.0e-86	Transcription	4.700000e-01	9.000000e-01	1.370000
Q8I6X5.0	antigen b membrane protein	PAN_1, PAN domain	c283713_g1_i1	Extracellular matrix glycoprotein Laminin subunits alpha and gamma	4.8e-01	Extracellular structures	1.450000e-01	1.225000e+00	1.370000
V5IEH7.0	putative pancreas transcription factor 1 subunit alpha fragment	HLH, Helix-loop-helix DNA-binding domain	c291980_g1_i2	Transcription factor NeuroD and related HTH proteins	1.0e-08	Transcription	3.000000e-02	1.340000e+00	1.370000
B6DZR7.0	putative transposase fragment	Transposase_1, Transposase (partial DDE domain)	c303461_g2_i3	Discoidin domain receptor DDR1	2.8e-01	Signal transduction mechanisms	5.250000e-01	8.500000e-01	1.375000
A0A023FL80.0	putative dehydrogenase kinase fragment	BCDHK_Adom3, Mitochondrial branched-chain alpha-ketoacid dehydrogenase kinase	c294752_g2_i1	Dehydrogenase kinase	2.0e-06	Signal transduction mechanisms	2.500000e-01	1.130000e+00	1.380000
A0A023FLD4.0	putative acetyl coa acetyltransferase	Thiolase_N, Thiolase, N-terminal domain	c301356_g1_i1	Acetyl-CoA acetyltransferase	2.0e-147	Lipid transport and metabolism	1.210000e+00	1.700000e-01	1.380000
B7PRB7.2	reverse transcriptase putative	DUF390, Protein of unknown function (DUF390)	c231398_g1_i1	Oxoprolinase	8.9e-01	Amino acid transport and metabolism	0.000000e+00	1.380000e+00	1.380000
B7PSP3.0	tyrosine protein kinase putative fragment	SH2, SH2 domain	c310049_g1_i1	Protein tyrosine kinase	3.0e-07	Signal transduction mechanisms	1.800000e-01	1.200000e+00	1.380000
G3MGM0.0	putative uncharacterized protein fragment	MFS_1, Major Facilitator Superfamily	c281688_g1_i7	Monocarboxylate transporter	2.0e-09	Carbohydrate transport and metabolism	4.200000e-01	9.600000e-01	1.380000
L7LS04.0	putative group i salivary lipocalin	DUF788, Protein of unknown function (DUF788)	c298099_g1_i1	Metalloendopeptidase family - mitochondrial intermediate peptidase	1.0e+00	Posttranslational modification, protein turnover, chaperones	6.600000e-01	7.200000e-01	1.380000
L7LSP1.2	putative tick transposon	NHase_alpha, Nitrile hydratase, alpha chain	c292660_g1_i1	Neural adherens junction protein Plakophilin and related Armadillo repeat proteins	1.5e-01	Signal transduction mechanisms, Extracellular structures	1.600000e-01	1.220000e+00	1.380000
L7LSU2.2	putative tick transposon	CD4-extracel, CD4, extracellular	c290708_g1_i4	Ubiquinol cytochrome c reductase assembly protein CBP3	6.2e-01	Energy production and conversion	2.300000e-01	1.150000e+00	1.380000
L7LSU8.4	putative tick transposon	SOG2, RAM signalling pathway protein	c294396_g6_i3	Phosphatidylserine synthase	3.9e-01	Lipid transport and metabolism	1.800000e-01	1.200000e+00	1.380000
L7LXF6.4	putative nidogen	RgpF, Rhamnan synthesis protein F	c305179_g3_i8	Fibrillins and related proteins containing Ca2+-binding EGF-like domains	5.0e-45	Signal transduction mechanisms	6.700000e-01	7.100000e-01	1.380000
L7LZ63.10	putative tick transposon	Phage_holin_3, Phage holin family (Lysis protein S)	c311880_g1_i2	NADP/FAD dependent oxidoreductase	6.4e-02	Energy production and conversion	2.100000e-01	1.170000e+00	1.380000
L7M190.1	uncharacterized protein	MobB, Molybdopterin guanine dinucleotide synthesis protein B	c302804_g1_i1	Uncharacterized conserved protein similar to ATP/GTP-binding protein	6.0e-30	General function prediction only	1.900000e-01	1.190000e+00	1.380000
L7MH96.0	putative rapgap1 fragment	BicD, Microtubule-associated protein Bicaudal-D	c309236_g1_i1	RNA-binding protein LARK, contains RRM and retroviral-type Zn-finger domains	6.7e-02	RNA processing and modification, General function prediction only	9.500000e-01	4.300000e-01	1.380000
L7MJM2.0	uncharacterized protein fragment	Fungal_trans, Fungal specific transcription factor domain	c282587_g1_i1	DEAD box-containing helicase-like transcription factor/DNA repair protein	7.0e-01	Replication, recombination and repair	0.000000e+00	1.380000e+00	1.380000
L7MKP5.0	putative tick transposon fragment	ARS2, Arsenite-resistance protein 2	c290645_g1_i1	Mannosyltransferase	9.6e-01	Cell wall/membrane/envelope biogenesis, Intracellular trafficking, secretion, and vesicular transport	0.000000e+00	1.380000e+00	1.380000
T1K3Z8.0	uncharacterized protein	RRM_1, RNA recognition motif	c310519_g1_i1	RNA-binding protein ELAV/HU (RRM superfamily)	1.0e-158	RNA processing and modification	2.750000e-01	1.105000e+00	1.380000
V5HAG1.0	putative solute carrier family 22 organic anioncation transporter	Sugar_tr, Sugar (and other) transporter	c274592_g1_i2	Synaptic vesicle transporter SVOP and related transporters (major facilitator superfamily)	1.0e-18	General function prediction only	9.600000e-01	4.200000e-01	1.380000
V5IBF2.0	uncharacterized protein	DUF229, Protein of unknown function (DUF229)	c278769_g1_i1	Rhomboid family proteins	1.0e-01	Function unknown	0.000000e+00	1.380000e+00	1.380000
B7P1N9.0	ubiquitin conjugating enzyme putative	UQ_con, Ubiquitin-conjugating enzyme	c281784_g1_i8	Predicted ubiquitin-conjugating enzyme	9.0e-41	Posttranslational modification, protein turnover, chaperones	9.000000e-02	1.290000e+00	1.380000
B7Q8S0.0	dna directed rna polymerase	RNA_pol_N, RNA polymerases N / 8 kDa subunit	c307683_g1_i1	DNA-directed RNA polymerase, subunit RPB10	2.0e-15	Transcription	3.300000e-01	1.050000e+00	1.380000
L7M0G9.0	uncharacterized protein	Ribosomal_L37e, Ribosomal protein L37e	c305485_g1_i4	60S ribosomal protein L37	5.2e-02	Translation, ribosomal structure and biogenesis	7.000000e-02	1.310000e+00	1.380000
L7MG99.0	putative nicotinic acid phosphoribosyltransferase fragment	NAPRTase, Nicotinate phosphoribosyltransferase (NAPRTase) family	c300905_g1_i1	Nicotinic acid phosphoribosyltransferase	4.0e-129	Coenzyme transport and metabolism	3.300000e-01	1.050000e+00	1.380000
T1L0W4.0	uncharacterized protein	Serpin, Serpin (serine protease inhibitor)	c307689_g3_i2	Serpin	8.0e-20	Defense mechanisms	2.900000e-01	1.090000e+00	1.380000
V5HNM0.4	putative dde superfamily endonuclease fragment	TSGP1, Tick salivary peptide group 1	c272568_g2_i1	Na+/K+ ATPase, alpha subunit	1.1e-01	Inorganic ion transport and metabolism	2.800000e-01	1.100000e+00	1.380000
A0A034WWI5.0	heme binding aspartic peptidase	Asp, Eukaryotic aspartyl protease	c262057_g1_i1	Aspartyl protease	2.0e-21	Posttranslational modification, protein turnover, chaperones	1.286667e+00	9.666667e-02	1.383333
V5HKP1.0	putative band41 inhibitor lrp interactor	FERM_M, FERM central domain	c312297_g1_i1	FERM domain-containing protein KRIT1	1.0e-32	Signal transduction mechanisms	5.233333e-01	8.600000e-01	1.383333
L7MDF3.1	putative tick transposon fragment	RVT_1, Reverse transcriptase (RNA-dependent DNA polymerase)	c193673_g1_i1	Signal recognition particle, subunit Srp68	3.6e-02	Intracellular trafficking, secretion, and vesicular transport	7.750000e-02	1.307500e+00	1.385000
L7MFH8.0	putative solute carrier family 2 facilitated glucose transporter member 12 fragment	Sugar_tr, Sugar (and other) transporter	c308620_g1_i2	Permease of the major facilitator superfamily	1.0e-07	Carbohydrate transport and metabolism	1.075000e+00	3.100000e-01	1.385000
V5I085.0	putative microsomal triglyceride transfer protein fragment	Vitellogenin_N, Lipoprotein amino terminal region	c286698_g1_i1	Microsomal triglyceride transfer protein	3.0e-68	Lipid transport and metabolism, Intracellular trafficking, secretion, and vesicular transport	1.046667e+00	3.400000e-01	1.386667
A0A023GA32.0	uncharacterized protein	TT_ORF1, TT viral orf 1	c295031_g1_i7	Uncharacterized conserved protein	1.5e-01	Function unknown	2.000000e-01	1.190000e+00	1.390000
A0A023GEN4.0	putative membrane glycoprotein lig 1 ixodes scapularis membrane glycoprotein lig 1	FAD_oxidored, FAD dependent oxidoreductase	c278128_g1_i2	Glutamate decarboxylase and related proteins	4.5e-01	Amino acid transport and metabolism	1.390000e+00	0.000000e+00	1.390000
B7QD75.0	putative uncharacterized protein	Sod_Cu, Copper/zinc superoxide dismutase (SODC)	c245349_g1_i1	Cu2+/Zn2+ superoxide dismutase SOD1	7.0e-03	Inorganic ion transport and metabolism	7.000000e-01	6.900000e-01	1.390000
L7LTX8.1	uncharacterized protein	APH, Phosphotransferase enzyme family	c308658_g1_i3	Predicted unusual protein kinase	3.0e-87	General function prediction only	1.140000e+00	2.500000e-01	1.390000
L7M3W2.0	putative tick transposon	Mononeg_RNA_pol, Mononegavirales RNA dependent RNA polymerase	c282409_g1_i16	Exocyst complex subunit	3.8e-01	Intracellular trafficking, secretion, and vesicular transport	0.000000e+00	1.390000e+00	1.390000
L7MC56.2	putative tick transposon fragment	MarC, MarC family integral membrane protein	c292843_g1_i1	Protein tyrosine kinase	5.3e-01	Signal transduction mechanisms	5.450000e-01	8.450000e-01	1.390000
B7P6Z4.0	putative uncharacterized protein	Peptidase_M66, Peptidase M66	c174501_g1_i1	Phosphatidylinositol 4-kinase	8.4e-01	Signal transduction mechanisms	1.020000e+00	3.700000e-01	1.390000
B7Q0E2.0	cyclic amp dependent transcription factor atf2 putative	p450, Cytochrome P450	c309824_g1_i4	Cytochrome P450 CYP3/CYP5/CYP6/CYP9 subfamilies	3.8e-02	Secondary metabolites biosynthesis, transport and catabolism	1.100000e-01	1.280000e+00	1.390000
B7QE10.0	putative uncharacterized protein	RhoGAP, RhoGAP domain	c306561_g1_i1	Rho- and Arf-GTPase activating protein ARAP3	6.0e-75	Signal transduction mechanisms, Cytoskeleton	3.000000e-01	1.090000e+00	1.390000
B7QI69.0	sprouty protein evh1 domain containing protein putative fragment	alpha-hel2, Alpha-helical domain 2	c298164_g1_i2	SpoU rRNA Methylase family protein	7.1e-01	Translation, ribosomal structure and biogenesis	1.200000e-01	1.270000e+00	1.390000
G3MJA5.2	putative uncharacterized protein fragment	HTH_38, Helix-turn-helix domain	c270085_g1_i1	Predicted Rho GTPase-activating protein	8.0e-01	Signal transduction mechanisms	2.900000e-01	1.100000e+00	1.390000
L7M1W1.0	putative gdp mannose 46 dehydratase	DUF485, Protein of unknown function, DUF485	c279640_g1_i4	GDP-mannose 4,6 dehydratase	2.0e-14	Carbohydrate transport and metabolism	6.200000e-01	7.700000e-01	1.390000
L7M7Y3.0	uncharacterized protein	DUF3112, Protein of unknown function (DUF3112)	c294813_g2_i1	Predicted membrane protein	6.0e-24	Function unknown	3.000000e-01	1.090000e+00	1.390000
L7M9B9.2	putative amblyomma 40 33 family member	Cons_hypoth95, Conserved hypothetical protein 95	c295231_g1_i1	Transcriptional repressors of the hairy/E(spl) family (contains HLH)	9.1e-01	Transcription	6.400000e-01	7.500000e-01	1.390000
L7MCZ0.0	putative : similar to adenosine a1 receptor fragment	NnrS, NnrS protein	c297383_g1_i1	G protein-coupled receptor	3.8e-02	Signal transduction mechanisms	1.040000e+00	3.500000e-01	1.390000
L7MF08.0	putative phosphatidylinositol synthase fragment	CDP-OH_P_transf, CDP-alcohol phosphatidyltransferase	c293475_g2_i1	Phosphatidylinositol synthase	1.0e-75	Lipid transport and metabolism	2.150000e-01	1.175000e+00	1.390000
L7MMI6.2	putative tick transposon fragment	THAP, THAP domain	c292867_g2_i2	Aromatic amino acid hydroxylase	3.7e-01	Amino acid transport and metabolism	9.000000e-02	1.300000e+00	1.390000
L7MML9.2	putative tick transposon fragment	Viral_DNA_bp, ssDNA binding protein	c304133_g1_i2	U2 snRNP splicing factor, small subunit, and related proteins	2.6e-01	RNA processing and modification	3.100000e-01	1.080000e+00	1.390000
V5HT33.3	uncharacterized protein fragment	Peptidase_M13_N, Peptidase family M13	c310945_g1_i1	Proteins containing the RNA recognition motif	1.2e-01	General function prediction only	1.000000e-01	1.290000e+00	1.390000
L7LU37.9	putative tick transposon	RVT_1, Reverse transcriptase (RNA-dependent DNA polymerase)	c311335_g2_i1	N-methyl-D-aspartate receptor glutamate-binding subunit	1.8e-01	Signal transduction mechanisms	1.688889e-01	1.222222e+00	1.391111
L7M498.0	putative tick transposon	DDE_Tnp_4, DDE superfamily endonuclease	c224758_g1_i1	TATA binding protein associated factor	7.4e-01	Transcription	5.750000e-01	8.200000e-01	1.395000
A0A023FYP1.0	putative secreted protein	CATSPERG, Cation channel sperm-associated protein subunit gamma	c305560_g1_i2	Replication factor C, subunit RFC1 (large subunit)	3.9e+00	Replication, recombination and repair	1.400000e+00	0.000000e+00	1.400000
A0A023GL13.0	arginase fragment	Arginase, Arginase family	c291239_g1_i10	Arginase	5.0e-86	Amino acid transport and metabolism	9.100000e-01	4.900000e-01	1.400000
B7PSS0.0	putative uncharacterized protein	Conotoxin, Conotoxin	c279260_g1_i1	CCCH-type Zn-finger protein	4.8e-01	General function prediction only	0.000000e+00	1.400000e+00	1.400000
L7LY42.1	uncharacterized protein	Pro-rich_19, Proline-rich 19	c309508_g1_i2	Microtubule-associated protein essential for anaphase spindle elongation	1.7e-02	Cell cycle control, cell division, chromosome partitioning, Cytoskeleton	9.250000e-01	4.750000e-01	1.400000
L7M206.0	putative integral to membrane	TP2, Nuclear transition protein 2	c283153_g1_i3	Ultrahigh sulfur keratin-associated protein	9.3e-02	Extracellular structures	3.900000e-01	1.010000e+00	1.400000
L7M4Q8.0	uncharacterized protein	DUF1032, Protein of unknown function (DUF1032)	c300339_g3_i3	Uncharacterized conserved protein	5.0e-12	Function unknown	2.100000e-01	1.190000e+00	1.400000
L7M4U0.0	putative 28s ribosomal protein s26	MRP-S26, Mitochondrial ribosome subunit S26	c289673_g3_i7	Uncharacterized conserved protein	3.0e-07	Function unknown	7.400000e-01	6.600000e-01	1.400000
L7M6I0.0	uncharacterized protein	DUF1907, Domain of Unknown Function (DUF1907)	c312200_g1_i1	Uncharacterized conserved protein	5.0e-48	Function unknown	4.500000e-01	9.500000e-01	1.400000
L7M7E4.0	uncharacterized protein	Sarcoglycan_2, Sarcoglycan alpha/epsilon	c290945_g2_i2	Sarcoglycan complex, alpha/epsilon subunits	1.0e-31	Function unknown	2.200000e-01	1.180000e+00	1.400000
L7MA47.0	uncharacterized protein fragment	DUF3694, Kinesin protein	c268090_g1_i1	Succinyl-CoA synthetase, alpha subunit	1.5e-01	Energy production and conversion	1.200000e-01	1.280000e+00	1.400000
L7MFF6.0	putative phosphodiesterase 1c fragment	PDEase_I, 3'5'-cyclic nucleotide phosphodiesterase	c301115_g1_i4	Cyclic GMP phosphodiesterase	1.0e-43	Signal transduction mechanisms	9.300000e-01	4.700000e-01	1.400000
L7MMH1.13	putative tick transposon fragment	zf-CCHC, Zinc knuckle	c312503_g1_i2	Uncharacterized conserved protein	2.0e-02	Function unknown	0.000000e+00	1.400000e+00	1.400000
V5HTU4.0	uncharacterized protein	Cgr1, Cgr1 family	c303765_g2_i6	TPR-containing nuclear phosphoprotein that regulates K(+) uptake	1.1e-01	Inorganic ion transport and metabolism	1.700000e-01	1.230000e+00	1.400000
B7P3L6.0	acid methyltransferase putative	Acetyltransf_9, Acetyltransferase (GNAT) domain	c300270_g2_i3	Predicted E3 ubiquitin ligase	1.0e-01	Posttranslational modification, protein turnover, chaperones	1.330000e+00	7.000000e-02	1.400000
L7LVW5.1	putative tick transposon	Spc97_Spc98, Spc97 / Spc98 family	c286512_g1_i2	Oxoprolinase	2.4e-01	Amino acid transport and metabolism	2.900000e-01	1.110000e+00	1.400000
L7M6Y2.1	putative e3 ubiquitin ligase	zf-C3HC4_3, Zinc finger, C3HC4 type (RING finger)	c279248_g2_i1	Vesicle coat complex COPII, subunit SEC31	4.0e-03	Intracellular trafficking, secretion, and vesicular transport	2.900000e-01	1.110000e+00	1.400000
T1KRG6.0	uncharacterized protein	SAD_SRA, SAD/SRA domain	c294048_g1_i6	Predicted E3 ubiquitin ligase	7.0e-10	Posttranslational modification, protein turnover, chaperones	5.000000e-02	1.350000e+00	1.400000
V5IFH9.0	putative sulfotransferase	Sulfotransfer_1, Sulfotransferase domain	c283351_g1_i1	Sulfotransferase	3.0e-52	General function prediction only	9.350000e-01	4.650000e-01	1.400000
B7PDM0.1	putative uncharacterized protein fragment	zf-H2C2_2, Zinc-finger double domain	c309712_g1_i1	Homeobox transcription factor SIP1	7.0e-06	Transcription	2.100000e-01	1.193333e+00	1.403333
L7MAL0.0	putative glycosyltransferase	Glyco_transf_49, Glycosyl-transferase for dystroglycan	c305114_g1_i2	Predicted glycosyltransferase	5.0e-35	Carbohydrate transport and metabolism	7.000000e-01	7.033333e-01	1.403333
L7MEM2.0	putative plasma membrane calcium transporting atpase 3 like isoform 3 fragment	Cation_ATPase_C, Cation transporting ATPase, C-terminus	c303510_g2_i1	Calcium transporting ATPase	0.0e+00	Inorganic ion transport and metabolism	1.700000e-01	1.235000e+00	1.405000
A0A023G7W2.7	putative tnf receptor associated factor ixodes scapularis tnf receptor associated factor fragment	zf-C3HC4_2, Zinc finger, C3HC4 type (RING finger)	c302973_g1_i3	Kinesin-like protein	3.0e-05	Cytoskeleton	3.200000e-01	1.085000e+00	1.405000
A0A023GFX8.21	putative exo endo phos fragment	EpsG, EpsG family	c312759_g6_i2	K+ channel subunit	2.0e-01	Inorganic ion transport and metabolism	7.250000e-01	6.800000e-01	1.405000
L7MFB1.0	putative transcription factor l2 fragment	LIM, LIM domain	c306146_g2_i10	Lipid exporter ABCA1 and related proteins, ABC superfamily	4.0e-20	Lipid transport and metabolism, General function prediction only	6.150000e-01	7.900000e-01	1.405000
L7MD82.0	putative tick transposon fragment	RVT_1, Reverse transcriptase (RNA-dependent DNA polymerase)	c269537_g1_i1	Vesicle trafficking protein Sly1 (Sec1 family)	3.9e-01	Intracellular trafficking, secretion, and vesicular transport	1.300000e-01	1.277500e+00	1.407500
A0A023FLF9.0	putative tousled like protein kinase fragment	Pkinase, Protein kinase domain	c306176_g1_i12	Tousled-like protein kinase	5.0e-73	Signal transduction mechanisms	1.700000e-01	1.240000e+00	1.410000
A0A023G128.0	putative endonuclease reverse transcriptase	Adeno_100, Late 100kD protein	c222077_g1_i1	RAS signaling inhibitor ST5	9.7e-01	Signal transduction mechanisms	2.400000e-01	1.170000e+00	1.410000
A0A023GJE9.1	putative negative effector of rna polymer	Maf1, Maf1 regulator	c246076_g3_i2	Uncharacterized conserved protein	2.7e-01	Function unknown	1.000000e+00	4.100000e-01	1.410000
B7PK84.0	carboxypeptidase putative fragment	Peptidase_M14, Zinc carboxypeptidase	c250862_g1_i1	Zinc carboxypeptidase	4.0e-51	General function prediction only	1.410000e+00	0.000000e+00	1.410000
L7LW83.1	putative tick transposon	zf-DHHC, DHHC palmitoyltransferase	c301164_g2_i3	Splicing factor 1/branch point binding protein (RRM superfamily)	8.3e-02	RNA processing and modification	1.410000e+00	0.000000e+00	1.410000
L7M1B2.0	uncharacterized protein	FHA, FHA domain	c310632_g1_i1	Transcriptional regulator SNIP1, contains FHA domain	2.0e-64	Signal transduction mechanisms	5.000000e-01	9.100000e-01	1.410000
V5GIU3.0	putative retinoblastoma binding protein 5	zf-LITAF-like, LITAF-like zinc ribbon domain	c293508_g2_i1	WD40 repeat protein	3.0e-10	General function prediction only	2.200000e-01	1.190000e+00	1.410000
A0A023G1Z2.0	putative secreted protein fragment	Benyvirus_14KDa, Benyvirus 14KDa protein	c309112_g1_i8	Focal adhesion tyrosine kinase FAK, contains FERM domain	1.0e-01	Signal transduction mechanisms	1.290000e+00	1.200000e-01	1.410000
A0A023G4K8.0	putative conserved plasma membrane protein fragment	Acyl_transf_3, Acyltransferase family	c299901_g2_i2	Predicted membrane protein	1.1e-01	Function unknown	6.200000e-01	7.900000e-01	1.410000
G3MIA0.1	putative uncharacterized protein fragment	Glycos_transf_1, Glycosyl transferases group 1	c300189_g1_i6	N-acetylglucosaminyltransferase complex, subunit PIG-A/SPT14, required for phosphatidylinositol biosynthesis/Sulfolipid synthase	2.0e-08	Cell wall/membrane/envelope biogenesis, Posttranslational modification, protein turnover, chaperones, Lipid transport and metabolism	7.800000e-01	6.300000e-01	1.410000
L7LXS3.0	putative acyl coa binding domain containing protein	ACBP, Acyl CoA binding protein	c288730_g3_i3	Acyl-CoA-binding protein	2.0e-23	Lipid transport and metabolism	5.500000e-01	8.600000e-01	1.410000
L7MAQ4.1	trna pseudouridine synthase	Herpes_BMRF2, Herpesvirus BMRF2 protein	c287095_g3_i4	Pseudouridylate synthase	2.0e-19	Translation, ribosomal structure and biogenesis	6.400000e-01	7.700000e-01	1.410000
L7MAV1.6	putative tick transposon fragment	FBA_2, F-box associated	c305617_g1_i2	Uncharacterized conserved protein	1.2e-01	Function unknown	3.400000e-01	1.070000e+00	1.410000
L7MEK9.1	uncharacterized protein fragment	Med4, Vitamin-D-receptor interacting Mediator subunit 4	c297406_g1_i8	Elongation factor G	2.6e-01	Translation, ribosomal structure and biogenesis	3.600000e-01	1.050000e+00	1.410000
L7MFA0.0	uncharacterized protein fragment	UPF0564, Uncharacterized protein family UPF0564	c308436_g1_i3	Major apurinic/apyrimidinic endonuclease/3'-repair diesterase APN1	1.3e+00	Replication, recombination and repair	3.950000e-01	1.015000e+00	1.410000
L7LX24.0	uncharacterized protein	RCC1_2, Regulator of chromosome condensation (RCC1) repeat	c280238_g1_i5	Uncharacterized conserved protein, contains RCC1 domain	8.0e-13	Function unknown	4.150000e-01	1.000000e+00	1.415000
L7MB35.0	putative tick transposon fragment	DDE_Tnp_1_7, Transposase IS4	c291131_g3_i2	Predicted exonuclease	6.0e-01	Replication, recombination and repair	6.700000e-01	7.450000e-01	1.415000
L7MEV1.0	putative cyclin dependent kinase 5 fragment	Pkinase, Protein kinase domain	c304955_g1_i3	Cyclin-dependent kinase CDK5	2.0e-20	Intracellular trafficking, secretion, and vesicular transport, Signal transduction mechanisms	1.866667e-01	1.230000e+00	1.416667
A0A023G7X0.0	putative sec5 subunit of exocyst complex fragment	Bestrophin, Bestrophin, RFP-TM, chloride channel	c281178_g1_i13	Sec5 subunit of exocyst complex	2.2e-01	Intracellular trafficking, secretion, and vesicular transport	3.600000e-01	1.060000e+00	1.420000
A0A023GE84.1	putative cytochrome p450 cyp2 subfamily protein	p450, Cytochrome P450	c248713_g1_i1	Cl- channel CLC-2 and related proteins (CLC superfamily)	4.8e-02	Inorganic ion transport and metabolism	1.360000e+00	6.000000e-02	1.420000
B7PB27.0	putative uncharacterized protein	DUF1028, Family of unknown function (DUF1028)	c301011_g1_i6	Uncharacterized conserved proteins (Hepatitis delta antigen-interacting protein A)	3.3e-01	Function unknown	5.500000e-02	1.365000e+00	1.420000
B7PEV5.0	putative uncharacterized protein	ASC, Amiloride-sensitive sodium channel	c291562_g1_i3	Non voltage-gated ion channels (DEG/ENaC family)	1.3e-02	Inorganic ion transport and metabolism, Signal transduction mechanisms	1.400000e-01	1.280000e+00	1.420000
B7PLQ5.0	helicase putative	PIF1, PIF1-like helicase	c255920_g1_i1	DNA helicase PIF1/RRM3	6.5e-02	Cell cycle control, cell division, chromosome partitioning	3.750000e-02	1.382500e+00	1.420000
B7PTI4.0	putative uncharacterized protein	CD20, CD20-like family	c294098_g1_i1	RNA polymerase I, large subunit	7.2e-01	Transcription	1.200000e-01	1.300000e+00	1.420000
B7QK01.0	polyprotein of retroviral origin putative	rve, Integrase core domain	c307083_g1_i3	Protein interacting with poly(A)-binding protein	3.8e-01	RNA processing and modification	3.600000e-01	1.060000e+00	1.420000
B7QKW5.0	disintegrin metalloprotease putative	FTH, FTH domain	c306777_g1_i2	Tumor necrosis factor-alpha-converting enzyme (TACE/ADAM17) and related metalloproteases	2.0e-35	Extracellular structures	6.100000e-01	8.100000e-01	1.420000
L7LXP2.0	putative sulfatase	Sulfatase, Sulfatase	c295424_g1_i2	Sulfatases	2.0e-109	Carbohydrate transport and metabolism	4.000000e-02	1.380000e+00	1.420000
L7LYA9.7	putative tick transposon	LacY_symp, LacY proton/sugar symporter	c312128_g3_i3	Cl- channel CLC-3 and related proteins (CLC superfamily)	9.8e-02	Inorganic ion transport and metabolism	3.600000e-01	1.060000e+00	1.420000
L7M913.0	putative secreted peptide	DUF3593, Protein of unknown function (DUF3593)	c262307_g1_i2	Transcription factor TCF20	1.5e-01	Transcription	0.000000e+00	1.420000e+00	1.420000
L7MGU3.34	putative nlr family card domain protein fragment	Racemase_4, Putative alanine racemase	c268046_g1_i1	Rho/Rac1-interacting serine/threonine kinase Citron	5.2e-01	Signal transduction mechanisms	1.380000e+00	4.000000e-02	1.420000
L7MJL6.0	putative lim domain kinase 1 fragment	Pkinase_Tyr, Protein tyrosine kinase	c296589_g3_i3	Tyrosine kinase specific for activated (GTP-bound) p21cdc42Hs	5.0e-53	Signal transduction mechanisms	1.800000e-01	1.240000e+00	1.420000
L7MMC5.11	putative tick transposon fragment	DUF566, Family of unknown function (DUF566)	c285098_g1_i1	G protein-coupled receptor	2.0e-01	Signal transduction mechanisms	7.900000e-01	6.300000e-01	1.420000
A0A023FFL2.0	putative ensconsin	DUF1421, Protein of unknown function (DUF1421)	c283985_g1_i14	SWAP mRNA splicing regulator	1.0e-04	RNA processing and modification	1.100000e-01	1.310000e+00	1.420000
A0A023GC00.0	protein regulator of cytokinesis 1 fragment	MAP65_ASE1, Microtubule associated protein (MAP65/ASE1 family)	c300942_g1_i6	Microtubule-associated protein essential for anaphase spindle elongation	1.0e-26	Cell cycle control, cell division, chromosome partitioning, Cytoskeleton	9.000000e-02	1.330000e+00	1.420000
A0A023GJG1.0	putative mitochondrialplastidial beta ketoacyl acp reductase	adh_short, short chain dehydrogenase	c269099_g1_i1	Mitochondrial/plastidial beta-ketoacyl-ACP reductase	5.0e-71	Lipid transport and metabolism	1.360000e+00	6.000000e-02	1.420000
B7Q9Z7.0	glycine rich secreted cement protein putative fragment	Collagen, Collagen triple helix repeat (20 copies)	c307788_g1_i4	Collagens (type IV and type XIII), and related proteins	5.0e-03	Extracellular structures	1.000000e-01	1.320000e+00	1.420000
L7LWC4.0	uncharacterized protein	DUF3028, Protein of unknown function (DUF3028)	c306838_g1_i12	Ultrahigh sulfur keratin-associated protein	1.7e-02	Extracellular structures	7.000000e-02	1.350000e+00	1.420000
L7MMC5.14	putative tick transposon fragment	ISG65-75, Invariant surface glycoprotein	c285098_g1_i1	G protein-coupled receptor	2.0e-01	Signal transduction mechanisms	8.000000e-02	1.340000e+00	1.420000
V5HPS9.0	putative gamma butyrobetaine2 oxoglutarate dioxygenase	TauD, Taurine catabolism dioxygenase TauD, TfdA family	c306507_g1_i1	Gamma-butyrobetaine,2-oxoglutarate dioxygenase	2.0e-35	Lipid transport and metabolism	1.055000e+00	3.700000e-01	1.425000
A0A023FC68.0	putative secreted protein	CD34_antigen, CD34/Podocalyxin family	c297311_g1_i6	GTP-binding ADP-ribosylation factor-like protein	3.7e-02	General function prediction only	2.200000e-01	1.205000e+00	1.425000
A0A023GF14.0	putative complexin	Synaphin, Synaphin protein	c304202_g1_i1	Predicted splicing factor, SR protein superfamily	4.2e-02	RNA processing and modification	9.800000e-01	4.450000e-01	1.425000
L7MIK7.0	putative dna replication licensing factor mcm5 component fragment	MCM, MCM2/3/5 family	c309833_g1_i4	DNA replication licensing factor, MCM3 component	3.0e-35	Replication, recombination and repair	2.650000e-01	1.160000e+00	1.425000
A0A023FDX8.7	putative secreted protein	SOBP, Sine oculis-binding protein	c299631_g1_i1	Kinesin-like protein	8.9e-01	Cytoskeleton	1.180000e+00	2.500000e-01	1.430000
B7P6U3.0	putative uncharacterized protein	Metallothio_Euk, Eukaryotic metallothionein	c250801_g1_i1	M13 family peptidase	7.0e-11	Amino acid transport and metabolism	0.000000e+00	1.430000e+00	1.430000
B7PPJ1.0	putative uncharacterized protein fragment	DUF4192, Domain of unknown function (DUF4192)	c275505_g1_i2	WD40 repeat-containing protein L2DTL	4.6e-02	Function unknown	0.000000e+00	1.430000e+00	1.430000
G3MLG9.2	putative uncharacterized protein	DUF2933, Protein of unknown function (DUF2933)	c302180_g1_i8	Chromatin assembly factor-I	3.8e-02	Chromatin structure and dynamics	0.000000e+00	1.430000e+00	1.430000
L7LT65.0	putative group i salivary lipocalin	DUF4238, Protein of unknown function (DUF4238)	c280241_g1_i6	Inositol 1,4,5-trisphosphate receptor	3.8e-01	Signal transduction mechanisms	1.270000e+00	1.600000e-01	1.430000
L7MEQ0.2	putative tick transposon fragment	DUF2079, Predicted membrane protein (DUF2079)	c177558_g1_i1	CDC42 Rho GTPase-activating protein	1.8e-01	Signal transduction mechanisms, Cytoskeleton	6.900000e-01	7.400000e-01	1.430000
L7MJQ8.0	putative yptrab gtpase activating protein fragment	DUF4603, Domain of unknown function (DUF4603)	c311439_g2_i1	Ultrahigh sulfur keratin-associated protein	6.0e-04	Extracellular structures	7.400000e-01	6.900000e-01	1.430000
V5IDJ9.0	putative endonucleasereverse transcript	Got1, Got1/Sft2-like family	c292561_g1_i1	Muscarinic acetylcholine receptor	3.5e-01	Signal transduction mechanisms	7.300000e-01	7.000000e-01	1.430000
A0A023GK71.2	kynurenine 3 monooxygenase	Mg_chelatase_2, Magnesium chelatase, subunit ChlI	c290254_g1_i1	Kynurenine 3-monooxygenase and related flavoprotein monooxygenases	6.0e-31	Energy production and conversion, General function prediction only	6.700000e-01	7.600000e-01	1.430000
B7PGD3.0	putative uncharacterized protein	FtsJ, FtsJ-like methyltransferase	c309826_g1_i2	FtsJ-like RNA methyltransferase	2.0e-79	RNA processing and modification	3.800000e-01	1.050000e+00	1.430000
B7PX19.0	cytochrome p450 putative	p450, Cytochrome P450	c294187_g1_i1	Cytochrome P450 CYP3/CYP5/CYP6/CYP9 subfamilies	3.0e-64	Secondary metabolites biosynthesis, transport and catabolism	1.000000e-01	1.330000e+00	1.430000
L7LXF9.2	putative vacuolar protein	Nup84_Nup100, Nuclear pore protein 84 / 107	c311147_g1_i1	Polypeptide N-acetylgalactosaminyltransferase	0.0e+00	Posttranslational modification, protein turnover, chaperones	1.100000e-01	1.320000e+00	1.430000
L7MAZ3.4	putative tick transposon fragment	FRG1, FRG1-like family	c226789_g1_i1	Sterol O-acyltransferase/Diacylglycerol O-acyltransferase	9.4e-02	Lipid transport and metabolism	1.320000e+00	1.100000e-01	1.430000
T1L3K9.0	uncharacterized protein	Ded_cyto, Dedicator of cytokinesis	c309532_g3_i1	PH domain-containing protein	0.0e+00	Signal transduction mechanisms	3.200000e-01	1.110000e+00	1.430000
V5ICS6.0	ubiquitin carboxyl terminal hydrolase	DUF4639, Domain of unknown function (DUF4639)	c311222_g1_i7	Ubiquitin carboxyl-terminal hydrolase	6.0e-33	Posttranslational modification, protein turnover, chaperones	1.200000e-01	1.310000e+00	1.430000
G3MHY2.0	putative uncharacterized protein fragment	RAP, RAP domain	c301513_g2_i1	N-end rule pathway, recognition component UBR1	2.1e-02	Posttranslational modification, protein turnover, chaperones	3.800000e-01	1.053333e+00	1.433333
A0A023G458.1	putative sodium dependent glucose transporter ixodes scapularis sodium dependent glucose transporter fragment	MFS_1, Major Facilitator Superfamily	c289281_g1_i1	Positive cofactor 2 (PC2), subunit of a multiprotein coactivator of RNA polymerase II	8.9e-01	Transcription	3.500000e-01	1.083333e+00	1.433333
L7LX89.1	putative tick transposon	DUF1231, Protein of unknown function (DUF1231)	c308800_g1_i2	Predicted E3 ubiquitin ligase	5.8e-01	Posttranslational modification, protein turnover, chaperones	6.300000e-01	8.050000e-01	1.435000
L7MGN6.0	putative tomosyn fragment	LLGL, LLGL2	c289306_g1_i2	Tomosyn and related SNARE-interacting proteins	2.0e-88	Intracellular trafficking, secretion, and vesicular transport	2.950000e-01	1.140000e+00	1.435000
V5IE41.3	uncharacterized protein fragment	THAP, THAP domain	c265907_g1_i1	Ca2+ sensor (EF-Hand superfamily)	1.8e+00	Signal transduction mechanisms	5.550000e-01	8.800000e-01	1.435000
L7LYS5.0	putative deoxyribonuclease ii	DNase_II, Deoxyribonuclease II	c295036_g1_i1	Deoxyribonuclease II	5.0e-20	Replication, recombination and repair	8.966667e-01	5.400000e-01	1.436667
B7Q1Z1.0	ca2+ dependent activator protein for secretion 2 isoform a putative	DUF1041, Domain of Unknown Function (DUF1041)	c289491_g1_i6	Ca2+-dependent activator protein	0.0e+00	Signal transduction mechanisms	2.100000e-01	1.230000e+00	1.440000
B7QBI4.0	putative uncharacterized protein	Asp_protease_2, Aspartyl protease	c306957_g1_i2	E3 ubiquitin ligase interacting with arginine methyltransferase	1.0e-04	Posttranslational modification, protein turnover, chaperones	1.030000e+00	4.100000e-01	1.440000
G3MPP8.2	putative uncharacterized protein	Sugar_tr, Sugar (and other) transporter	c295949_g1_i2	DNA-bridging protein BAF	2.0e-41	Chromatin structure and dynamics, Replication, recombination and repair	7.300000e-01	7.100000e-01	1.440000
L7M6J9.0	putative trinucleotide repeat containing protein	M_domain, M domain of GW182	c302728_g2_i1	Cysteine proteinase Cathepsin F	3.8e+00	Posttranslational modification, protein turnover, chaperones	2.500000e-01	1.190000e+00	1.440000
L7M8M8.1	putative group i salivary lipocalin	Baculo_IE-1, Baculovirus immediate-early protein (IE-0)	c202566_g1_i2	MAPKKK (MAP kinase kinase kinase) SSK2 and related serine/threonine protein kinases	8.6e-01	Signal transduction mechanisms	1.440000e+00	0.000000e+00	1.440000
L7M947.1	putative myosin class v heavy chain	Myosin_head, Myosin head (motor domain)	c307422_g1_i1	Ankyrin	6.0e-22	Cell wall/membrane/envelope biogenesis	6.500000e-01	7.900000e-01	1.440000
L7MA46.0	uncharacterized protein	Otopetrin, Otopetrin	c308826_g1_i1	Uncharacterized conserved protein	3.0e-103	Function unknown	9.400000e-01	5.000000e-01	1.440000
L7MGL8.0	uncharacterized protein fragment	MBD, Methyl-CpG binding domain	c306655_g1_i2	Uncharacterized conserved protein	1.5e-01	Function unknown	5.500000e-01	8.900000e-01	1.440000
L7MH53.1	putative klarsicht fragment	HAUS4, HAUS augmin-like complex subunit 4	c302095_g1_i1	Structural maintenance of chromosome protein 4 (chromosome condensation complex Condensin, subunit C)	1.6e-01	Chromatin structure and dynamics, Cell cycle control, cell division, chromosome partitioning	2.800000e-01	1.160000e+00	1.440000
L7MKL1.0	uncharacterized protein fragment	DSPc, Dual specificity phosphatase, catalytic domain	c301304_g2_i3	Dual specificity phosphatase	2.0e-45	Defense mechanisms	6.000000e-01	8.400000e-01	1.440000
L7MLI8.1	putative tick transposon fragment	DUF4655, Domain of unknown function (DUF4655)	c307973_g1_i2	Ca2+ release channel (ryanodine receptor)	7.7e-01	Signal transduction mechanisms	5.500000e-01	8.900000e-01	1.440000
L7MMH4.0	putative t box transcription factor tbx3 fragment	T-box, T-box	c286106_g1_i4	TBX2 and related T-box transcription factors	5.0e-30	Transcription	3.000000e-01	1.140000e+00	1.440000
A0A023FYK0.0	putative cuticle protein fragment	MTS, Methyltransferase small domain	c283015_g3_i4	60S ribosomal protein L7	2.3e+00	Translation, ribosomal structure and biogenesis	1.100000e-01	1.330000e+00	1.440000
L7MC73.4	putative tick transposon fragment	SecIII_SopE_N, Salmonella type III secretion SopE effector N-terminus	c344825_g1_i1	Uncharacterized conserved protein	2.6e-01	Function unknown	3.300000e-01	1.110000e+00	1.440000
L7MFU6.0	uncharacterized protein fragment	Methyltransf_PK, AdoMet dependent proline di-methyltransferase	c297435_g3_i1	Hydroxyindole-O-methyltransferase and related SAM-dependent methyltransferases	9.0e-43	General function prediction only	7.000000e-02	1.370000e+00	1.440000
L7LY32.0	putative synaptophysin like 2b	MARVEL, Membrane-associating domain	c308418_g1_i1	Synaptic vesicle protein Synaptogyrin involved in regulation of Ca2+-dependent exocytosis	8.7e-02	Signal transduction mechanisms, Intracellular trafficking, secretion, and vesicular transport	6.800000e-01	7.650000e-01	1.445000
L7M4R6.1	putative transient receptor potential related channel 7	NUDIX, NUDIX domain	c305799_g1_i4	Transient receptor potential-related channel 7	5.0e-14	Inorganic ion transport and metabolism	1.750000e-01	1.270000e+00	1.445000
L7M136.0	beta galactosidase	Glyco_hydro_35, Glycosyl hydrolases family 35	c293237_g1_i2	Beta-galactosidase	4.0e-31	Carbohydrate transport and metabolism	1.400000e-01	1.306667e+00	1.446667
A0A023FD75.0	putative ubiquinol cytochrome c reductase assembly protein cbp3 fragment	Ubiq_cyt_C_chap, Ubiquinol-cytochrome C chaperone	c306345_g1_i1	Ubiquinol cytochrome c reductase assembly protein CBP3	3.0e-36	Energy production and conversion	4.200000e-01	1.030000e+00	1.450000
A0A023FUC8.0	putative sulfotransferase fragment	Sulfotransfer_1, Sulfotransferase domain	c289842_g1_i1	Sulfotransferase	8.0e-31	General function prediction only	1.300000e+00	1.500000e-01	1.450000
A0A023GJL3.0	uncharacterized protein fragment	CRAL_TRIO, CRAL/TRIO domain	c301539_g1_i4	Phosphatidylinositol transfer protein SEC14 and related proteins	5.0e-49	Lipid transport and metabolism	1.055000e+00	3.950000e-01	1.450000
A0A023GLT6.0	putative dna polymerase iv family x fragment	DNA_pol_B_palm, DNA polymerase beta palm	c256368_g1_i2	DNA polymerase IV (family X)	5.0e-49	Replication, recombination and repair	4.500000e-01	1.000000e+00	1.450000
A0A023GP38.0	putative salivary gland protein	Cuticle_3, Pupal cuticle protein C1	c191506_g1_i1	Polypyrimidine tract-binding protein PUF60 (RRM superfamily)	9.4e-01	RNA processing and modification	1.450000e+00	0.000000e+00	1.450000
B2ZFY3.0	calcitonin receptor like protein fragment	7tm_2, 7 transmembrane receptor (Secretin family)	c300947_g1_i6	Adenylate cyclase-coupled calcitonin receptor	1.0e-32	Signal transduction mechanisms	0.000000e+00	1.450000e+00	1.450000
B7P7E6.0	putative uncharacterized protein	Peptidase_M13_N, Peptidase family M13	c302362_g1_i2	M13 family peptidase	6.0e-23	Amino acid transport and metabolism	0.000000e+00	1.450000e+00	1.450000
B7PM23.1	cub domain low density lipoprotein receptor domain class a putative	Ldl_recept_a, Low-density lipoprotein receptor domain class A	c302442_g1_i1	Cubilin, multiligand receptor mediating cobalamin absorption	2.0e-15	Coenzyme transport and metabolism	0.000000e+00	1.450000e+00	1.450000
B7Q1W4.0	putative uncharacterized protein	Glucan_synthase, 1,3-beta-glucan synthase component	c293734_g3_i2	Metalloendopeptidase family - saccharolysin & thimet oligopeptidase	1.2e-01	Posttranslational modification, protein turnover, chaperones	1.700000e-01	1.280000e+00	1.450000
L7LQZ9.0	putative group vi salivary lipocalin	His_binding, Tick histamine binding protein	c261306_g1_i4	C-4 sterol methyl oxidase	7.7e-01	Lipid transport and metabolism	1.450000e+00	0.000000e+00	1.450000
L7LXF6.2	putative nidogen	FXa_inhibition, Coagulation Factor Xa inhibitory site	c305179_g3_i8	Fibrillins and related proteins containing Ca2+-binding EGF-like domains	5.0e-45	Signal transduction mechanisms	8.200000e-01	6.300000e-01	1.450000
L7LXQ9.1	uncharacterized protein	Papo_T_antigen, T-antigen specific domain	c297369_g1_i6	Uncharacterized conserved protein	1.0e-52	Function unknown	6.300000e-01	8.200000e-01	1.450000
L7LYF4.0	putative myosin binding subunit	Tropomyosin_1, Tropomyosin like	c310938_g1_i2	Microtubule-associated protein Bicaudal-D	8.0e-05	Intracellular trafficking, secretion, and vesicular transport	2.000000e-01	1.250000e+00	1.450000
L7M0R7.2	putative ubiquitin ligase e3	zf-UBR, Putative zinc finger in N-recognin (UBR box)	c298225_g1_i8	Predicted ubiquitin-protein ligase of the N-recognin family	2.0e-14	Posttranslational modification, protein turnover, chaperones	2.500000e-01	1.200000e+00	1.450000
L7M405.0	uncharacterized protein	PCMT, Protein-L-isoaspartate(D-aspartate) O-methyltransferase (PCMT)	c307569_g1_i1	Protein-L-isoaspartate(D-aspartate) O-methyltransferase	6.0e-64	Posttranslational modification, protein turnover, chaperones	4.900000e-01	9.600000e-01	1.450000
L7M8Q6.0	uncharacterized protein	DUF1394, Protein of unknown function (DUF1394)	c296813_g1_i2	Uncharacterized conserved protein	2.0e-119	Function unknown	2.500000e-01	1.200000e+00	1.450000
L7M9V0.11	putative group i salivary lipocalin	Imm30, Immunity protein 30	c299935_g1_i10	Ribosomal protein S6 kinase and related proteins	2.9e-01	General function prediction only, Signal transduction mechanisms	0.000000e+00	1.450000e+00	1.450000
L7MAU8.0	putative transcriptional adapter 2 alpha	DUF1668, Protein of unknown function (DUF1668)	c263281_g1_i9	Histone acetyltransferase complex SAGA/ADA, subunit ADA2	5.0e-20	Chromatin structure and dynamics	7.000000e-02	1.380000e+00	1.450000
L7MM56.4	putative group i salivary lipocalin fragment	Ribosomal_L18e, Ribosomal protein L18e/L15	c290177_g1_i9	Predicted protein kinase	2.6e-01	General function prediction only	1.450000e+00	0.000000e+00	1.450000
V5HR49.1	putative cdp alcohol phosphatidyltransferasephosphatidylglycerol phosphate synthase	DUF2338, Uncharacterized protein conserved in bacteria (DUF2338)	c307138_g1_i6	CDP-alcohol phosphatidyltransferase/Phosphatidylglycerol-phosphate synthase	5.0e-51	Lipid transport and metabolism	3.100000e-01	1.140000e+00	1.450000
L7LRE5.0	putative tick salivary metalloprotease	Reprolysin_2, Metallo-peptidase family M12B Reprolysin-like	c289173_g5_i1	sn-1,2-diacylglycerol ethanolamine- and cholinephosphotranferases	5.0e-15	Lipid transport and metabolism	1.060000e+00	3.900000e-01	1.450000
L7MCK2.0	putative secreted peptide	DNA_pol_viral_N, DNA polymerase (viral) N-terminal domain	c266961_g1_i3	Extracellular matrix glycoprotein Laminin subunit beta	2.1e-02	Extracellular structures	1.370000e+00	8.000000e-02	1.450000
L7M247.0	putative beta 14 galactosyltransferase	Glyco_transf_7C, N-terminal domain of galactosyltransferase	c310951_g1_i1	Beta-1,4-galactosyltransferase B4GALT7/SQV-3	7.0e-75	Carbohydrate transport and metabolism	2.600000e-01	1.195000e+00	1.455000
A0A023FNB6.0	putative tigger transposase	DDE_1, DDE superfamily endonuclease	c212759_g1_i2	Uncharacterized conserved protein (YdiU family)	3.7e-01	Function unknown	5.900000e-01	8.650000e-01	1.455000
L7MGC3.2	putative arginineserine rich splicing factor fragment	G-patch, G-patch domain	c309677_g1_i1	Dolichol kinase	4.7e-01	Lipid transport and metabolism	3.175000e-01	1.137500e+00	1.455000
A0A023G1W6.0	putative secreted protein	DUF2536, Protein of unknown function (DUF2536)	c300563_g1_i3	Transcription factor NF-X1, contains NFX-type Zn2+-binding and R3H domains	1.6e-01	Transcription	1.230000e+00	2.300000e-01	1.460000
A0A023G2W9.0	putative secreted protein	DUF1693, Domain of unknown function (DUF1693)	c256867_g1_i1	Uncharacterized conserved protein	3.1e-02	Function unknown	1.460000e+00	0.000000e+00	1.460000
A0A023G3K9.0	putative lipocalin 7 7	Xan_ur_permease, Permease family	c285564_g1_i3	RNA polymerase I and III, subunit RPA40/RPC40	4.0e+00	Transcription	7.000000e-02	1.390000e+00	1.460000
B7PCB5.0	cuticular protein putative	CBM_14, Chitin binding Peritrophin-A domain	c303853_g1_i1	Centromere/kinetochore protein zw10 involved in mitotic chromosome segregation	6.9e-01	Cell cycle control, cell division, chromosome partitioning	8.250000e-01	6.350000e-01	1.460000
B7PGF4.0	putative uncharacterized protein	THAP, THAP domain	c292374_g2_i5	Tousled-like protein kinase	1.5e-01	Signal transduction mechanisms	2.966667e-01	1.163333e+00	1.460000
B7PRD4.0	putative uncharacterized protein	DUF4158, Domain of unknown function (DUF4158)	c306378_g1_i3	Casein kinase (serine/threonine/tyrosine protein kinase)	1.2e+00	Signal transduction mechanisms	1.300000e-01	1.330000e+00	1.460000
B7Q1V5.2	putative uncharacterized protein fragment	FAD_oxidored, FAD dependent oxidoreductase	c303314_g2_i2	Predicted membrane protein (associated with esophageal cancer in humans)	1.2e+00	Function unknown	1.200000e-01	1.340000e+00	1.460000
C9W1J4.0	hypothetical secreted peptide	DUF681, Protein of unknown function (DUF681)	c299705_g2_i3	Gamma-interferon inducible lysosomal thiol reductase	9.9e-02	Posttranslational modification, protein turnover, chaperones	1.330000e+00	1.300000e-01	1.460000
L7M574.1	putative 60s ribosomal protein l13a	DUF928, Domain of Unknown Function (DUF928)	c304993_g1_i5	60S ribosomal protein L13a	4.0e-10	Translation, ribosomal structure and biogenesis	5.900000e-01	8.700000e-01	1.460000
L7MMC5.15	putative tick transposon fragment	LMBR1, LMBR1-like membrane protein	c285098_g1_i1	G protein-coupled receptor	2.0e-01	Signal transduction mechanisms	2.500000e-01	1.210000e+00	1.460000
Q9Y1H0.1	reverse transcriptase like protein fragment	RVT_1, Reverse transcriptase (RNA-dependent DNA polymerase)	c305453_g1_i8	Fibrillins and related proteins containing Ca2+-binding EGF-like domains	2.0e-03	Signal transduction mechanisms	1.400000e+00	6.000000e-02	1.460000
V5HGI0.0	proteinous chromosome segregation	Peptidase_C50, Peptidase family C50	c300964_g3_i10	Regulator of spindle pole body duplication	6.6e-01	Cell cycle control, cell division, chromosome partitioning	8.400000e-01	6.200000e-01	1.460000
V5HT29.0	putative cdc45 cell division cycle 45 like protein	CDC45, CDC45-like protein	c272837_g2_i1	CDC45 (cell division cycle 45)-like protein	3.0e-97	Replication, recombination and repair	5.500000e-01	9.100000e-01	1.460000
V5IGW4.0	uncharacterized protein fragment	PRMT5, PRMT5 arginine-N-methyltransferase	c286538_g2_i4	PHD finger protein BR140/LIN-49	9.9e-02	General function prediction only	7.000000e-02	1.390000e+00	1.460000
V5IHA2.3	uncharacterized protein fragment	Tnp_P_element_C, 87kDa Transposase	c195818_g1_i1	L-fucose kinase	2.4e-01	Carbohydrate transport and metabolism	2.200000e-01	1.240000e+00	1.460000
B7PUD5.0	putative uncharacterized protein	RhoGEF, RhoGEF domain	c311662_g1_i3	Invasion-inducing protein TIAM1/CDC24 and related RhoGEF GTPases	7.0e-29	Signal transduction mechanisms	1.000000e-01	1.360000e+00	1.460000
L7LSU2.13	putative tick transposon	Triabin, Triabin	c290708_g1_i4	Ubiquinol cytochrome c reductase assembly protein CBP3	6.2e-01	Energy production and conversion	1.100000e-01	1.350000e+00	1.460000
A0A023FSG2.1	putative outcast ele5 orf1 h 1e 40 j 4 fragment	RVT_1, Reverse transcriptase (RNA-dependent DNA polymerase)	c309513_g1_i2	Predicted serine/threonine protein kinase	9.5e-02	General function prediction only	6.500000e-02	1.400000e+00	1.465000
L7LSQ6.0	putative sulfotransferase	Sulfotransfer_1, Sulfotransferase domain	c302234_g1_i2	Sulfotransferase	7.0e-11	General function prediction only	1.400000e+00	6.500000e-02	1.465000
L7LTV6.0	putative bilaris	Kunitz_BPTI, Kunitz/Bovine pancreatic trypsin inhibitor domain	c298129_g2_i4	Serine proteinase inhibitor (KU family)	7.0e-12	Posttranslational modification, protein turnover, chaperones	1.060000e+00	4.050000e-01	1.465000
A0A023FJZ7.0	putative alanine aminotransferase	Aminotran_1_2, Aminotransferase class I and II	c299019_g1_i1	Alanine aminotransferase	8.0e-82	Amino acid transport and metabolism	1.060000e+00	4.100000e-01	1.470000
A0A023GB74.0	uncharacterized protein fragment	2OG-FeII_Oxy_2, 2OG-Fe(II) oxygenase superfamily	c293490_g1_i1	Uncharacterized conserved protein	1.0e-10	Function unknown	2.800000e-01	1.190000e+00	1.470000
A0A023GFX8.19	putative exo endo phos fragment	DUF4487, Domain of unknown function (DUF4487)	c312759_g6_i2	K+ channel subunit	2.0e-01	Inorganic ion transport and metabolism	7.800000e-01	6.900000e-01	1.470000
B7PKZ5.0	putative uncharacterized protein	AAA, ATPase family associated with various cellular activities (AAA)	c305181_g1_i1	Nuclear AAA ATPase (VCP subfamily)	0.0e+00	Posttranslational modification, protein turnover, chaperones	3.400000e-01	1.130000e+00	1.470000
B7PP06.0	neuromusculin putative fragment	Ig_3, Immunoglobulin domain	c305143_g1_i1	Neural cell adhesion molecule L1	6.0e-10	Signal transduction mechanisms	4.000000e-02	1.430000e+00	1.470000
B7PR22.4	putative uncharacterized protein fragment	Tnp_P_element_C, 87kDa Transposase	c305024_g1_i1	Predicted membrane protein	8.3e-01	Function unknown	1.900000e-01	1.280000e+00	1.470000
B7Q735.0	putative uncharacterized protein	Kelch_1, Kelch motif	c291308_g2_i6	Proteins containing BTB/POZ and Kelch domains, involved in regulatory/signal transduction processes	3.0e-25	Signal transduction mechanisms, General function prediction only	3.000000e-02	1.440000e+00	1.470000
L7LQ46.4	putative salivary lipocalin	DUF621, Protein of unknown function (DUF621)	c302607_g1_i4	Predicted guanine nucleotide exchange factor	6.4e-01	Signal transduction mechanisms	0.000000e+00	1.470000e+00	1.470000
L7M8Y4.2	malate dehydrogenase	Sox_C_TAD, Sox C-terminal transactivation domain	c304959_g1_i2	NAD-dependent malate dehydrogenase	3.0e-37	Energy production and conversion	0.000000e+00	1.470000e+00	1.470000
L7MFE4.4	putative tick transposon fragment	YrvL, Regulatory protein YrvL	c301284_g2_i1	WD40 repeat protein	1.1e-01	General function prediction only	4.400000e-01	1.030000e+00	1.470000
L7MGX1.1	putative tick transposon fragment	DUF1504, Protein of unknown function (DUF1504)	c307889_g1_i4	Peroxisomal NUDIX hydrolase	1.3e-01	Replication, recombination and repair	4.300000e-01	1.040000e+00	1.470000
A0A023GBG6.0	uncharacterized protein	BURP, BURP domain	c304806_g1_i2	Leucine rich repeat proteins, some proteins contain F-box	1.8e-02	General function prediction only	1.400000e-01	1.330000e+00	1.470000
B7QL14.0	solute carrier putative fragment	MgtE, Divalent cation transporter	c305668_g1_i3	Predicted divalent cation transporter	4.0e-40	Inorganic ion transport and metabolism	1.330000e+00	1.400000e-01	1.470000
L7MIW3.0	putative caspase apoptotic cysteine protease fragment	Peptidase_C14, Caspase domain	c304841_g1_i1	Caspase, apoptotic cysteine protease	6.0e-15	Cell cycle control, cell division, chromosome partitioning	1.400000e-01	1.330000e+00	1.470000
L7M2G7.0	putative serthr like protein kin	Pkinase, Protein kinase domain	c310165_g1_i1	Serine/threonine protein kinase	3.0e-49	Signal transduction mechanisms	5.800000e-01	8.933333e-01	1.473333
L7M004.0	uncharacterized protein	UNC-93, Ion channel regulatory protein UNC-93	c305884_g1_i2	Uncharacterized conserved protein	4.0e-97	Function unknown	9.450000e-01	5.300000e-01	1.475000
L7ML98.0	uncharacterized protein fragment	BTB, BTB/POZ domain	c272825_g1_i2	Uncharacterized conserved protein, contains BTB/POZ domain	1.0e-50	General function prediction only	1.400000e-01	1.335000e+00	1.475000
L7MLM1.0	putative tick transposon fragment	Exo_endo_phos_2, Endonuclease-reverse transcriptase	c303671_g1_i1	Unnamed protein	9.5e-01	Function unknown	1.550000e-01	1.320000e+00	1.475000
A0A023FS23.1	putative tpa exp: secreted glycine rich protein 43 fragment	RAM, mRNA cap methylation, RNMT-activating mini protein	c282216_g2_i1	Ultrahigh sulfur keratin-associated protein	1.1e-01	Extracellular structures	1.480000e+00	0.000000e+00	1.480000
B7P8S4.1	putative uncharacterized protein fragment	Peptidase_M13, Peptidase family M13	c290490_g1_i1	M13 family peptidase	4.0e-04	Amino acid transport and metabolism	0.000000e+00	1.480000e+00	1.480000
C9W1D7.0	ribosomal protein l22	Ribosomal_L22e, Ribosomal L22e protein family	c293012_g1_i4	60S ribosomal protein L22	4.0e-08	Translation, ribosomal structure and biogenesis	6.900000e-01	7.900000e-01	1.480000
L7LR04.2	putative group i salivary lipocalin	ExoD, Exopolysaccharide synthesis, ExoD	c245175_g1_i1	Alpha-1,2 glucosyltransferase/transcriptional activator	1.2e+00	Posttranslational modification, protein turnover, chaperones, Transcription, Lipid transport and metabolism, Signal transduction mechanisms	4.700000e-01	1.010000e+00	1.480000
L7LVT2.0	putative nuclear helicase mop 3sno dead box superfamily	Helicase_C_4, Helicase_C-like	c307678_g1_i10	Nuclear helicase MOP-3/SNO (DEAD-box superfamily)	4.0e-144	Transcription, Signal transduction mechanisms	9.400000e-01	5.400000e-01	1.480000
L7M0G1.0	putative tumor necrosis factor induced protein	DUF758, Domain of unknown function (DUF758)	c309035_g3_i1	Predicted Dolichyl-phosphate-mannose-protein mannosyltransferase	6.3e-01	General function prediction only	3.950000e-01	1.085000e+00	1.480000
L7M0I6.2	putative tick transposon	Sec-ASP3, Accessory Sec secretory system ASP3	c310742_g1_i4	Sister chromatid cohesion protein SCC2/Nipped-B	8.9e-01	Chromatin structure and dynamics, Cell cycle control, cell division, chromosome partitioning, Replication, recombination and repair	4.700000e-01	1.010000e+00	1.480000
L7M5H9.0	putative mitotic checkpoint protein prcc	Herpes_UL55, Herpesvirus UL55 protein	c291399_g1_i1	Predicted RNA binding protein, contains G-patch domain	6.5e-01	RNA processing and modification	2.200000e-01	1.260000e+00	1.480000
L7MAR7.2	putative tick transposon fragment	Glycoamylase, Putative glucoamylase	c310821_g1_i4	Protein containing repeated kelch motifs	4.7e-01	General function prediction only	3.700000e-01	1.110000e+00	1.480000
L7MFG3.0	ubiquitin carboxyl terminal hydrolase fragment	UCH, Ubiquitin carboxyl-terminal hydrolase	c308934_g1_i5	Ubiquitin C-terminal hydrolase	1.0e-49	Posttranslational modification, protein turnover, chaperones	2.900000e-01	1.190000e+00	1.480000
L7MHW2.5	uncharacterized protein fragment	GxDLY, N-terminus of Esterase_SGNH_hydro-type	c285221_g1_i4	Chromatin assembly factor-I	3.0e-03	Chromatin structure and dynamics	8.000000e-02	1.400000e+00	1.480000
L7MJE1.1	putative alpha tubulin suppressor fragment	RCC1, Regulator of chromosome condensation (RCC1) repeat	c288837_g1_i6	Uncharacterized conserved protein, contains RCC1 domain	5.0e-22	Function unknown	1.200000e-01	1.360000e+00	1.480000
L7MKJ0.0	putative tick transposon fragment	DUF4271, Domain of unknown function (DUF4271)	c302328_g1_i4	Permease of the major facilitator superfamily	2.9e-01	Carbohydrate transport and metabolism	0.000000e+00	1.480000e+00	1.480000
L7MLV1.0	putative cap gly domain containing linker protein 3 fragment	CAP_GLY, CAP-Gly domain	c298525_g1_i1	Cytoskeleton-associated protein and related proteins	1.0e-34	Cytoskeleton, General function prediction only	1.700000e-01	1.310000e+00	1.480000
L7MMT2.1	putative tick transposon fragment	ATPgrasp_ST, Sugar-transfer associated ATP-grasp	c311659_g1_i3	GTPase-activating protein	9.8e-02	General function prediction only	1.600000e-01	1.320000e+00	1.480000
V5H6K7.2	putative endonucleasereverse transcript fragment	P35, Apoptosis preventing protein	c210608_g1_i1	Translesion DNA polymerase - REV1 deoxycytidyl transferase	1.1e+00	Replication, recombination and repair	1.200000e+00	2.800000e-01	1.480000
L7MKY5.0	putative purple tartrate resistant acid phosphatase fragment	Metallophos, Calcineurin-like phosphoesterase	c308005_g1_i3	Purple (tartrate-resistant) acid phosphatase	4.0e-05	Posttranslational modification, protein turnover, chaperones	4.450000e-01	1.045000e+00	1.490000
G3MRB1.0	putative uncharacterized protein	Peptidase_M2, Angiotensin-converting enzyme	c301696_g1_i7	Angiotensin I-converting enzymes - M2 family peptidases	2.0e-180	Amino acid transport and metabolism	1.226667e+00	2.633333e-01	1.490000
L7LXW5.0	uncharacterized protein	Ras, Ras family	c291196_g1_i1	Ras-related small GTPase, Rho type	3.0e-41	General function prediction only	1.040000e+00	4.500000e-01	1.490000
L7LY07.27	putative tick transposon	NADH5_C, NADH dehydrogenase subunit 5 C-terminus	c309180_g2_i2	Uncharacterized conserved protein	6.8e-02	Function unknown	7.600000e-01	7.300000e-01	1.490000
L7MAT3.0	putative tick transposon fragment	7TM_GPCR_Srd, Serpentine type 7TM GPCR chemoreceptor Srd	c292660_g1_i4	Neural adherens junction protein Plakophilin and related Armadillo repeat proteins	9.4e-02	Signal transduction mechanisms, Extracellular structures	1.900000e-01	1.300000e+00	1.490000
L7MBT0.0	putative tick transposon fragment	RVT_1, Reverse transcriptase (RNA-dependent DNA polymerase)	c290801_g1_i2	Mitochondrial mRNA maturase	4.0e-05	RNA processing and modification	3.000000e-02	1.460000e+00	1.490000
L7MC22.0	putative secreted peptide	Metallothi_Euk2, Eukaryotic metallothionein	c249462_g1_i2	Fibrillins and related proteins containing Ca2+-binding EGF-like domains	2.0e-03	Signal transduction mechanisms	1.470000e+00	2.000000e-02	1.490000
L7MEN9.1	putative scaffoldmatrix specific factor hnrnp usaf a fragment	zf-C3HC4_3, Zinc finger, C3HC4 type (RING finger)	c300708_g3_i2	Scaffold/matrix specific factor hnRNP-U/SAF-A, contains SPRY domain	7.0e-31	RNA processing and modification	4.300000e-01	1.060000e+00	1.490000
L7MMB3.22	putative tick transposon fragment	Tymo_45kd_70kd, Tymovirus 45/70Kd protein	c302724_g1_i1	Ubiquitin-specific protease	1.6e-01	Posttranslational modification, protein turnover, chaperones	2.000000e-01	1.290000e+00	1.490000
L7MMC5.26	putative tick transposon fragment	zf-DHHC, DHHC palmitoyltransferase	c285098_g1_i1	G protein-coupled receptor	2.0e-01	Signal transduction mechanisms	8.300000e-01	6.600000e-01	1.490000
B7PNI4.0	putative uncharacterized protein	7TM_GPCR_Srz, Serpentine type 7TM GPCR chemoreceptor Srz	c274617_g1_i6	Predicted transporter ADD1 (major facilitator superfamily)	1.1e-01	General function prediction only	9.300000e-01	5.600000e-01	1.490000
L7M0J8.1	uncharacterized protein	TFIIIC_delta, Transcription factor IIIC subunit delta N-term	c228479_g1_i3	Uncharacterized conserved protein	1.0e-53	Function unknown	1.350000e+00	1.400000e-01	1.490000
L7MBC9.0	uncharacterized protein	AlkA_N, AlkA N-terminal domain	c268257_g1_i1	C2H2-type Zn-finger protein	3.3e-02	Transcription	3.800000e-01	1.110000e+00	1.490000
V5HBX2.0	putative ubiquitin protein ligase ubiquitin protein ligase	HECT, HECT-domain (ubiquitin-transferase)	c311485_g1_i2	E3 ubiquitin-protein ligase/Putative upstream regulatory element binding protein	8.0e-13	Posttranslational modification, protein turnover, chaperones, Transcription	1.200000e-01	1.370000e+00	1.490000
A0A023GBK2.0	putative juvenile hormone acid methyltransferase fragment	Methyltransf_11, Methyltransferase domain	c279490_g2_i1	Methyltransferase	2.0e-03	General function prediction only	5.275000e-01	9.650000e-01	1.492500
A0A023FJX6.0	putative peptidase family m13 includes neprilysin fragment	Rep_1, Replication protein	c285283_g2_i3	Ubiquinol-cytochrome c reductase hinge protein	4.2e-01	Energy production and conversion	7.300000e-01	7.700000e-01	1.500000
A0A023G128.1	putative endonuclease reverse transcriptase	CCER1, Coiled-coil domain-containing glutamate-rich protein family 1	c222077_g1_i1	RAS signaling inhibitor ST5	9.7e-01	Signal transduction mechanisms	8.300000e-01	6.700000e-01	1.500000
B7P4T4.0	solute carrier putative	DUF2259, Predicted secreted protein (DUF2259)	c298969_g7_i1	Peripheral benzodiazepine receptor PRAX-1	8.0e-02	Signal transduction mechanisms, Cytoskeleton	1.350000e+00	1.500000e-01	1.500000
B7P8I3.2	abc transporter putative	NABP, Nucleic acid binding protein NABP	c301726_g2_i1	Multidrug resistance-associated protein/mitoxantrone resistance protein, ABC superfamily	9.0e-47	Secondary metabolites biosynthesis, transport and catabolism	1.200000e-01	1.380000e+00	1.500000
B7Q2M4.0	putative uncharacterized protein	MAM, MAM domain	c286923_g2_i1	RNA polymerase II C-terminal domain-binding protein RA4, contains RPR and RRM domains	1.0e-03	RNA processing and modification, Transcription	2.700000e-01	1.230000e+00	1.500000
B7Q649.0	putative uncharacterized protein fragment	Pex24p, Integral peroxisomal membrane peroxin	c311089_g1_i1	Uncharacterized conserved protein, contains dysferlin, TECPR and PH domains	2.0e-72	General function prediction only	1.300000e-01	1.370000e+00	1.500000
B7QB73.0	restnal binding protein putative	GOLD_2, Golgi-dynamics membrane-trafficking	c302014_g1_i3	Membrane trafficking protein, emp24/gp25L/p24 family	2.0e-04	Intracellular trafficking, secretion, and vesicular transport	7.800000e-01	7.200000e-01	1.500000
C9W1G5.0	glutathione s transferase	GST_N, Glutathione S-transferase, N-terminal domain	c266711_g1_i2	Glutathione S-transferase	2.0e-16	Posttranslational modification, protein turnover, chaperones	1.500000e+00	0.000000e+00	1.500000
L7LVK7.0	putative trafficking protein particle complex 3 fragment	TRAPP, Transport protein particle (TRAPP) component	c293954_g1_i3	Transport protein particle (TRAPP) complex subunit	3.0e-61	Intracellular trafficking, secretion, and vesicular transport	2.300000e-01	1.270000e+00	1.500000
L7LWZ3.0	putative actin cytoskeleton organization	FH2, Formin Homology 2 Domain	c291601_g3_i7	Rac1 GTPase effector FHOS	9.0e-171	Signal transduction mechanisms, Cytoskeleton	6.650000e-01	8.350000e-01	1.500000
L7LX80.0	putative alpha d galactosidase melibiase	7TM_GPCR_Sru, Serpentine type 7TM GPCR chemoreceptor Sru	c307675_g1_i1	Alpha-D-galactosidase (melibiase)	1.0e-76	Carbohydrate transport and metabolism	7.500000e-01	7.500000e-01	1.500000
L7M333.1	uncharacterized protein	Coprogen_oxidas, Coproporphyrinogen III oxidase	c275870_g1_i1	Serine/threonine protein kinase	9.1e-02	Signal transduction mechanisms	2.500000e-01	1.250000e+00	1.500000
L7M7S7.0	putative glucosamine 6 phosphate synthetase	GATase_2, Glutamine amidotransferases class-II	c292092_g1_i13	Glucosamine 6-phosphate synthetases, contain amidotransferase and phosphosugar isomerase domains	2.0e-103	Cell wall/membrane/envelope biogenesis	7.200000e-01	7.800000e-01	1.500000
L7M9G2.1	uncharacterized protein	WD40, WD domain, G-beta repeat	c307181_g1_i1	WD repeat protein	0.0e+00	General function prediction only	4.000000e-02	1.460000e+00	1.500000
L7ME19.0	uncharacterized protein fragment	Defensin_1, Mammalian defensin	c306891_g1_i2	DHHC-type Zn-finger proteins	8.1e-02	General function prediction only	1.180000e+00	3.200000e-01	1.500000
L7MEW9.1	putative microtubule associated protein fragment	zf-C2H2_jaz, Zinc-finger double-stranded RNA-binding	c297768_g1_i5	Predicted RNA-binding protein, contains SWAP and G-patch domains	1.0e-04	General function prediction only	2.300000e-01	1.270000e+00	1.500000
L7MFG5.1	putative dimethylglycine dehydrogenase fragment	GCV_T, Aminomethyltransferase folate-binding domain	c307826_g1_i1	Dimethylglycine dehydrogenase precursor	4.0e-27	Amino acid transport and metabolism	6.800000e-01	8.200000e-01	1.500000
L7MJ30.0	uncharacterized protein fragment	AIRC, AIR carboxylase	c312228_g1_i1	Predicted transporter ADD1 (major facilitator superfamily)	1.5e+00	General function prediction only	6.100000e-01	8.900000e-01	1.500000
L7MJ66.0	putative sperm specific antigen 2 fragment	DUF2244, Integral membrane protein (DUF2244)	c141831_g1_i1	RAVE (regulator of V-ATPase assembly) complex subunit RAV1/DMX protein, WD repeat superfamily	3.7e-01	General function prediction only	8.800000e-01	6.200000e-01	1.500000
V5IEH0.1	putative endonucleasereverse transcriptase fragment	Methyltrans_Mon, Virus-capping methyltransferase	c195283_g1_i1	Mitochondrial ribosomal protein S10	9.3e-02	Translation, ribosomal structure and biogenesis	8.900000e-01	6.100000e-01	1.500000
A0A023G5U2.0	uncharacterized protein fragment	Retrotrans_gag, Retrotransposon gag protein	c303112_g1_i2	PHD finger protein AF10	1.5e-02	General function prediction only	5.000000e-02	1.460000e+00	1.510000
A0A023G9L8.0	histone h2a	Histone, Core histone H2A/H2B/H3/H4	c263208_g1_i3	Histone 2A	2.0e-42	Chromatin structure and dynamics	1.510000e+00	0.000000e+00	1.510000
A0A023GCF4.1	putative hiv 1 vpr binding protein fragment	Ndc1_Nup, Nucleoporin protein Ndc1-Nup	c310607_g1_i5	HIV-1 Vpr-binding protein	6.0e-09	Cell cycle control, cell division, chromosome partitioning	5.100000e-01	1.000000e+00	1.510000
A0A023GMF8.29	putative rvt 1 fragment	Flo11, Flo11 domain	c301850_g1_i2	Cofactor required for Sp1 transcriptional activation, subunit 3	2.7e-01	Transcription	7.500000e-01	7.600000e-01	1.510000
L7LZF4.0	putative hormone receptor like in 39	Hormone_recep, Ligand-binding domain of nuclear hormone receptor	c296292_g1_i4	Nuclear hormone receptor betaFTZ-F1	4.0e-20	Transcription	5.400000e-01	9.700000e-01	1.510000
L7LZT2.0	putative tuberin	DUF3384, Domain of unknown function (DUF3384)	c292853_g4_i1	Tuberin - Rap/ran-GTPase-activating protein	2.0e-09	Cell cycle control, cell division, chromosome partitioning, Signal transduction mechanisms	4.400000e-01	1.070000e+00	1.510000
L7LZU7.0	putative cilium assembly	LRR_8, Leucine rich repeat	c291096_g4_i8	Predicted myosin-I-binding protein	5.0e-60	Cell motility	2.500000e-01	1.260000e+00	1.510000
L7M0N1.0	putative tick transposon	Sir1, Regulatory protein Sir1	c311525_g1_i5	DNA replication helicase	3.4e-01	Replication, recombination and repair	7.000000e-02	1.440000e+00	1.510000
L7M6G9.1	putative signaling protein	Ded_cyto, Dedicator of cytokinesis	c302695_g3_i4	Mitochondrial ATP-dependent protease PIM1/LON	1.7e-02	Posttranslational modification, protein turnover, chaperones	5.350000e-01	9.750000e-01	1.510000
L7M9Q4.0	putative golgi transport complex 1 protein	COG5, Golgi transport complex subunit 5	c310975_g1_i1	Predicted Golgi transport complex 1 protein	4.0e-174	Intracellular trafficking, secretion, and vesicular transport	2.100000e-01	1.300000e+00	1.510000
V5H5T4.0	putative endonucleasereverse transcript fragment	Borrelia_orfA, Borrelia ORF-A	c308189_g1_i9	Uridine permease/thiamine transporter/allantoin transport	7.0e-01	Nucleotide transport and metabolism, Coenzyme transport and metabolism	3.200000e-01	1.190000e+00	1.510000
V5HWY3.0	uncharacterized protein	HbrB, HbrB-like	c299293_g1_i7	Kinesin-like protein	2.4e-01	Cytoskeleton	2.700000e-01	1.240000e+00	1.510000
L7MGR0.1	putative chromatin remodeling complex swisnf component swi2 fragment	SNF2_N, SNF2 family N-terminal domain	c299196_g1_i5	Chromodomain-helicase DNA-binding protein	5.0e-26	Transcription	3.900000e-01	1.120000e+00	1.510000
A0A023G6X8.2	putative secreted protein	TIL, Trypsin Inhibitor like cysteine rich domain	c258007_g1_i16	Presenilin	2.0e-03	Signal transduction mechanisms	1.437500e+00	7.500000e-02	1.512500
A0A076EAZ7.1	limulus factor c related multidomain serine protease	Trypsin, Trypsin	c46599_g1_i1	Transforming growth factor beta/activin receptor subfamily of serine/threonine kinases	1.0e+00	Signal transduction mechanisms	1.340000e+00	1.750000e-01	1.515000
V5IHA2.4	uncharacterized protein fragment	Tnp_P_element, Transposase protein	c195818_g1_i1	L-fucose kinase	2.4e-01	Carbohydrate transport and metabolism	3.250000e-01	1.190000e+00	1.515000
A0A023FQE1.0	putative aldehyde dehydrogenase fragment	Aldedh, Aldehyde dehydrogenase family	c277846_g1_i1	Aldehyde dehydrogenase	1.0e-103	Energy production and conversion	1.130000e+00	3.900000e-01	1.520000
A0A023FVJ3.0	elongation of very long chain fatty acids protein fragment	GDE_N_bis, N-terminal domain of (some) glycogen debranching enzymes	c303263_g1_i5	Uncharacterized conserved protein	8.1e-02	Function unknown	3.300000e-01	1.190000e+00	1.520000
A0A023G5Y2.2	putative retropepsins like ltr fragment	RVP, Retroviral aspartyl protease	c311534_g1_i1	E3 ubiquitin ligase interacting with arginine methyltransferase	4.0e-04	Posttranslational modification, protein turnover, chaperones	6.900000e-01	8.300000e-01	1.520000
A0A023GMF8.7	putative rvt 1 fragment	Cnd1, non-SMC mitotic condensation complex subunit 1	c301850_g1_i2	Cofactor required for Sp1 transcriptional activation, subunit 3	2.7e-01	Transcription	4.700000e-01	1.050000e+00	1.520000
B7Q1M7.0	putative uncharacterized protein	Dpy19, Q-cell neuroblast polarisation	c275249_g1_i1	Positive cofactor 2 (PC2), subunit of a multiprotein coactivator of RNA polymerase II	2.0e-01	Transcription	1.520000e+00	0.000000e+00	1.520000
B7Q5M4.0	putative uncharacterized protein fragment	F-box, F-box domain	c306021_g1_i1	Ferric reductase, NADH/NADPH oxidase and related proteins	8.0e-03	Inorganic ion transport and metabolism, Secondary metabolites biosynthesis, transport and catabolism	5.000000e-02	1.470000e+00	1.520000
B7QF19.2	fkbp rapamycin associated protein putative	PI3_PI4_kinase, Phosphatidylinositol 3- and 4-kinase	c300909_g1_i1	DNA-dependent protein kinase	3.0e-08	Replication, recombination and repair	2.500000e-01	1.270000e+00	1.520000
L7LVB7.35	putative tick transposon	Sp38, Zona-pellucida-binding protein (Sp38)	c302028_g1_i3	Predicted membrane proteins, contain hemolysin III domain	6.0e-03	General function prediction only, Signal transduction mechanisms	8.300000e-01	6.900000e-01	1.520000
L7M0P6.1	putative ankyrin repeat sh3 domain and proline rich region	SH2, SH2 domain	c295160_g2_i1	p53-interacting protein 53BP/ASPP, contains ankyrin and SH3 domains	2.0e-83	Cell cycle control, cell division, chromosome partitioning	5.100000e-01	1.010000e+00	1.520000
L7M4Q5.0	uncharacterized protein	JmjC, JmjC domain, hydroxylase	c281155_g1_i1	DNA-binding protein jumonji/RBP2/SMCY, contains JmjC domain	6.0e-47	General function prediction only	3.200000e-01	1.200000e+00	1.520000
L7MDJ0.0	uncharacterized protein fragment	Apc1, Anaphase-promoting complex subunit 1	c301470_g3_i1	Uncharacterized conserved protein	1.2e-01	Function unknown	3.200000e-01	1.200000e+00	1.520000
L7MER1.0	putative exosomal 3 5 exoribonuclease complex subunit fragment	2-Hacid_dh_C, D-isomer specific 2-hydroxyacid dehydrogenase, NAD binding domain	c305533_g1_i1	Exosomal 3'-5' exoribonuclease complex, subunit Rrp44/Dis3	2.0e-04	Translation, ribosomal structure and biogenesis	5.600000e-01	9.600000e-01	1.520000
T1KM46.0	uncharacterized protein	MIP-T3, Microtubule-binding protein MIP-T3	c165918_g1_i1	Predicted DNA-binding protein, contains SAP domain	8.0e-04	General function prediction only	1.520000e+00	0.000000e+00	1.520000
V5HCT1.1	uncharacterized protein fragment	EGF_3, EGF domain	c306164_g3_i3	Uncharacterized conserved protein, contains ankyrin and BTB/POZ domains	3.3e-01	Function unknown	2.400000e-01	1.280000e+00	1.520000
V5HMB6.0	putative triglyceride lipase cholesterol esterase fragment	Abhydrolase_1, alpha/beta hydrolase fold	c302829_g1_i4	Triglyceride lipase-cholesterol esterase	2.0e-107	Lipid transport and metabolism	1.090000e+00	4.300000e-01	1.520000
V5IIV5.0	putative thap domain protein fragment	THAP, THAP domain	c302280_g1_i9	K+ channel subunit	1.4e-01	Inorganic ion transport and metabolism	6.100000e-01	9.150000e-01	1.525000
L7LYQ9.2	putative tick transposon	rve, Integrase core domain	c260708_g1_i2	NDR and related serine/threonine kinases	6.0e-03	General function prediction only	2.700000e-01	1.256667e+00	1.526667
B7PV05.0	carboxylesterase putative	COesterase, Carboxylesterase family	c304808_g1_i1	Acetylcholinesterase/Butyrylcholinesterase	3.0e-38	Signal transduction mechanisms	2.000000e-02	1.510000e+00	1.530000
B7PXP3.0	molecular chaperone putative fragment	DnaJ, DnaJ domain	c227848_g1_i1	Molecular chaperone (DnaJ superfamily)	6.0e-25	Posttranslational modification, protein turnover, chaperones	1.240000e+00	2.900000e-01	1.530000
L7LVB7.12	putative tick transposon	Exo_endo_phos, Endonuclease/Exonuclease/phosphatase family	c302028_g1_i3	Predicted membrane proteins, contain hemolysin III domain	6.0e-03	General function prediction only, Signal transduction mechanisms	7.900000e-01	7.400000e-01	1.530000
L7LVD4.1	putative tick transposon	Vif, Retroviral Vif (Viral infectivity) protein	c284062_g4_i1	Actin-related protein - Arp5p	8.7e-02	Cytoskeleton	1.900000e-01	1.340000e+00	1.530000
L7LVQ7.0	uncharacterized protein	MARVEL, Membrane-associating domain	c284320_g3_i1	Members of chemokine-like factor super family and related proteins	4.0e-05	Defense mechanisms	8.100000e-01	7.200000e-01	1.530000
L7LZ48.0	uncharacterized protein	ADIP, Afadin- and alpha -actinin-Binding	c269822_g1_i1	Uncharacterized conserved coiled-coil protein	1.0e-03	Function unknown	1.070000e+00	4.600000e-01	1.530000
L7M0D4.3	putative tick transposon	GCP5-Mod21, gamma-Tubulin ring complex non-core subunit mod21	c309563_g2_i1	Ankyrin repeat protein	4.8e-01	General function prediction only	5.000000e-02	1.480000e+00	1.530000
L7M0W9.3	putative tick transposon	TTKRSYEDQ, Predicted coiled-coil domain-containing protein	c312642_g1_i1	Wiskott Aldrich syndrome proteins	1.2e-01	Cytoskeleton	0.000000e+00	1.530000e+00	1.530000
L7M212.1	putative voltage gated calcium channel beta subunit	Guanylate_kin, Guanylate kinase	c308470_g1_i8	Voltage-gated Ca2+ channels, alpha1 subunits	5.5e-01	Inorganic ion transport and metabolism, Signal transduction mechanisms	4.150000e-01	1.115000e+00	1.530000
L7MBS0.0	putative tick transposon fragment	Androgen_recep, Androgen receptor	c245293_g1_i1	Zn finger protein	6.3e-02	General function prediction only	6.000000e-01	9.300000e-01	1.530000
L7MDK7.7	putative tick transposon fragment	DUF1430, Protein of unknown function (DUF1430)	c252290_g1_i1	Transcription-coupled repair protein CSB/RAD26 (contains SNF2 family DNA-dependent ATPase domain)	1.6e-01	Transcription, Replication, recombination and repair	1.100000e+00	4.300000e-01	1.530000
L7MDS8.0	uncharacterized protein fragment	Thiol_cytolysin, Thiol-activated cytolysin	c277431_g1_i1	WD40 repeat protein	6.0e-12	General function prediction only	6.100000e-01	9.200000e-01	1.530000
L7MH44.0	acetyl coenzyme a synthetase fragment	AMP-binding, AMP-binding enzyme	c295088_g2_i2	Acyl-CoA synthetase	0.0e+00	Lipid transport and metabolism	1.900000e-01	1.340000e+00	1.530000
L7LVZ7.6	putative tick transposon	rve, Integrase core domain	c301930_g1_i1	Uncharacterized conserved protein	2.4e-01	Function unknown	3.400000e-01	1.195000e+00	1.535000
B7PP72.0	putative uncharacterized protein	Biotin_carb_C, Biotin carboxylase C-terminal domain	c263126_g1_i1	Ultrahigh sulfur keratin-associated protein	2.6e-01	Extracellular structures	2.500000e-02	1.515000e+00	1.540000
L7LQR4.1	putative 24 kda family member	Tymo_45kd_70kd, Tymovirus 45/70Kd protein	c305970_g2_i1	Clathrin coat dissociation kinase GAK/PTEN/Auxilin and related tyrosine phosphatases	1.4e-01	Signal transduction mechanisms, General function prediction only	1.600000e-01	1.380000e+00	1.540000
B7P9S5.0	putative uncharacterized protein	AF-4, AF-4 proto-oncoprotein	c292821_g1_i6	Translation initiation factor 3, subunit a (eIF-3a)	3.2e-01	Translation, ribosomal structure and biogenesis	3.500000e-01	1.190000e+00	1.540000
B7PR15.0	myosin ia putative	LEF-4, Late expression factor 4 (LEF-4)	c304047_g1_i3	Rhomboid family proteins	4.1e-01	Function unknown	1.070000e+00	4.700000e-01	1.540000
B7PZP4.1	putative uncharacterized protein	Vfa1, AAA-ATPase Vps4-associated protein 1	c170213_g1_i1	Polypeptide N-acetylgalactosaminyltransferase	2.9e+00	Posttranslational modification, protein turnover, chaperones	8.300000e-01	7.100000e-01	1.540000
L7LTN5.3	putative tick transposon	HIG_1_N, Hypoxia induced protein conserved region	c118555_g1_i1	Uncharacterized conserved protein	2.8e-01	Function unknown	1.430000e+00	1.100000e-01	1.540000
L7M1S0.1	putative tick transposon	Tnp_zf-ribbon_2, DDE_Tnp_1-like zinc-ribbon	c287607_g1_i1	CREB binding protein/P300 and related TAZ Zn-finger proteins	1.6e-01	Transcription	4.400000e-01	1.100000e+00	1.540000
L7M9B9.3	putative amblyomma 40 33 family member	ubiquitin, Ubiquitin family	c295231_g1_i1	Transcriptional repressors of the hairy/E(spl) family (contains HLH)	9.1e-01	Transcription	9.000000e-01	6.400000e-01	1.540000
L7MJE5.5	putative 28 kda metastriate family member fragment	Med24_N, Mediator complex subunit 24 N-terminal	c294819_g1_i4	Smoothened and related G-protein-coupled receptors	5.1e-01	Signal transduction mechanisms	3.400000e-01	1.200000e+00	1.540000
V5H8K7.1	uncharacterized protein fragment	Tegument_dsDNA, dsDNA viral tegument protein	c239806_g1_i7	Pattern-formation protein/guanine nucleotide exchange factor	1.7e+00	Intracellular trafficking, secretion, and vesicular transport	2.200000e-01	1.320000e+00	1.540000
L7MAJ4.0	uncharacterized protein	SBP56, 56kDa selenium binding protein (SBP56)	c301846_g2_i2	Selenium-binding protein	3.0e-121	Inorganic ion transport and metabolism	1.450000e+00	9.000000e-02	1.540000
V5I154.0	uncharacterized protein	Parvo_NS1, Parvovirus non-structural protein NS1	c312360_g1_i1	RNA polymerase II elongation factor	2.6e-02	Transcription	2.100000e-01	1.335000e+00	1.545000
L7MH63.2	putative tick transposon fragment	DUF2232, Predicted membrane protein (DUF2232)	c302722_g2_i1	Uncharacterized conserved protein	9.6e-02	Function unknown	8.500000e-01	7.000000e-01	1.550000
L7MHI8.0	putative calciumcalmodulin dependent serine protein kinasemembrane associated guanylate kinase fragment	Guanylate_kin, Guanylate kinase	c281426_g1_i7	Calcium/calmodulin-dependent serine protein kinase/membrane-associated guanylate kinase	1.0e-78	Signal transduction mechanisms	5.900000e-01	9.600000e-01	1.550000
L7MIN2.0	putative regulation of antimicrobial peptide biosynthetic process fragment	Neur_chan_memb, Neurotransmitter-gated ion-channel transmembrane region	c306857_g4_i1	Heparan sulfate D-glucosaminyl 3-O-sulfotransferase	4.4e-01	Posttranslational modification, protein turnover, chaperones	4.200000e-01	1.130000e+00	1.550000
V5H8G3.0	putative endonucleasereverse transcript fragment	RVT_1, Reverse transcriptase (RNA-dependent DNA polymerase)	c310098_g4_i3	Lysophospholipase	6.8e-01	Lipid transport and metabolism	7.300000e-01	8.200000e-01	1.550000
A0A023G8X4.2	putative secreted protein fragment	DUF3483, Domain of unknown function (DUF3483)	c293456_g1_i6	Exosomal 3'-5' exoribonuclease complex, subunit Rrp44/Dis3	2.3e-01	Translation, ribosomal structure and biogenesis	1.510000e+00	4.000000e-02	1.550000
G3MJE4.0	putative uncharacterized protein fragment	Sulfotransfer_1, Sulfotransferase domain	c296611_g1_i3	Sulfotransferase	9.0e-41	General function prediction only	1.310000e+00	2.400000e-01	1.550000
G3MSZ8.0	putative uncharacterized protein	His_Phos_2, Histidine phosphatase superfamily (branch 2)	c306713_g2_i2	Histidine acid phosphatase	3.0e-03	General function prediction only	4.300000e-01	1.120000e+00	1.550000
L7M0Q3.2	putative cell cycle associated protein	RB_B, Retinoblastoma-associated protein B domain	c302238_g1_i8	Cell cycle-associated protein	4.0e-81	Cell cycle control, cell division, chromosome partitioning	2.500000e-01	1.300000e+00	1.550000
T1JSM0.0	uncharacterized protein	Vinculin, Vinculin family	c304717_g1_i7	Alpha-catenin	1.0e-50	Extracellular structures	4.900000e-01	1.060000e+00	1.550000
V5HAA9.0	putative brf1 protein subunit of rna polymerase iii transcription initiation factor iiiba fragment	BRF1, Brf1-like TBP-binding domain	c304229_g1_i3	Transcription initiation factor TFIIIB, Brf1 subunit	3.0e-43	Transcription	2.600000e-01	1.290000e+00	1.550000
V5IG61.2	putative cuticular protein 21 fragment	UCR_hinge, Ubiquinol-cytochrome C reductase hinge protein	c282930_g2_i2	Glutamate-gated NMDA-type ion channel receptor subunit GRIN2A and related subunits	2.0e-01	Inorganic ion transport and metabolism, Amino acid transport and metabolism, Signal transduction mechanisms	1.530000e+00	2.000000e-02	1.550000
A0A023FXU3.1	putative cyclic nucleotide phosphodiesterase fragment	GAF, GAF domain	c285776_g1_i1	UDP-glucose pyrophosphorylase	3.4e-01	Carbohydrate transport and metabolism	6.450000e-01	9.075000e-01	1.552500
L7M3G1.0	putative sefir domain protein	SEFIR, SEFIR domain	c299927_g1_i1	DNA repair protein RAD18 (SMC family protein)	1.1e-01	Replication, recombination and repair	2.000000e-01	1.353333e+00	1.553333
L7MHE3.0	putative 89 kda family member fragment	SVWC, Single domain von Willebrand factor type C	c290086_g1_i1	Fibrillins and related proteins containing Ca2+-binding EGF-like domains	1.9e-01	Signal transduction mechanisms	5.175000e-01	1.037500e+00	1.555000
L7LXC0.1	putative activating transcription factor 7	Med15, ARC105 or Med15 subunit of Mediator complex non-fungal	c308459_g1_i2	Sterol O-acyltransferase/Diacylglycerol O-acyltransferase	8.0e-04	Lipid transport and metabolism	2.200000e-01	1.335000e+00	1.555000
L7M2J3.1	putative abhydrolase domain protein	Abhydrolase_5, Alpha/beta hydrolase family	c311562_g2_i4	Predicted alpha/beta hydrolase	2.0e-04	General function prediction only	2.050000e-01	1.350000e+00	1.555000
L7M2K7.0	putative calcium activated potassium channel	HCR, Alpha helical coiled-coil rod protein (HCR)	c296442_g1_i5	Ca2+-activated K+ channel Slowpoke, alpha subunit	0.0e+00	Inorganic ion transport and metabolism, Signal transduction mechanisms	1.010000e+00	5.450000e-01	1.555000
B7Q2N4.0	putative uncharacterized protein	HPIH, N-terminal domain with HPIH motif	c299396_g1_i2	Rhomboid family proteins	1.4e-01	Signal transduction mechanisms	1.500000e-01	1.410000e+00	1.560000
L7LT63.0	putative group ii salivary lipocalin	Dopey_N, Dopey, N-terminal	c283885_g1_i1	Fe-S oxidoreductase	2.7e-01	Energy production and conversion	1.390000e+00	1.700000e-01	1.560000
L7LWI5.1	putative cytosolic sorting protein gga2tom1	LSR, Lipolysis stimulated receptor (LSR)	c309916_g1_i4	Telomerase catalytic subunit/reverse transcriptase TERT	9.2e-02	Replication, recombination and repair, Chromatin structure and dynamics	1.500000e-01	1.410000e+00	1.560000
V5HUU4.0	putative dimethylglycine dehydrogenase fragment	DAO, FAD dependent oxidoreductase	c278820_g1_i2	Dimethylglycine dehydrogenase precursor	0.0e+00	Amino acid transport and metabolism	1.500000e-01	1.410000e+00	1.560000
A0A023FB62.0	putative secreted protein	CCDC142, Coiled-coil protein 142	c311080_g1_i3	Multidrug resistance-associated protein/mitoxantrone resistance protein, ABC superfamily	2.7e-01	Secondary metabolites biosynthesis, transport and catabolism	6.400000e-01	9.200000e-01	1.560000
A0A023G128.8	putative endonuclease reverse transcriptase	DUF368, Domain of unknown function (DUF368)	c222077_g1_i1	RAS signaling inhibitor ST5	9.7e-01	Signal transduction mechanisms	9.200000e-01	6.400000e-01	1.560000
C9W1R2.0	hypothetical secreted peptide	Membralin, tumor-associated protein	c231059_g2_i4	Ultrahigh sulfur keratin-associated protein	2.5e-01	Extracellular structures	4.500000e-01	1.110000e+00	1.560000
E2J6T6.2	hypothetical secreted peptide	Metallothio, Metallothionein	c291177_g1_i1	Transducin-like enhancer of split protein (contains WD40 repeats)	3.5e-01	Chromatin structure and dynamics	1.560000e+00	0.000000e+00	1.560000
G3MGI1.1	putative uncharacterized protein fragment	FRQ, Frequency clock protein	c285886_g1_i1	Voltage-gated Ca2+ channels, alpha1 subunits	1.2e+00	Inorganic ion transport and metabolism, Signal transduction mechanisms	2.300000e-01	1.330000e+00	1.560000
L7LVF9.0	uncharacterized protein	DUF3651, Protein of unknown function (DUF3651)	c310220_g1_i1	Uncharacterized conserved protein	0.0e+00	Function unknown	2.533333e-01	1.306667e+00	1.560000
L7LWN2.1	putative tick transposon	DUF604, Protein of unknown function, DUF604	c289547_g1_i1	Uncharacterized conserved protein	1.0e+00	Function unknown	5.400000e-01	1.020000e+00	1.560000
L7M1K2.0	uncharacterized protein	DFF40, DNA fragmentation factor 40 kDa	c311483_g1_i4	Uncharacterized conserved protein, contains TBC domain	2.4e-01	Signal transduction mechanisms, General function prediction only	4.600000e-01	1.100000e+00	1.560000
L7M3S1.0	uncharacterized protein	DUF505, Protein of unknown function (DUF505)	c298494_g1_i1	DNA replication licensing factor, MCM7 component	4.3e-02	Replication, recombination and repair	1.300000e+00	2.600000e-01	1.560000
T1JXB8.0	uncharacterized protein	PLC-beta_C, PLC-beta C terminal	c307208_g1_i18	Splicing factor, arginine/serine-rich	1.1e-01	RNA processing and modification	2.400000e-01	1.320000e+00	1.560000
V5H3P0.0	putative secreted protein	Amino_oxidase, Flavin containing amine oxidoreductase	c223711_g1_i1	T-type voltage-gated Ca2+ channel, pore-forming alpha1I subunit	1.6e-01	Inorganic ion transport and metabolism, Signal transduction mechanisms	1.270000e+00	2.900000e-01	1.560000
A0A023FPV0.1	putative ensconsin fragment	DUF1421, Protein of unknown function (DUF1421)	c283985_g1_i12	Receptor-activated Ca2+-permeable cation channels (STRPC family)	1.0e-01	Inorganic ion transport and metabolism, Signal transduction mechanisms	2.500000e-01	1.315000e+00	1.565000
V5HKW8.0	putative serinethreonine protein kinase fragment	Pkinase_C, Protein kinase C terminal domain	c305989_g2_i1	Serine/threonine protein kinase	7.0e-26	Signal transduction mechanisms	5.700000e-01	9.950000e-01	1.565000
B7Q9L4.0	zinc finger protein putative	zf-C2H2, Zinc finger, C2H2 type	c299440_g1_i1	C2H2-type Zn-finger protein	3.0e-09	Transcription	1.500000e-01	1.420000e+00	1.570000
B7QBG5.1	putative uncharacterized protein	DUF2424, Protein of unknown function (DUF2424)	c291700_g2_i1	Cytochrome P450 CYP4/CYP19/CYP26 subfamilies	1.3e-02	Secondary metabolites biosynthesis, transport and catabolism, Lipid transport and metabolism	3.700000e-01	1.200000e+00	1.570000
B7QF53.0	putative uncharacterized protein	PH, PH domain	c305730_g1_i8	PH domain protein Melted	5.0e-93	Signal transduction mechanisms	3.600000e-01	1.210000e+00	1.570000
L7M1C4.0	putative rugose	Beach, Beige/BEACH domain	c310135_g1_i2	Kinase A-anchor protein Neurobeachin and related BEACH and WD40 repeat proteins	0.0e+00	Intracellular trafficking, secretion, and vesicular transport	3.900000e-01	1.180000e+00	1.570000
L7MA76.3	putative tick transposon fragment	Herpes_UL69, Herpesvirus transcriptional regulator family	c321924_g1_i1	Netrin, axonal chemotropic factor	1.6e+00	Signal transduction mechanisms	3.900000e-01	1.180000e+00	1.570000
V5H8T0.0	putative jockey ele1 orf2 h 1e 120 j 4 fragment	RVT_1, Reverse transcriptase (RNA-dependent DNA polymerase)	c312653_g2_i1	Mitochondrial mRNA maturase	1.0e-08	RNA processing and modification	7.400000e-01	8.300000e-01	1.570000
A0A023GLH9.0	putative cytochrome p450 cyp3cyp5cyp6cyp9 subfamily fragment	p450, Cytochrome P450	c283305_g1_i7	Cytochrome P450 CYP3/CYP5/CYP6/CYP9 subfamilies	9.0e-12	Secondary metabolites biosynthesis, transport and catabolism	1.500000e+00	7.000000e-02	1.570000
A0A023GMF8.33	putative rvt 1 fragment	GPI2, Phosphatidylinositol N-acetylglucosaminyltransferase	c301850_g1_i2	Cofactor required for Sp1 transcriptional activation, subunit 3	2.7e-01	Transcription	7.600000e-01	8.100000e-01	1.570000
A0A023GPD0.0	proteasome subunit beta type fragment	Pr_beta_C, Proteasome beta subunits C terminal	c278330_g1_i8	20S proteasome, regulatory subunit beta type PSMB7/PSMB10/PUP1	2.0e-03	Posttranslational modification, protein turnover, chaperones	0.000000e+00	1.570000e+00	1.570000
B7QBX1.1	putative uncharacterized protein	DUF3795, Protein of unknown function (DUF3795)	c312595_g1_i2	E3 ubiquitin ligase interacting with arginine methyltransferase	1.0e-03	Posttranslational modification, protein turnover, chaperones	1.100000e-01	1.460000e+00	1.570000
G3MIL0.0	putative uncharacterized protein fragment	CBM_14, Chitin binding Peritrophin-A domain	c291543_g1_i2	T-type voltage-gated Ca2+ channel, pore-forming alpha1I subunit	6.7e-02	Inorganic ion transport and metabolism, Signal transduction mechanisms	1.270000e+00	3.000000e-01	1.570000
L7LR88.0	putative n acetylglucosaminyl phosphatidylinositol de n acetylase	PIG-L, GlcNAc-PI de-N-acetylase	c279043_g1_i2	N-acetylglucosaminyl phosphatidylinositol de-N-acetylase	7.0e-46	Cell wall/membrane/envelope biogenesis	3.400000e-01	1.230000e+00	1.570000
L7LUS6.1	putative na+ independent clhco3 exchanger ae1	HCO3_cotransp, HCO3- transporter family	c302055_g2_i4	GTPase-activator protein	2.6e-02	Signal transduction mechanisms	1.010000e+00	5.600000e-01	1.570000
L7M084.0	uncharacterized protein	Fucokinase, L-fucokinase	c312160_g1_i1	Low-density lipoprotein receptors containing Ca2+-binding EGF-like domains	6.6e-02	Signal transduction mechanisms	3.950000e-01	1.175000e+00	1.570000
L7M9R0.0	putative organic anion transporter	OATP, Organic Anion Transporter Polypeptide (OATP) family	c311166_g1_i3	Organic anion transporter	3.0e-135	Secondary metabolites biosynthesis, transport and catabolism	1.280000e+00	2.900000e-01	1.570000
L7MF56.0	putative ankyrin fragment	Ank_2, Ankyrin repeats (3 copies)	c275880_g2_i2	Ankyrin	2.0e-70	Cell wall/membrane/envelope biogenesis	5.300000e-01	1.040000e+00	1.570000
L7MHG4.0	uncharacterized protein fragment	C1_1, Phorbol esters/diacylglycerol binding domain (C1 domain)	c309376_g1_i3	Ras GTPase effector RASSF2	1.0e-65	Signal transduction mechanisms	1.000000e-01	1.470000e+00	1.570000
L7MJE6.1	uncharacterized protein fragment	Retrotrans_gag, Retrotransposon gag protein	c227645_g1_i1	Sodium-neurotransmitter symporter	2.2e-01	Signal transduction mechanisms	0.000000e+00	1.570000e+00	1.570000
V5HBF0.1	putative nuclease harbi1 like protein fragment	zf-PHD-like, PHD/FYVE-zinc-finger like domain	c303534_g1_i4	Predicted transposase	4.7e-02	Replication, recombination and repair	2.500000e-01	1.320000e+00	1.570000
V5IDK5.0	putative solute carrier family 13 member 2	Na_sulph_symp, Sodium:sulfate symporter transmembrane region	c311612_g1_i3	Na+/dicarboxylate, Na+/tricarboxylate and phosphate transporters	8.0e-38	Inorganic ion transport and metabolism	1.330000e+00	2.400000e-01	1.570000
L7MET7.2	uncharacterized protein fragment	HCV_NS1, Hepatitis C virus non-structural protein E2/NS1	c284549_g1_i1	Metalloendopeptidase family - mitochondrial intermediate peptidase	3.8e-02	Posttranslational modification, protein turnover, chaperones	7.750000e-01	8.050000e-01	1.580000
V5HBB8.1	putative solute carrier family 5 iodide transporter fragment	TcpE, TcpE family	c307432_g1_i1	Na+:iodide/myo-inositol/multivitamin symporters	2.0e-07	Inorganic ion transport and metabolism	1.410000e+00	1.700000e-01	1.580000
V5HR49.0	putative cdp alcohol phosphatidyltransferasephosphatidylglycerol phosphate synthase	CDP-OH_P_transf, CDP-alcohol phosphatidyltransferase	c307138_g1_i6	CDP-alcohol phosphatidyltransferase/Phosphatidylglycerol-phosphate synthase	5.0e-51	Lipid transport and metabolism	4.100000e-01	1.170000e+00	1.580000
A0A023GLG7.0	putative acyl coa synthetase fragment	AMP-binding, AMP-binding enzyme	c285195_g1_i2	Acyl-CoA synthetase	2.0e-44	Lipid transport and metabolism	8.600000e-01	7.200000e-01	1.580000
B7P3H6.0	skeletrophin putative	Ank_2, Ankyrin repeats (3 copies)	c306091_g1_i1	Ankyrin	4.0e-30	Cell wall/membrane/envelope biogenesis	8.000000e-01	7.800000e-01	1.580000
B7P469.0	putative uncharacterized protein	zf-HC5HC2H_2, PHD-zinc-finger like domain	c306882_g1_i1	Meprin A metalloprotease	3.3e-01	Posttranslational modification, protein turnover, chaperones	1.540000e+00	4.000000e-02	1.580000
G3MQB1.1	putative uncharacterized protein	Pyr_redox_dim, Pyridine nucleotide-disulphide oxidoreductase, dimerization domain	c259277_g1_i1	Pyridine nucleotide-disulphide oxidoreductase	6.0e-49	Secondary metabolites biosynthesis, transport and catabolism	8.500000e-02	1.495000e+00	1.580000
G3MSK8.1	putative uncharacterized protein	Salp15, Salivary protein of 15kDa inhibits CD4+ T cell activation	c102906_g1_i1	C1-tetrahydrofolate synthase	6.0e-01	Coenzyme transport and metabolism	1.480000e+00	1.000000e-01	1.580000
L7LSR2.0	putative monolaris	CDC45, CDC45-like protein	c260504_g1_i3	Dihydroorotate dehydrogenase	7.8e-01	Nucleotide transport and metabolism	1.580000e+00	0.000000e+00	1.580000
L7LTK1.6	putative salivary lipocalin	PTPA, Phosphotyrosyl phosphate activator (PTPA) protein	c262758_g1_i6	Permease of the major facilitator superfamily	4.4e-01	Carbohydrate transport and metabolism	3.100000e-01	1.270000e+00	1.580000
L7LW11.5	putative tick transposon	RVT_1, Reverse transcriptase (RNA-dependent DNA polymerase)	c289746_g1_i3	Proteins containing BTB/POZ and Kelch domains, involved in regulatory/signal transduction processes	5.0e-06	Signal transduction mechanisms, General function prediction only	8.000000e-02	1.500000e+00	1.580000
L7LWN2.7	putative tick transposon	TP2, Nuclear transition protein 2	c289547_g1_i1	Uncharacterized conserved protein	1.0e+00	Function unknown	9.000000e-02	1.490000e+00	1.580000
L7M4T2.0	putative zinc carboxypeptidase	Peptidase_M14, Zinc carboxypeptidase	c310312_g1_i1	Zinc carboxypeptidase	1.0e-100	Amino acid transport and metabolism	6.033333e-01	9.766667e-01	1.580000
L7MLH5.3	uncharacterized protein fragment	EzrA, Septation ring formation regulator, EzrA	c160403_g1_i1	Ca2+-modulated nonselective cation channel polycystin	2.5e-02	Inorganic ion transport and metabolism, Signal transduction mechanisms	0.000000e+00	1.580000e+00	1.580000
L7MKE1.11	putative tick transposon fragment	RVT_1, Reverse transcriptase (RNA-dependent DNA polymerase)	c285931_g7_i1	Uncharacterized integral membrane protein	2.7e-01	Function unknown	3.140000e-01	1.272000e+00	1.586000
A0A023FJE3.0	uncharacterized protein	HMG_box, HMG (high mobility group) box	c286563_g2_i1	HMG-box transcription factor	2.0e-43	Transcription	1.305000e+00	2.850000e-01	1.590000
B7PPG3.0	endonucleasereverse transcriptase putative	7tm_1, 7 transmembrane receptor (rhodopsin family)	c292498_g2_i2	Homoserine dehydrogenase	4.8e-01	Amino acid transport and metabolism	3.500000e-01	1.240000e+00	1.590000
B7Q1V9.0	putative uncharacterized protein	Gag_spuma, Spumavirus gag protein	c293920_g1_i1	Predicted pseudouridylate synthase	1.2e+00	RNA processing and modification, Translation, ribosomal structure and biogenesis	4.600000e-01	1.130000e+00	1.590000
B7Q7V9.0	sulfotransferase putative	Sulfotransfer_1, Sulfotransferase domain	c305283_g1_i2	Sulfotransferase	2.0e-46	General function prediction only	7.450000e-01	8.450000e-01	1.590000
G3MGK4.0	putative uncharacterized protein fragment	cwf21, cwf21 domain	c284290_g4_i1	Oligoribonuclease (3'->5' exoribonuclease)	2.8e-01	RNA processing and modification	3.800000e-01	1.210000e+00	1.590000
L7MJG5.0	putative proteasomal atpase associated factor 1 fragment	NADH_Oxid_Nqo15, NADH-quinone oxidoreductase chain 15	c304722_g5_i3	WD repeat protein WDR4	5.0e-04	Function unknown	3.800000e-01	1.210000e+00	1.590000
L7MKX5.0	putative tick transposon fragment	RVP_2, Retroviral aspartyl protease	c208466_g1_i1	E3 ubiquitin ligase interacting with arginine methyltransferase	5.1e-02	Posttranslational modification, protein turnover, chaperones	2.100000e-01	1.380000e+00	1.590000
V5HCM2.0	putative secreted protein	HCV_NS5a_C, HCV NS5a protein C-terminal region	c201422_g1_i2	Cadherin EGF LAG seven-pass G-type receptor	8.9e-02	Signal transduction mechanisms	8.600000e-01	7.300000e-01	1.590000
V5HZD2.0	putative e3 ubiquitin protein ligase trim33 fragment	zf-B_box, B-box zinc finger	c286761_g1_i1	Predicted E3 ubiquitin ligase	1.0e-05	Posttranslational modification, protein turnover, chaperones	3.900000e-01	1.200000e+00	1.590000
A0A023GJQ2.2	uncharacterized protein fragment	Pex24p, Integral peroxisomal membrane peroxin	c292602_g1_i7	Phosphatidylinositol transfer protein SEC14 and related proteins	2.0e-05	Lipid transport and metabolism	1.340000e+00	2.500000e-01	1.590000
K7N8D7.0	cuticular protein fragment	Chitin_bind_4, Insect cuticle protein	c291374_g1_i1	U4/U6-associated splicing factor PRP4	1.1e-01	RNA processing and modification	1.060000e+00	5.300000e-01	1.590000
L7LQK3.1	putative tick salivary metalloprotease	Reprolysin_4, Metallo-peptidase family M12B Reprolysin-like	c260900_g1_i2	Low-density lipoprotein receptors containing Ca2+-binding EGF-like domains	3.6e-01	Signal transduction mechanisms	1.480000e+00	1.100000e-01	1.590000
L7LR04.4	putative group i salivary lipocalin	Sec7, Sec7 domain	c245175_g1_i1	Alpha-1,2 glucosyltransferase/transcriptional activator	1.2e+00	Posttranslational modification, protein turnover, chaperones, Transcription, Lipid transport and metabolism, Signal transduction mechanisms	3.100000e-01	1.280000e+00	1.590000
L7LVQ9.1	putative tick transposon	RVT_1, Reverse transcriptase (RNA-dependent DNA polymerase)	c295021_g1_i2	Protein interacting with poly(A)-binding protein	3.5e-01	RNA processing and modification	6.800000e-01	9.100000e-01	1.590000
L7LYI6.2	uncharacterized protein	EpsG, EpsG family	c296268_g1_i4	E3 ubiquitin protein ligase	1.7e-02	Posttranslational modification, protein turnover, chaperones	1.040000e+00	5.500000e-01	1.590000
L7M5F1.0	putative formin	FH2, Formin Homology 2 Domain	c298572_g1_i5	Rho GTPase effector BNI1 and related formins	4.0e-38	Signal transduction mechanisms, Cytoskeleton	1.750000e-01	1.415000e+00	1.590000
L7M912.0	putative mucin 17	Nucleic_acid_bd, Putative nucleic acid-binding region	c306242_g1_i1	WASP-interacting protein VRP1/WIP, contains WH2 domain	3.4e-02	Cytoskeleton	6.000000e-02	1.530000e+00	1.590000
L7MB92.8	putative tick transposon fragment	Rota_NS53, Rotavirus RNA-binding Protein 53 (NS53)	c293563_g2_i1	60S ribosomal protein L13a	2.1e-01	Translation, ribosomal structure and biogenesis	1.480000e+00	1.100000e-01	1.590000
L7MD77.0	putative tick transposon fragment	Exo_endo_phos_2, Endonuclease-reverse transcriptase	c205230_g1_i2	Uncharacterized conserved protein	1.0e+00	Function unknown	2.000000e-02	1.570000e+00	1.590000
L7MMC5.10	putative tick transposon fragment	DUF4659, Domain of unknown function (DUF4659)	c285098_g1_i1	G protein-coupled receptor	2.0e-01	Signal transduction mechanisms	1.490000e+00	1.000000e-01	1.590000
L7MK59.0	putative mif4g domain containing protein fragment	UPF0561, Uncharacterized protein family UPF0561	c293096_g1_i1	Uncharacterized conserved protein	9.0e-01	Function unknown	8.850000e-01	7.100000e-01	1.595000
B7QKS7.0	low density lipoprotein receptor putative	Ldl_recept_a, Low-density lipoprotein receptor domain class A	c312108_g1_i1	Low-density lipoprotein receptors containing Ca2+-binding EGF-like domains	9.0e-17	Signal transduction mechanisms	4.600000e-01	1.140000e+00	1.600000
B7PCD7.0	abc transporter putative	DUF4645, Domain of unknown function (DUF4645)	c146107_g1_i1	Multidrug resistance-associated protein/mitoxantrone resistance protein, ABC superfamily	2.0e-28	Secondary metabolites biosynthesis, transport and catabolism	5.900000e-01	1.010000e+00	1.600000
B7PS66.0	rnase h putative	Tymo_45kd_70kd, Tymovirus 45/70Kd protein	c308624_g2_i2	Predicted Rho GTPase-activating protein	4.7e-02	General function prediction only	2.600000e-01	1.340000e+00	1.600000
B7PSV0.0	cytochrome p450 putative fragment	p450, Cytochrome P450	c301704_g1_i7	Cytochrome P450 CYP3/CYP5/CYP6/CYP9 subfamilies	2.0e-46	Secondary metabolites biosynthesis, transport and catabolism	6.800000e-01	9.200000e-01	1.600000
B7PWZ6.2	polyprotein of retroviral origin putative fragment	RVT_1, Reverse transcriptase (RNA-dependent DNA polymerase)	c305664_g1_i1	Phosphatidylinositol-4-phosphate 5-kinase and related FYVE finger-containing proteins	4.0e-03	Signal transduction mechanisms	0.000000e+00	1.600000e+00	1.600000
B7Q2M2.0	u1 small nuclear ribonucleoprotein c	HNF-1B_C, Hepatocyte nuclear factor 1 (HNF-1), beta isoform C terminus	c301138_g1_i6	U1 snRNP-specific protein C	6.0e-09	RNA processing and modification	3.000000e-02	1.570000e+00	1.600000
L7LQE0.0	putative da p36 protein	Herpes_UL6, Herpesvirus UL6 like	c284543_g1_i2	Alkyl hydroperoxide reductase, thiol specific antioxidant and related enzymes	8.3e-02	Posttranslational modification, protein turnover, chaperones	8.700000e-01	7.300000e-01	1.600000
L7LU37.0	putative tick transposon	7TMR-DISM_7TM, 7TM diverse intracellular signalling	c311335_g2_i1	N-methyl-D-aspartate receptor glutamate-binding subunit	1.8e-01	Signal transduction mechanisms	4.800000e-01	1.120000e+00	1.600000
L7LVC1.0	uncharacterized protein	TPMT, Thiopurine S-methyltransferase (TPMT)	c279085_g3_i3	Serine/threonine protein kinase RAF	3.2e-02	Signal transduction mechanisms	4.000000e-01	1.200000e+00	1.600000
L7LWT3.1	uncharacterized protein	Srg, Srg family chemoreceptor	c292754_g1_i3	ZYG-1-like serine/threonine protein kinases	7.0e-66	General function prediction only	3.000000e-01	1.300000e+00	1.600000
L7M735.0	putative phosphatidylinositol transfer protein	IP_trans, Phosphatidylinositol transfer protein	c271239_g1_i2	Phosphatidylinositol transfer protein	8.0e-123	Lipid transport and metabolism, Signal transduction mechanisms	2.300000e-01	1.370000e+00	1.600000
L7MAT5.1	putative succinyl coa synthetase beta subunit	Laminin_B, Laminin B (Domain IV)	c291752_g2_i6	GTP-specific succinyl-CoA synthetase, beta subunit	9.0e-92	Energy production and conversion	8.600000e-01	7.400000e-01	1.600000
L7MHS0.0	putative voltage gated calcium channel alpha subunit fragment	Ion_trans, Ion transport protein	c309856_g3_i1	T-type voltage-gated Ca2+ channel, pore-forming alpha1I subunit	5.0e-174	Inorganic ion transport and metabolism, Signal transduction mechanisms	1.260000e+00	3.400000e-01	1.600000
L7MIK6.0	uncharacterized protein fragment	DUF3584, Protein of unknown function (DUF3584)	c304530_g1_i6	Myosin class II heavy chain	6.0e-09	Cytoskeleton	7.900000e-01	8.100000e-01	1.600000
L7MJE4.1	putative c2h2 type zn finger protein fragment	zf-H2C2_2, Zinc-finger double domain	c300021_g3_i1	C2H2-type Zn-finger protein	2.0e-05	Transcription	3.450000e-01	1.255000e+00	1.600000
L7MJS1.0	uncharacterized protein fragment	7TM_GPCR_Srx, Serpentine type 7TM GPCR chemoreceptor Srx	c307560_g2_i2	Cell surface glycoprotein STIM, contains SAM domain	6.0e-40	General function prediction only	7.500000e-01	8.500000e-01	1.600000
L7MLB7.1	uncharacterized protein fragment	COPI_C, Coatomer (COPI) alpha subunit C-terminus	c312420_g3_i1	Adaptor protein NUMB	2.2e-01	Signal transduction mechanisms	2.300000e-01	1.370000e+00	1.600000
L7MLL5.0	putative ubiquitin protein ligase fragment	UQ_con, Ubiquitin-conjugating enzyme	c297492_g2_i3	Ubiquitin-protein ligase	1.0e-86	Posttranslational modification, protein turnover, chaperones	8.200000e-01	7.800000e-01	1.600000
G3MPX3.0	putative uncharacterized protein	Carb_anhydrase, Eukaryotic-type carbonic anhydrase	c305435_g1_i1	Carbonic anhydrase	1.0e-35	General function prediction only	7.050000e-01	9.000000e-01	1.605000
A0A023G8J5.4	putative rte ele1 orf1 h 1e 60 j 4	SF3b10, Splicing factor 3B subunit 10 (SF3b10)	c258495_g1_i1	Predicted membrane protein	3.1e+00	Function unknown	8.600000e-01	7.500000e-01	1.610000
A0A023GK88.0	putative kinesin light chain fragment	MADF_DNA_bdg, Alcohol dehydrogenase transcription factor Myb/SANT-like	c308657_g1_i2	Kinesin light chain	4.0e-02	Cytoskeleton	8.200000e-01	7.900000e-01	1.610000
A0A023GNV2.0	putative vesicle coat complex ap 2 alpha subunit	Adaptin_N, Adaptin N terminal region	c293134_g2_i2	Vesicle coat complex AP-2, alpha subunit	1.0e-94	Intracellular trafficking, secretion, and vesicular transport	4.800000e-01	1.130000e+00	1.610000
B7PBC1.1	helicase putative	SNF2_N, SNF2 family N-terminal domain	c305433_g2_i5	RNA polymerase II transcription termination factor TTF2/lodestar, DEAD-box superfamily	6.0e-58	Transcription, Replication, recombination and repair	9.750000e-02	1.512500e+00	1.610000
B7PKF3.0	cuticular protein putative	Chitin_bind_4, Insect cuticle protein	c245041_g1_i1	Molybdopterin biosynthesis protein	1.4e-01	Coenzyme transport and metabolism	6.100000e-01	1.000000e+00	1.610000
G3MQH5.1	putative uncharacterized protein	Histidinol_dh, Histidinol dehydrogenase	c289965_g2_i6	Molecular chaperone (DnaJ superfamily)	1.0e-88	Posttranslational modification, protein turnover, chaperones	9.200000e-01	6.900000e-01	1.610000
G3MTQ0.0	putative uncharacterized protein	PRMT5, PRMT5 arginine-N-methyltransferase	c288146_g1_i1	Putative u4/u6 small nuclear ribonucleoprotein	1.2e-02	RNA processing and modification	9.100000e-01	7.000000e-01	1.610000
L7LWB3.0	putative selenoprotein n	BCAS3, Breast carcinoma amplified sequence 3	c309194_g1_i3	Predicted seven transmembrane receptor - rhodopsin family	8.1e-01	Signal transduction mechanisms	2.000000e-01	1.410000e+00	1.610000
L7LZN1.0	trna guanine37 n1 methyltransferase	cwf18, cwf18 pre-mRNA splicing factor	c287472_g1_i1	Uncharacterized conserved protein	5.0e-17	Function unknown	1.800000e-01	1.430000e+00	1.610000
L7M987.2	uncharacterized protein	PSI, Plexin repeat	c306711_g1_i1	Transcription factor OCT-1, contains POU and HOX domains	4.0e-03	Transcription	1.900000e-01	1.420000e+00	1.610000
L7MB85.0	putative m13 family peptidase	Peptidase_M13_N, Peptidase family M13	c308820_g2_i4	M13 family peptidase	6.0e-132	Amino acid transport and metabolism	9.000000e-01	7.100000e-01	1.610000
L7MGR0.0	putative chromatin remodeling complex swisnf component swi2 fragment	DUF4208, Domain of unknown function (DUF4208)	c299196_g1_i5	Chromodomain-helicase DNA-binding protein	5.0e-26	Transcription	1.500000e-01	1.460000e+00	1.610000
A0A023FZ40.1	putative secreted protein	Salp15, Salivary protein of 15kDa inhibits CD4+ T cell activation	c316089_g1_i1	Teneurin-1 and related extracellular matrix proteins, contain EGF-like repeats	2.7e-02	Signal transduction mechanisms, Extracellular structures	0.000000e+00	1.610000e+00	1.610000
B7P1V0.2	type iv inositol 5 phosphatase putative	Hydant_A_N, Hydantoinase/oxoprolinase N-terminal region	c298659_g1_i10	Aspartate aminotransferase/Glutamic oxaloacetic transaminase AAT1/GOT2	8.9e-01	Amino acid transport and metabolism	5.600000e-01	1.050000e+00	1.610000
B7Q2H3.0	putative uncharacterized protein fragment	Auxin_resp, Auxin response factor	c286265_g2_i4	Tam3-transposase (Ac family)	7.0e-05	Replication, recombination and repair	5.000000e-01	1.110000e+00	1.610000
B7QN74.0	elongation of very long chain fatty acids protein	ELO, GNS1/SUR4 family	c287670_g1_i2	Fatty acyl-CoA elongase/Polyunsaturated fatty acid specific elongation enzyme	1.0e-39	Lipid transport and metabolism	1.580000e+00	3.000000e-02	1.610000
G3MMD0.0	putative uncharacterized protein	Abhydrolase_6, Alpha/beta hydrolase family	c297552_g1_i2	Predicted hydrolase/acyltransferase (alpha/beta hydrolase superfamily)	3.0e-88	General function prediction only	1.110000e+00	5.000000e-01	1.610000
L7M6U1.0	putative glycosylphosphatidylinositol anchor synthesis protein	PigN, Phosphatidylinositolglycan class N (PIG-N)	c300177_g1_i1	Glycosylphosphatidylinositol anchor synthesis protein	1.0e-43	Signal transduction mechanisms	2.900000e-01	1.320000e+00	1.610000
L7M6Z3.0	putative negative regulator of transcription	Not1, CCR4-Not complex component, Not1	c280433_g3_i6	Negative regulator of transcription	0.0e+00	Transcription	2.600000e-01	1.350000e+00	1.610000
L7MH95.0	putative tgfbeta induced transcription factor fragment	DUF1509, Protein of unknown function (DUF1509)	c249722_g1_i1	beta-1,6-N-acetylglucosaminyltransferase, contains WSC domain	2.6e-01	Carbohydrate transport and metabolism, Posttranslational modification, protein turnover, chaperones	2.500000e-01	1.360000e+00	1.610000
V5IGT7.0	putative viral reproduction fragment	Myb_DNA-bind_4, Myb/SANT-like DNA-binding domain	c298323_g1_i2	Transcription factor GT-2 and related proteins, contains trihelix DNA-binding/SANT domain	4.0e-10	Transcription	6.000000e-02	1.550000e+00	1.610000
G3MSY9.3	putative uncharacterized protein	DDE_1, DDE superfamily endonuclease	c308975_g1_i1	Ankyrin	2.0e-11	Cell wall/membrane/envelope biogenesis	4.970000e-01	1.116000e+00	1.613000
V5IHX2.0	putative dihydroxyacetone kinaseglycerone kinase	Dak2, DAK2 domain	c300084_g1_i3	Dihydroxyacetone kinase/glycerone kinase	5.0e-31	Carbohydrate transport and metabolism	1.235000e+00	3.800000e-01	1.615000
A0A023GL51.0	putative synaptic vesicle transporter svop	Sugar_tr, Sugar (and other) transporter	c279145_g1_i4	Synaptic vesicle transporter SVOP and related transporters (major facilitator superfamily)	1.0e-76	General function prediction only	1.150000e+00	4.700000e-01	1.620000
B7PX94.0	zinc finger c4 type putative	Hormone_recep, Ligand-binding domain of nuclear hormone receptor	c276805_g1_i4	Hepatocyte nuclear factor 4 and similar steroid hormone receptors	2.0e-87	Transcription	1.420000e+00	2.000000e-01	1.620000
B7QHI5.1	putative uncharacterized protein	EII-Sor, PTS system sorbose-specific iic component	c295559_g1_i1	Myosin class I heavy chain	7.2e-01	Cytoskeleton	4.300000e-01	1.190000e+00	1.620000
B7QJ77.0	putative uncharacterized protein	DDE_Tnp_1_7, Transposase IS4	c309186_g1_i2	MAPK-activating protein DENN	7.7e-01	Signal transduction mechanisms	4.400000e-01	1.180000e+00	1.620000
C9W1U5.0	histamine binding protein fragment	His_binding, Tick histamine binding protein	c289910_g1_i1	RNAse L inhibitor, ABC superfamily	8.4e-01	RNA processing and modification	1.800000e-01	1.440000e+00	1.620000
L7LX86.0	putative mediator complex subunit 25	Med25_VWA, Mediator complex subunit 25 von Willebrand factor type A	c299476_g1_i1	U1 snRNP component	1.0e-05	Transcription	1.500000e-01	1.470000e+00	1.620000
L7M4E2.1	uncharacterized protein	Vps26, Vacuolar protein sorting-associated protein 26	c298588_g2_i2	SPRY domain-containing proteins	5.0e-13	General function prediction only	4.300000e-01	1.190000e+00	1.620000
L7MLT6.2	putative trna dihydrouridine synthase fragment	Inhibitor_I68, Carboxypeptidase inhibitor I68	c299528_g1_i1	tRNA-dihydrouridine synthase	6.0e-122	Translation, ribosomal structure and biogenesis	1.440000e+00	1.800000e-01	1.620000
B7PEI8.0	putative uncharacterized protein	Imp-YgjV, Bacterial inner membrane protein	c304308_g1_i3	Leucine rich repeat proteins, some proteins contain F-box	6.0e-11	General function prediction only	9.000000e-02	1.530000e+00	1.620000
B7PRK7.0	putative uncharacterized protein	Claudin_2, PMP-22/EMP/MP20/Claudin tight junction	c286021_g2_i1	NMDA selective glutamate-gated ion channel receptor subunit GRIN1	6.9e-01	Inorganic ion transport and metabolism, Amino acid transport and metabolism, Signal transduction mechanisms	3.000000e-01	1.320000e+00	1.620000
B7Q873.0	putative uncharacterized protein	AAA_33, AAA domain	c296933_g1_i3	Topoisomerase I-binding arginine-serine-rich protein	9.5e-02	Transcription	6.050000e-01	1.015000e+00	1.620000
B7QBF3.2	abc transporter putative fragment	zf-SNAP50_C, snRNA-activating protein of 50kDa MW C terminal	c297312_g2_i1	Multidrug resistance-associated protein/mitoxantrone resistance protein, ABC superfamily	1.0e-101	Secondary metabolites biosynthesis, transport and catabolism	1.060000e+00	5.600000e-01	1.620000
B7QIK4.0	suppressor protein srp40 putative	MIP-T3, Microtubule-binding protein MIP-T3	c308741_g1_i10	Splicing coactivator SRm160/300, subunit SRm300	4.0e-10	RNA processing and modification	4.000000e-02	1.580000e+00	1.620000
G3MSE6.0	putative uncharacterized protein	Fer4_7, 4Fe-4S dicluster domain	c293186_g2_i2	NADH:ubiquinone oxidoreductase, NDUFS8/23 kDa subunit	2.0e-75	Energy production and conversion	0.000000e+00	1.620000e+00	1.620000
L7M769.0	phosphoinositide phospholipase c	PI-PLC-X, Phosphatidylinositol-specific phospholipase C, X domain	c307699_g1_i5	Phospholipase C	0.0e+00	Lipid transport and metabolism	2.600000e-01	1.360000e+00	1.620000
L7MBM4.7	putative 28 kda metastriate family member	Plasmodium_Vir, Plasmodium vivax Vir protein	c277587_g1_i6	Amino acid transporters	2.3e-01	Amino acid transport and metabolism	1.220000e+00	4.000000e-01	1.620000
L7MFC3.0	putative tick transposon fragment	DUF4572, Domain of unknown function (DUF4572)	c306534_g1_i9	SpoU rRNA Methylase family protein	7.9e-01	Translation, ribosomal structure and biogenesis	1.540000e+00	8.000000e-02	1.620000
L7MKV6.1	putative zinc finger protein fragment	zf-rbx1, RING-H2 zinc finger	c308325_g2_i1	Histone transcription regulator HIRA, WD repeat superfamily	1.4e-01	Cell cycle control, cell division, chromosome partitioning, Transcription	6.400000e-01	9.800000e-01	1.620000
V5H885.0	putative intraflagellar transport 74 protein fragment	PKK, Polo kinase kinase	c289718_g6_i8	Uncharacterized conserved protein	8.0e-06	Function unknown	6.000000e-01	1.020000e+00	1.620000
A0A023G128.17	putative endonuclease reverse transcriptase	Glyco_transf_22, Alg9-like mannosyltransferase family	c222077_g1_i1	RAS signaling inhibitor ST5	9.7e-01	Signal transduction mechanisms	2.833333e-01	1.340000e+00	1.623333
G3MQW3.0	putative uncharacterized protein	Sulfotransfer_1, Sulfotransferase domain	c263850_g1_i1	Sulfotransferase	2.0e-42	General function prediction only	1.426667e+00	1.966667e-01	1.623333
B7Q4L7.0	abc transporter putative fragment	ABC_tran, ABC transporter	c311311_g1_i2	Multidrug resistance-associated protein/mitoxantrone resistance protein, ABC superfamily	1.0e-33	Secondary metabolites biosynthesis, transport and catabolism	3.900000e-01	1.240000e+00	1.630000
G3MME0.0	putative uncharacterized protein	Sulfotransfer_1, Sulfotransferase domain	c293400_g1_i1	Sulfotransferase	4.0e-57	General function prediction only	5.800000e-01	1.050000e+00	1.630000
G3MQ92.0	putative uncharacterized protein	Paramecium_SA, Paramecium surface antigen domain	c283730_g1_i2	Fibrillins and related proteins containing Ca2+-binding EGF-like domains	2.0e-06	Signal transduction mechanisms	1.450000e+00	1.800000e-01	1.630000
L7LSX8.0	putative group i salivary lipocalin	His_binding, Tick histamine binding protein	c280260_g1_i1	Fatty acid desaturase	8.6e-01	Lipid transport and metabolism	1.510000e+00	1.200000e-01	1.630000
L7LV34.2	putative tick transposon	RVT_1, Reverse transcriptase (RNA-dependent DNA polymerase)	c303915_g1_i1	Tyrosine kinases	2.9e-01	Signal transduction mechanisms	2.550000e-01	1.375000e+00	1.630000
L7LX93.0	putative tick transposon	MFS_2, MFS/sugar transport protein	c207132_g1_i1	Uncharacterized conserved protein	4.5e-01	Function unknown	1.600000e-01	1.470000e+00	1.630000
L7M153.3	putative tick transposon	DUF3524, Domain of unknown function (DUF3524)	c274375_g1_i4	P-type ATPase	2.9e-01	Inorganic ion transport and metabolism	6.000000e-01	1.030000e+00	1.630000
L7M4V1.1	uncharacterized protein	Methyltransf_31, Methyltransferase domain	c289497_g1_i3	Methyltransferase	2.0e-12	General function prediction only	3.350000e-01	1.295000e+00	1.630000
L7MLL4.5	uncharacterized protein fragment	Fer4_11, 4Fe-4S dicluster domain	c264532_g1_i3	Uncharacterized conserved protein	4.0e-106	Function unknown	0.000000e+00	1.630000e+00	1.630000
L7MLT6.3	putative trna dihydrouridine synthase fragment	Ycf1, Ycf1	c299528_g1_i1	tRNA-dihydrouridine synthase	6.0e-122	Translation, ribosomal structure and biogenesis	1.390000e+00	2.400000e-01	1.630000
A0A023GJ35.0	putative glycerol 3 phosphate dehydrogenasedihydroxyacetone 3 phosphate reductase	NAD_Gly3P_dh_C, NAD-dependent glycerol-3-phosphate dehydrogenase C-terminus	c307387_g1_i1	Glycerol-3-phosphate dehydrogenase/dihydroxyacetone 3-phosphate reductase	5.0e-81	Energy production and conversion	1.120000e+00	5.100000e-01	1.630000
L7MB92.9	putative tick transposon fragment	RVT_1, Reverse transcriptase (RNA-dependent DNA polymerase)	c293563_g2_i1	60S ribosomal protein L13a	2.1e-01	Translation, ribosomal structure and biogenesis	5.000000e-02	1.580000e+00	1.630000
V5HEV5.0	putative g protein alpha subunit	G-alpha, G-protein alpha subunit	c311481_g1_i5	G-protein alpha subunit (small G protein superfamily)	0.0e+00	Cell cycle control, cell division, chromosome partitioning, Signal transduction mechanisms	5.200000e-01	1.110000e+00	1.630000
L7MJY8.2	putative tout velu fragment	Glyco_transf_64, Glycosyl transferase family 64 domain	c184206_g1_i1	Cytochrome c oxidase, subunit Vb/COX4	1.4e-01	Energy production and conversion	2.100000e-01	1.425000e+00	1.635000
A0A023FFB0.0	putative secreted protein fragment	TIL, Trypsin Inhibitor like cysteine rich domain	c299161_g1_i2	Insulin/growth factor receptor (contains protein kinase domain)	2.0e-01	Signal transduction mechanisms	9.400000e-01	7.000000e-01	1.640000
A0A023G603.0	putative secreted mucin fragment	DUF3587, Protein of unknown function (DUF3587)	c259977_g1_i5	Receptor-activated Ca2+-permeable cation channels (STRPC family)	1.2e-01	Inorganic ion transport and metabolism, Signal transduction mechanisms	1.640000e+00	0.000000e+00	1.640000
A0A023GFX8.40	putative exo endo phos fragment	SARG, Specifically androgen-regulated gene protein	c312759_g6_i2	K+ channel subunit	2.0e-01	Inorganic ion transport and metabolism	4.600000e-01	1.180000e+00	1.640000
A0A023GKX0.2	putative tigger transposase	HTH_Tnp_Tc5, Tc5 transposase DNA-binding domain	c281498_g2_i1	DNA-binding centromere protein B (CENP-B)	4.0e-06	Chromatin structure and dynamics, Cell cycle control, cell division, chromosome partitioning	3.650000e-01	1.275000e+00	1.640000
L7M1P4.1	putative tick transposon	DUF159, Uncharacterized ACR, COG2135	c303184_g1_i1	Tumor differentially expressed (TDE) protein	1.4e+00	Function unknown	5.000000e-01	1.140000e+00	1.640000
L7ME35.1	putative glycogen synthase fragment	Glycogen_syn, Glycogen synthase	c296174_g1_i1	Amino acid transporters	3.8e-01	Amino acid transport and metabolism	3.350000e-01	1.305000e+00	1.640000
L7MMB3.12	putative tick transposon fragment	DUF3684, Protein of unknown function (DUF3684)	c302724_g1_i1	Ubiquitin-specific protease	1.6e-01	Posttranslational modification, protein turnover, chaperones	1.700000e-01	1.470000e+00	1.640000
A0A023FJJ3.0	putative gentisate 12 dioxygenase fragment	HgmA, homogentisate 1,2-dioxygenase	c295200_g3_i2	Homogentisate 1,2-dioxygenase	0.0e+00	Amino acid transport and metabolism	8.850000e-01	7.550000e-01	1.640000
A0A023FK97.0	putative cytoskeletal protein adducin	DUF4441, Domain of unknown function (DUF4441)	c284587_g1_i4	Cytoskeletal protein Adducin	5.0e-03	Signal transduction mechanisms, Cytoskeleton	6.800000e-01	9.600000e-01	1.640000
A0A023GKX0.1	putative tigger transposase	Glyco_hydro_32N, Glycosyl hydrolases family 32 N-terminal domain	c281498_g2_i1	DNA-binding centromere protein B (CENP-B)	4.0e-06	Chromatin structure and dynamics, Cell cycle control, cell division, chromosome partitioning	8.100000e-01	8.300000e-01	1.640000
A0A034WZ46.0	secreted protein 37 fragment	Daxx, Daxx Family	c282508_g1_i1	Putative methionine aminopeptidase	5.0e-03	Posttranslational modification, protein turnover, chaperones	1.530000e+00	1.100000e-01	1.640000
B7P0Z3.0	putative uncharacterized protein	MIB_HERC2, Mib_herc2	c310528_g1_i1	Uncharacterized conserved protein, contains ZZ-type Zn-finger	4.0e-42	General function prediction only	2.900000e-01	1.350000e+00	1.640000
B7PTN2.0	putative uncharacterized protein	Filamin, Filamin/ABP280 repeat	c308482_g1_i1	Actin-binding cytoskeleton protein, filamin	6.0e-112	Cytoskeleton	7.700000e-01	8.700000e-01	1.640000
B7Q7P1.1	putative uncharacterized protein	Cytidylate_kin2, Cytidylate kinase-like family	c295507_g1_i3	Branched chain aminotransferase BCAT1, pyridoxal phosphate enzymes type IV superfamily	1.7e-01	Amino acid transport and metabolism	1.600000e+00	4.000000e-02	1.640000
L7LWG5.0	uncharacterized protein	DUF4613, Domain of unknown function (DUF4613)	c281185_g2_i5	beta-1,6-N-acetylglucosaminyltransferase, contains WSC domain	6.1e-02	Carbohydrate transport and metabolism, Posttranslational modification, protein turnover, chaperones	5.000000e-02	1.590000e+00	1.640000
L7M4V3.0	putative myosin phosphatase rho interacting protein	PH, PH domain	c312017_g1_i1	F-actin binding protein, regulates actin cytoskeletal organization	3.0e-20	Cytoskeleton	3.900000e-01	1.250000e+00	1.640000
L7M606.0	uncharacterized protein	DUF4380, Domain of unknown function (DUF4380)	c275485_g2_i3	Uncharacterized conserved protein	5.0e-23	Function unknown	3.600000e-01	1.280000e+00	1.640000
L7M8V4.6	putative secreted peptide	Polysacc_synt_3, Polysaccharide biosynthesis protein	c301347_g1_i2	DNA topoisomerase III alpha	5.1e-01	Replication, recombination and repair	8.100000e-01	8.300000e-01	1.640000
V5HAR3.1	putative sugar kinase	NAD_kinase, ATP-NAD kinase	c306808_g2_i1	Predicted sugar kinase	3.0e-26	Carbohydrate transport and metabolism	1.350000e+00	2.900000e-01	1.640000
V5HWA7.0	putative zinc finger protein fragment	zf-H2C2_2, Zinc-finger double domain	c310241_g1_i1	Homeobox transcription factor SIP1	2.0e-08	Transcription	6.600000e-01	9.800000e-01	1.640000
V5GFW0.0	putative conserved secreted protein	PIP49_C, Protein-kinase domain of FAM69	c280803_g1_i1	Splicing factor 3b, subunit 1	4.2e-01	RNA processing and modification	2.800000e-01	1.366667e+00	1.646667
B7QDQ3.0	molecular chaperone putative	DnaJ_CXXCXGXG, DnaJ central domain	c240676_g1_i4	Molecular chaperone (DnaJ superfamily)	5.0e-65	Posttranslational modification, protein turnover, chaperones	1.300000e+00	3.500000e-01	1.650000
B7QM21.0	endothelin converting enzyme putative	Peptidase_M13, Peptidase family M13	c245643_g1_i1	M13 family peptidase	8.0e-05	Amino acid transport and metabolism	1.500000e-02	1.635000e+00	1.650000
G3MS64.0	putative uncharacterized protein	Trypsin, Trypsin	c285311_g1_i3	Trypsin	4.0e-35	Amino acid transport and metabolism	2.300000e-01	1.420000e+00	1.650000
L7LT48.1	putative group i salivary lipocalin	SecA_SW, SecA Wing and Scaffold domain	c70601_g1_i3	von Willebrand factor and related coagulation proteins	8.9e-02	Extracellular structures, Defense mechanisms	0.000000e+00	1.650000e+00	1.650000
L7LYB2.2	putative atp binding protein	DUF2457, Protein of unknown function (DUF2457)	c290257_g1_i1	Mitochondrial Fe/S cluster exporter, ABC superfamily	8.0e-85	Intracellular trafficking, secretion, and vesicular transport	0.000000e+00	1.650000e+00	1.650000
L7M5C8.0	uncharacterized protein	CitX, Apo-citrate lyase phosphoribosyl-dephospho-CoA transferase	c307723_g2_i1	LRR-containing protein	1.0e-08	Function unknown	2.000000e-01	1.450000e+00	1.650000
L7M5M4.0	putative transcription factor gt 2	Myb_DNA-bind_4, Myb/SANT-like DNA-binding domain	c240586_g1_i4	Transcription factor GT-2 and related proteins, contains trihelix DNA-binding/SANT domain	8.0e-11	Transcription	3.500000e-01	1.300000e+00	1.650000
L7M7A7.0	uncharacterized protein	DUF726, Protein of unknown function (DUF726)	c307944_g1_i1	Uncharacterized conserved protein	8.0e-56	Function unknown	1.050000e-01	1.545000e+00	1.650000
L7MDK7.10	putative tick transposon fragment	DUF2808, Protein of unknown function (DUF2808)	c252290_g1_i1	Transcription-coupled repair protein CSB/RAD26 (contains SNF2 family DNA-dependent ATPase domain)	1.6e-01	Transcription, Replication, recombination and repair	1.250000e+00	4.000000e-01	1.650000
L7MEG9.1	putative salivary lipocalin fragment	DUF787, Borrelia burgdorferi protein of unknown function (DUF787)	c262758_g1_i3	Guanine nucleotide exchange factor	3.8e-01	Intracellular trafficking, secretion, and vesicular transport	1.650000e+00	0.000000e+00	1.650000
L7ML10.0	uncharacterized protein fragment	RdRP_2, RNA dependent RNA polymerase	c218368_g1_i1	Highly conserved protein containing a thioredoxin domain	3.7e-01	General function prediction only	1.500000e-01	1.500000e+00	1.650000
L7MMB3.7	putative tick transposon fragment	DDE_Tnp_4, DDE superfamily endonuclease	c302724_g1_i1	Ubiquitin-specific protease	1.6e-01	Posttranslational modification, protein turnover, chaperones	4.300000e-01	1.220000e+00	1.650000
A0A023G1I9.2	putative secreted protein	LCE, Late cornified envelope	c283253_g2_i1	Serine proteinase inhibitor (KU family)	8.3e-02	Posttranslational modification, protein turnover, chaperones	3.000000e-01	1.350000e+00	1.650000
B7PU76.0	putative uncharacterized protein	BACK, BTB And C-terminal Kelch	c307821_g1_i1	Proteins containing BTB/POZ and Kelch domains, involved in regulatory/signal transduction processes	5.0e-161	Signal transduction mechanisms, General function prediction only	2.900000e-01	1.360000e+00	1.650000
L7LUK5.1	putative tick transposon	dDENN, dDENN domain	c270268_g1_i1	Uncharacterized conserved protein	2.6e-02	Function unknown	6.000000e-02	1.590000e+00	1.650000
L7M9W5.1	putative nf kappa b regulator ap20cezanne	zf-RanBP, Zn-finger in Ran binding protein and others	c298587_g2_i10	NF-kappa B regulator AP20/Cezanne	1.0e-48	Signal transduction mechanisms	6.100000e-01	1.045000e+00	1.655000
L7LYL9.2	uncharacterized protein	HAUS4, HAUS augmin-like complex subunit 4	c297993_g4_i3	Ultrahigh sulfur keratin-associated protein	1.5e-01	Extracellular structures	1.410000e+00	2.500000e-01	1.660000
L7M5M8.0	uncharacterized protein	DUF2368, Uncharacterized conserved protein (DUF2368)	c307670_g1_i1	Uncharacterized conserved protein	9.0e-33	Function unknown	5.000000e-01	1.160000e+00	1.660000
L7MMH1.10	putative tick transposon fragment	Sds3, Sds3-like	c312503_g1_i2	Uncharacterized conserved protein	2.0e-02	Function unknown	2.800000e-01	1.380000e+00	1.660000
V5H8S2.2	uncharacterized protein fragment	DUF4206, Domain of unknown function (DUF4206)	c269478_g1_i2	Proteins containing the RNA recognition motif	1.4e-01	General function prediction only	0.000000e+00	1.660000e+00	1.660000
A0A023G6Q8.0	uncharacterized protein fragment	DUF566, Family of unknown function (DUF566)	c309438_g1_i2	Uncharacterized conserved protein	4.4e-01	Function unknown	1.000000e-01	1.560000e+00	1.660000
B7Q9Y6.0	putative uncharacterized protein	Dapper, Dapper	c296602_g1_i1	Aryl-hydrocarbon receptor nuclear translocator	5.0e-04	Transcription	1.400000e-01	1.520000e+00	1.660000
L7LXH4.0	putative veined wing proteinrated song production evidence nas	DM, DM DNA binding domain	c308884_g1_i3	Transcription factor Doublesex	7.0e-13	Transcription	5.000000e-02	1.610000e+00	1.660000
L7MAN4.1	putative tick transposon fragment	RVT_1, Reverse transcriptase (RNA-dependent DNA polymerase)	c258664_g1_i1	Uncharacterized conserved protein	9.9e-02	Function unknown	1.000000e-01	1.560000e+00	1.660000
L7MBF1.1	putative tick transposon fragment	SMC_N, RecF/RecN/SMC N terminal domain	c68584_g1_i1	Glycosylphosphatidylinositol anchor attachment protein GAA1	2.2e-02	Posttranslational modification, protein turnover, chaperones	1.400000e-01	1.520000e+00	1.660000
L7MCH9.0	putative dumpy fragment	Zona_pellucida, Zona pellucida-like domain	c312320_g1_i9	Fibrillins and related proteins containing Ca2+-binding EGF-like domains	6.0e-48	Signal transduction mechanisms	9.000000e-02	1.570000e+00	1.660000
V5IDL8.0	putative myb like swirm and mpn 1 fragment	SWIRM, SWIRM domain	c308035_g1_i1	26S proteasome regulatory complex, subunit RPN11	4.0e-19	Posttranslational modification, protein turnover, chaperones	2.833333e-01	1.380000e+00	1.663333
B7Q7M6.0	putative uncharacterized protein	BBS2_Mid, Ciliary BBSome complex subunit 2, middle region	c306654_g3_i3	HAT (Half-A-TPR) repeat-containing protein	5.4e-01	General function prediction only	7.466667e-01	9.166667e-01	1.663333
L7M485.1	uncharacterized protein	Vps35, Vacuolar protein sorting-associated protein 35	c307224_g1_i5	Amino acid transporter protein	3.2e+00	Amino acid transport and metabolism	2.300000e-01	1.436667e+00	1.666667
B7QDQ5.1	putative uncharacterized protein	DUF4201, Domain of unknown function (DUF4201)	c279181_g1_i14	Xanthine/uracil transporters	3.0e-01	Nucleotide transport and metabolism	4.100000e-01	1.260000e+00	1.670000
B7QNK8.0	putative uncharacterized protein	Myosin_tail_1, Myosin tail	c233466_g1_i1	Myosin class II heavy chain	8.0e-12	Cytoskeleton	8.400000e-01	8.300000e-01	1.670000
H6BG92.0	inorganic pyrophosphatase	Pyrophosphatase, Inorganic pyrophosphatase	c265053_g1_i2	Inorganic pyrophosphatase/Nucleosome remodeling factor, subunit NURF38	3.0e-84	Energy production and conversion	5.900000e-01	1.080000e+00	1.670000
L7LX14.8	putative tick transposon	RVT_1, Reverse transcriptase (RNA-dependent DNA polymerase)	c307236_g1_i3	Predicted MYND Zn-finger protein/hormone receptor interactor	1.7e-01	Transcription	1.000000e-02	1.660000e+00	1.670000
L7M791.0	putative patj	PDZ, PDZ domain (Also known as DHR or GLGF)	c308142_g1_i6	Actin filament-binding protein Afadin	5.0e-12	Cytoskeleton	4.700000e-01	1.200000e+00	1.670000
L7MHG7.0	putative tick transposon fragment	TspO_MBR, TspO/MBR family	c218751_g1_i2	E3 ubiquitin protein ligase	6.0e-01	Posttranslational modification, protein turnover, chaperones	2.500000e-01	1.420000e+00	1.670000
L7MLU3.0	putative serinethreonine protein kin fragment	Ribonuc_2-5A, Ribonuclease 2-5A	c312045_g1_i2	Serine/threonine protein kinase and endoribonuclease ERN1/IRE1, sensor of the unfolded protein response pathway	0.0e+00	Signal transduction mechanisms	5.300000e-01	1.140000e+00	1.670000
T1L459.0	uncharacterized protein	UBA, UBA/TS-N domain	c307709_g1_i2	DNA replication factor/protein phosphatase inhibitor SET/SPR-2	8.6e-01	Replication, recombination and repair	1.200000e-01	1.550000e+00	1.670000
V5II31.0	putative integral to membrane fragment	GOLD_2, Golgi-dynamics membrane-trafficking	c274759_g1_i1	Protein involved in maintenance of Golgi structure and ER-Golgi transport	1.5e-02	Intracellular trafficking, secretion, and vesicular transport	9.500000e-01	7.200000e-01	1.670000
A0A023FWB9.0	uncharacterized protein fragment	Prefoldin_2, Prefoldin subunit	c169588_g1_i1	Molecular chaperone Prefoldin, subunit 4	1.0e-13	Posttranslational modification, protein turnover, chaperones	6.550000e-01	1.015000e+00	1.670000
A0A023GMD1.0	putative traf2 and nck interacting kinase	CNH, CNH domain	c305035_g1_i2	Traf2- and Nck-interacting kinase and related germinal center kinase (GCK) family protein kinases	0.0e+00	Signal transduction mechanisms	3.650000e-01	1.305000e+00	1.670000
A0A023FC85.0	hipothetical protein	DUF3819, Domain of unknown function (DUF3819)	c280208_g2_i1	Predicted small molecule transporter	1.7e-02	Intracellular trafficking, secretion, and vesicular transport	7.250000e-01	9.500000e-01	1.675000
L7M153.8	putative tick transposon	Pox_A51, Poxvirus A51 protein	c274375_g1_i4	P-type ATPase	2.9e-01	Inorganic ion transport and metabolism	4.450000e-01	1.230000e+00	1.675000
L7MHE8.0	putative tick salivary serpin fragment	Serpin, Serpin (serine protease inhibitor)	c294890_g1_i1	Serpin	6.0e-101	Defense mechanisms	3.300000e-01	1.345000e+00	1.675000
A0A023GA69.0	uncharacterized protein fragment	Ycf1, Ycf1	c293136_g1_i3	Transcriptional activator of the JUN family	8.8e-01	Transcription	1.170000e+00	5.100000e-01	1.680000
L7LX71.0	uncharacterized protein	ATG16, Autophagy protein 16 (ATG16)	c288005_g1_i5	Myosin class II heavy chain	4.0e-07	Cytoskeleton	7.400000e-01	9.400000e-01	1.680000
L7LY17.0	uncharacterized protein	B12D, NADH-ubiquinone reductase complex 1 MLRQ subunit	c272758_g1_i1	TPR-containing nuclear phosphoprotein that regulates K(+) uptake	6.5e-02	Inorganic ion transport and metabolism	1.400000e+00	2.800000e-01	1.680000
L7LZM2.1	uncharacterized protein	DUF1825, Domain of unknown function (DUF1825)	c306575_g1_i14	Predicted DHHC-type Zn-finger protein	2.2e-02	General function prediction only	5.500000e-01	1.130000e+00	1.680000
L7MI95.1	putative tick transposon fragment	GAPT, GRB2-binding adapter (GAPT)	c287122_g2_i2	Splicing factor U2AF, large subunit (RRM superfamily)	2.3e-02	RNA processing and modification	4.100000e-01	1.270000e+00	1.680000
V5I3Q9.0	putative mab 21 like cell fate specification fragment	Mab-21, Mab-21 protein	c293964_g1_i7	Mab-21-like cell fate specification proteins	5.0e-04	Signal transduction mechanisms	2.100000e-01	1.470000e+00	1.680000
B7Q7T5.1	zinc finger protein putative fragment	Dimer_Tnp_hAT, hAT family C-terminal dimerization region	c310417_g2_i1	Phosphatidylserine decarboxylase	1.4e-01	Lipid transport and metabolism	3.100000e-01	1.370000e+00	1.680000
L7M8I6.0	uncharacterized protein	Kelch_1, Kelch motif	c310199_g1_i3	Uncharacterized conserved protein, contains kelch repeat	2.0e-164	General function prediction only	3.200000e-01	1.360000e+00	1.680000
L7M8M3.1	putative vacuolar protein	UQ_con, Ubiquitin-conjugating enzyme	c279754_g3_i1	Uncharacterized conserved protein	2.0e-05	Function unknown	6.600000e-01	1.020000e+00	1.680000
A0A023GBQ5.1	putative sodiumsolute symporter ixodes scapularis sodiumsolute symporter fragment	L_HGMIC_fpl, Lipoma HMGIC fusion partner-like protein	c300554_g1_i1	Na+:iodide/myo-inositol/multivitamin symporters	2.0e-24	Inorganic ion transport and metabolism	1.685000e+00	0.000000e+00	1.685000
A0A023GFX8.35	putative exo endo phos fragment	Phage_int_SAM_2, Phage integrase, N-terminal	c312759_g6_i2	K+ channel subunit	2.0e-01	Inorganic ion transport and metabolism	4.100000e-01	1.280000e+00	1.690000
B7QH47.0	putative uncharacterized protein	Raffinose_syn, Raffinose synthase or seed imbibition protein Sip1	c259067_g1_i2	Biotin holocarboxylase synthetase/biotin-protein ligase	1.8e-01	Coenzyme transport and metabolism	5.800000e-01	1.110000e+00	1.690000
F6LCB4.0	engorgement factor alpha protein	MafB19-deam, MafB19-like deaminase	c279462_g1_i1	Anaphase-promoting complex (APC), subunit 2	6.7e-01	Cell cycle control, cell division, chromosome partitioning, Posttranslational modification, protein turnover, chaperones	1.200000e-01	1.570000e+00	1.690000
G3MNS6.0	putative uncharacterized protein	7tm_7, 7tm Chemosensory receptor	c275110_g1_i1	Predicted DHHC-type Zn-finger protein	9.8e-02	General function prediction only	4.250000e-01	1.265000e+00	1.690000
L7LSU2.12	putative tick transposon	Sre, C	c290708_g1_i4	Ubiquinol cytochrome c reductase assembly protein CBP3	6.2e-01	Energy production and conversion	2.000000e-01	1.490000e+00	1.690000
L7LYK8.1	putative e3 ubiquitin ligase	Bunya_G2, Bunyavirus glycoprotein G2	c312273_g1_i2	E3 ubiquitin ligase interacting with arginine methyltransferase	4.0e-03	Posttranslational modification, protein turnover, chaperones	6.700000e-01	1.020000e+00	1.690000
L7M267.0	uncharacterized protein	7TM_GPCR_Srbc, Serpentine type 7TM GPCR chemoreceptor Srbc	c290335_g1_i2	Endosomal membrane proteins, EMP70	7.0e-15	Intracellular trafficking, secretion, and vesicular transport	4.800000e-01	1.210000e+00	1.690000
L7M5H3.0	putative tick transposon	DUF2722, Protein of unknown function (DUF2722)	c299370_g1_i3	Uncharacterized conserved protein	3.9e-01	Function unknown	8.900000e-01	8.000000e-01	1.690000
L7M867.0	putative secreted multiple inositol polyphosphate phosphatase	His_Phos_2, Histidine phosphatase superfamily (branch 2)	c270099_g1_i9	Multiple inositol polyphosphate phosphatase	8.0e-30	General function prediction only	0.000000e+00	1.690000e+00	1.690000
L7M8T5.0	putative secreted peptide	SnoaL_3, SnoaL-like domain	c287201_g1_i1	AAA+-type ATPase containing the peptidase M41 domain	2.6e-01	Posttranslational modification, protein turnover, chaperones	6.200000e-01	1.070000e+00	1.690000
L7MBQ1.0	putative signal transducer fragment	Myosin_tail_1, Myosin tail	c296571_g1_i4	Uncharacterized conserved coiled-coil protein	2.0e-21	Function unknown	6.400000e-01	1.050000e+00	1.690000
L7MDK7.21	putative tick transposon fragment	IKI3, IKI3 family	c252290_g1_i1	Transcription-coupled repair protein CSB/RAD26 (contains SNF2 family DNA-dependent ATPase domain)	1.6e-01	Transcription, Replication, recombination and repair	1.200000e+00	4.900000e-01	1.690000
L7MF71.0	putative myosin class i heavy chain fragment	CAP_GLY, CAP-Gly domain	c310306_g1_i8	Cytoskeleton-associated protein and related proteins	8.0e-03	Cytoskeleton, General function prediction only	2.400000e-01	1.450000e+00	1.690000
L7MGV3.2	alpha mannosidase fragment	Glyco_hydro_38, Glycosyl hydrolases family 38 N-terminal domain	c308697_g1_i1	Glycosyl hydrolase, family 38 - alpha-mannosidase	3.0e-06	Carbohydrate transport and metabolism	1.540000e-01	1.536000e+00	1.690000
L7MII5.0	uncharacterized protein fragment	E3_UbLigase_R4, E3 ubiquitin-protein ligase UBR4	c307874_g1_i4	Transcription factor NF-X1, contains NFX-type Zn2+-binding and R3H domains	1.3e-01	Transcription	1.130000e+00	5.600000e-01	1.690000
L7MJJ6.0	uncharacterized protein fragment	7tm_1, 7 transmembrane receptor (rhodopsin family)	c296452_g5_i1	MAPK related serine/threonine protein kinase	2.4e+00	Signal transduction mechanisms	1.170000e+00	5.200000e-01	1.690000
L7MLM5.0	putative u5 snrnp specific protein like factor fragment	WD40, WD domain, G-beta repeat	c306056_g1_i3	U5 snRNP-specific protein-like factor and related proteins	3.0e-31	RNA processing and modification	6.400000e-01	1.050000e+00	1.690000
L7MMT0.0	uncharacterized protein fragment	2OG-FeII_Oxy_2, 2OG-Fe(II) oxygenase superfamily	c295084_g1_i4	Tubulin-tyrosine ligase-related protein	1.7e+00	Posttranslational modification, protein turnover, chaperones	7.100000e-01	9.800000e-01	1.690000
T1KL31.0	uncharacterized protein	7tm_1, 7 transmembrane receptor (rhodopsin family)	c286347_g1_i4	G protein-coupled receptor	2.0e-48	Signal transduction mechanisms	1.660000e+00	3.000000e-02	1.690000
V5H4L5.0	putative sulfatase	Sulfatase, Sulfatase	c310457_g1_i7	Sulfatases	5.0e-27	Carbohydrate transport and metabolism	7.300000e-01	9.600000e-01	1.690000
V5HPV8.0	putative ataxin 2 binding protein 1 fragment	Nrf1_DNA-bind, NLS-binding and DNA-binding and dimerization domains of Nrf1	c277058_g1_i9	Fibrillins and related proteins containing Ca2+-binding EGF-like domains	6.0e-03	Signal transduction mechanisms	5.000000e-01	1.190000e+00	1.690000
L7LZR6.2	putative myeloid zinc finger 1	zf-H2C2_2, Zinc-finger double domain	c255541_g1_i1	Uncharacterized conserved protein	1.2e+00	Function unknown	1.000000e-01	1.590000e+00	1.690000
L7LYC5.0	putative dorsal switch protein 1	DNA_pol_B, DNA polymerase family B	c279312_g2_i4	P-type ATPase	1.9e+00	Inorganic ion transport and metabolism	3.150000e-01	1.380000e+00	1.695000
L7MB48.0	uncharacterized protein	DUF2957, Protein of unknown function (DUF2957)	c297856_g1_i1	Uncharacterized conserved protein, contains WD40 repeats	4.0e-68	Function unknown	5.250000e-01	1.170000e+00	1.695000
L7MBS1.2	uncharacterized protein fragment	zf-C2H2, Zinc finger, C2H2 type	c306105_g1_i10	Putative alpha 1,2 mannosyltransferase	1.3e-02	Carbohydrate transport and metabolism	4.166667e-01	1.280000e+00	1.696667
A0A023FPR9.5	putative sodiumsolute symporter ixodes scapularis sodiumsolute symporter fragment	YibE_F, YibE/F-like protein	c307854_g1_i1	Na+:iodide/myo-inositol/multivitamin symporters	2.0e-04	Inorganic ion transport and metabolism	1.230000e+00	4.700000e-01	1.700000
B7P9T5.0	putative uncharacterized protein	Acyl_transf_3, Acyltransferase family	c61516_g1_i1	Predicted acyltransferase	1.0e-20	General function prediction only	1.670000e+00	3.000000e-02	1.700000
B7PI07.0	metaxin putative	Tom37_C, Tom37 C-terminal domain	c291623_g1_i6	Mitochondrial outer membrane protein Metaxin 2, Metaxin 1-binding protein	7.0e-14	Cell wall/membrane/envelope biogenesis, Intracellular trafficking, secretion, and vesicular transport	7.000000e-01	1.000000e+00	1.700000
L7LXS0.1	diacylglycerol kinase	DAGK_acc, Diacylglycerol kinase accessory domain	c255539_g1_i1	Diacylglycerol kinase	4.0e-10	Lipid transport and metabolism, Signal transduction mechanisms	8.400000e-01	8.600000e-01	1.700000
L7LXZ0.0	putative sodiumcalcium exchanger 1	Na_Ca_ex, Sodium/calcium exchanger protein	c312223_g1_i1	Ca2+/Na+ exchanger NCX1 and related proteins	3.0e-84	Inorganic ion transport and metabolism, Signal transduction mechanisms	1.230000e+00	4.700000e-01	1.700000
L7LY09.7	putative tick transposon	INCA1, INCA1	c312566_g1_i4	Predicted splicing factor, SR protein superfamily	1.0e-02	RNA processing and modification	1.700000e-01	1.530000e+00	1.700000
L7LYG9.0	uncharacterized protein	WD40, WD domain, G-beta repeat	c279405_g1_i3	WD40 repeat protein	5.0e-05	General function prediction only	8.300000e-01	8.700000e-01	1.700000
L7M1M0.0	uncharacterized protein	GCFC, GC-rich sequence DNA-binding factor-like protein	c288609_g1_i5	Transcriptional regulators binding to the GC-rich sequences	1.0e-12	Transcription	1.600000e-01	1.540000e+00	1.700000
L7M5G3.0	uncharacterized protein	Pkinase, Protein kinase domain	c264982_g3_i3	Serine/threonine protein kinase	2.0e-114	General function prediction only	2.400000e-01	1.460000e+00	1.700000
L7M9K3.1	putative zinc finger protein fragment	zf-C2H2, Zinc finger, C2H2 type	c309680_g1_i1	C2H2-type Zn-finger protein	5.0e-19	Transcription	5.200000e-01	1.180000e+00	1.700000
A0A023FG78.7	putative pogo ele1 orf1 h 1e 40 j 4	YqcI_YcgG, YqcI/YcgG family	c281407_g1_i5	Alpha-mannosidase	9.1e-01	Carbohydrate transport and metabolism	7.800000e-01	9.200000e-01	1.700000
A0A023FMF6.0	putative sodiumpotassium transporting atpase subunit alpha	E1-E2_ATPase, E1-E2 ATPase	c306545_g1_i1	Na+/K+ ATPase, alpha subunit	0.0e+00	Inorganic ion transport and metabolism	1.100000e+00	6.000000e-01	1.700000
A0A023FZN4.1	putative receptor mediating netrin dependent axon guidance	DUF4010, Domain of unknown function (DUF4010)	c306041_g1_i1	Receptor mediating netrin-dependent axon guidance	4.0e-05	Signal transduction mechanisms	1.020000e+00	6.800000e-01	1.700000
G3MRT2.0	putative uncharacterized protein	DUF4439, Domain of unknown function (DUF4439)	c303465_g1_i3	FYVE finger-containing proteins	1.6e+00	General function prediction only	9.200000e-01	7.800000e-01	1.700000
G3MSF8.0	putative uncharacterized protein	AMNp_N, Bacterial AMP nucleoside phosphorylase N-terminus	c259461_g1_i2	Phosphatidylinositol transfer protein SEC14 and related proteins	2.0e-03	Lipid transport and metabolism	1.040000e+00	6.600000e-01	1.700000
L7LYJ9.0	uncharacterized protein	DUF4481, Domain of unknown function (DUF4481)	c303366_g4_i1	Dihydrolipoamide succinyltransferase (2-oxoglutarate dehydrogenase, E2 subunit)	2.5e-01	Energy production and conversion	3.400000e-01	1.360000e+00	1.700000
L7M2B0.0	putative cyclin dependent kinase 2	Pkinase, Protein kinase domain	c288366_g2_i1	Protein kinase PCTAIRE and related kinases	7.0e-135	General function prediction only	3.600000e-01	1.340000e+00	1.700000
L7M3E2.0	uncharacterized protein	DUF3404, Domain of unknown function (DUF3404)	c311901_g2_i1	Uncharacterized conserved protein, contains laminin, cadherin and EGF domains	8.8e-02	Signal transduction mechanisms	1.400000e-01	1.560000e+00	1.700000
L7M6C8.1	putative serinethreonine protein kinase	Pkinase, Protein kinase domain	c309231_g2_i5	Mitochondrial/chloroplast DNA-directed RNA polymerase RPO41, provides primers for DNA replication-initiation	5.0e-01	Transcription, Replication, recombination and repair	5.900000e-01	1.110000e+00	1.700000
V5HBZ8.0	transporter	SNF, Sodium:neurotransmitter symporter family	c308860_g1_i13	Sodium-neurotransmitter symporter	1.0e-36	Signal transduction mechanisms	1.310000e+00	3.900000e-01	1.700000
B7QJK4.0	glassche 1 putative	zf-H2C2_2, Zinc-finger double domain	c299174_g1_i1	C2H2-type Zn-finger protein	8.0e-24	Transcription	1.550000e-01	1.547500e+00	1.702500
L7MDS1.6	putative tick transposon fragment	RVT_1, Reverse transcriptase (RNA-dependent DNA polymerase)	c296745_g1_i7	Soluble epoxide hydrolase	2.0e-06	Lipid transport and metabolism	4.480000e-01	1.256000e+00	1.704000
L7M3Z9.2	putative nucleus	Fip1, Fip1 motif	c297913_g1_i2	U1 snRNP component	2.2e-01	Transcription	4.050000e-01	1.300000e+00	1.705000
B7QJ53.1	putative uncharacterized protein fragment	Transposase_21, Transposase family tnp2	c177251_g1_i1	Zn finger proteins	1.1e-02	General function prediction only	2.350000e-01	1.472500e+00	1.707500
L7M0V2.0	putative mob kinase activator 3b	Mob1_phocein, Mob1/phocein family	c306927_g1_i5	Cell cycle-associated protein	9.0e-118	Cell cycle control, cell division, chromosome partitioning	1.650000e-01	1.542500e+00	1.707500
B7Q7P1.0	putative uncharacterized protein	Connexin_CCC, Gap junction channel protein cysteine-rich domain	c295507_g1_i3	Branched chain aminotransferase BCAT1, pyridoxal phosphate enzymes type IV superfamily	1.7e-01	Amino acid transport and metabolism	1.635000e+00	7.500000e-02	1.710000
A0A023GFH8.0	putative vacuolar assemblysorting protein	zf-C3HC4_2, Zinc finger, C3HC4 type (RING finger)	c291007_g1_i8	Vacuolar assembly/sorting protein PEP5/VPS11	2.0e-37	Intracellular trafficking, secretion, and vesicular transport	4.000000e-01	1.310000e+00	1.710000
B5M757.0	luciferase like protein fragment	AMP-binding_C, AMP-binding enzyme C-terminal domain	c179985_g1_i1	Acyl-CoA synthetase	2.0e-28	Lipid transport and metabolism	1.400000e-01	1.570000e+00	1.710000
B7PDA6.0	putative uncharacterized protein	PDGF, PDGF/VEGF domain	c264131_g1_i1	Axon guidance receptor Dscam	6.0e-02	Signal transduction mechanisms	1.220000e+00	4.900000e-01	1.710000
B7QBG5.0	putative uncharacterized protein	DUF2077, Uncharacterized protein conserved in bacteria (DUF2077)	c291700_g2_i1	Cytochrome P450 CYP4/CYP19/CYP26 subfamilies	1.3e-02	Secondary metabolites biosynthesis, transport and catabolism, Lipid transport and metabolism	1.070000e+00	6.400000e-01	1.710000
E2J6V4.1	lipocalin group iii family member fragment	VacA, Vacuolating cyotoxin	c294952_g1_i8	DNA-dependent protein kinase	1.4e+00	Replication, recombination and repair	1.330000e+00	3.800000e-01	1.710000
G3MGJ7.0	putative uncharacterized protein fragment	CENP-H, Centromere protein H (CENP-H)	c283871_g1_i3	Predicted membrane protein	1.4e+00	Function unknown	4.250000e-01	1.285000e+00	1.710000
G3MJ77.0	putative uncharacterized protein fragment	DUF725, Protein of unknown function (DUF725)	c308926_g1_i6	Transcription factor MEIS1 and related HOX domain proteins	3.0e-13	Transcription	1.600000e-01	1.550000e+00	1.710000
G3MQ73.0	putative uncharacterized protein	DUF4600, Domain of unknown function (DUF4600)	c301932_g1_i3	Myosin class II heavy chain	2.0e-05	Cytoskeleton	1.600000e-01	1.550000e+00	1.710000
G4WSC3.0	bm86 like protein fragment	FXa_inhibition, Coagulation Factor Xa inhibitory site	c300662_g1_i2	Fibrillins and related proteins containing Ca2+-binding EGF-like domains	1.0e-17	Signal transduction mechanisms	3.000000e-01	1.410000e+00	1.710000
L7LU58.0	putative tick transposon	RNase_H, RNase H	c307507_g4_i10	Predicted RNA binding protein, contains SWAP, RPR and G-patch domains	4.0e-03	General function prediction only	4.300000e-01	1.280000e+00	1.710000
L7LYR7.1	putative gtpase activating protein	DUF2878, Protein of unknown function (DUF2878)	c275453_g1_i3	Predicted GTPase-activating protein	1.0e-54	Signal transduction mechanisms	4.800000e-01	1.230000e+00	1.710000
L7M3S6.1	uncharacterized protein	RNA_capsid, Calicivirus putative RNA polymerase/capsid protein	c311664_g1_i2	CDP-diacylglycerol synthase	6.7e-01	Lipid transport and metabolism	6.000000e-02	1.650000e+00	1.710000
L7M4R1.1	putative g protein coupled receptor	DUF3984, Protein of unknown function (DUF3984)	c299608_g1_i3	G protein-coupled receptors	2.0e-62	Signal transduction mechanisms	1.350000e+00	3.600000e-01	1.710000
L7M970.0	uncharacterized protein	DUF4203, Domain of unknown function (DUF4203)	c303627_g1_i1	Rhomboid family proteins	7.4e-02	Signal transduction mechanisms	7.875000e-01	9.225000e-01	1.710000
L7M9U8.0	putative basic tail protein	Vint, Hint-domain	c293854_g1_i6	Molybdopterin synthase sulfurylase	3.0e-01	Coenzyme transport and metabolism	1.460000e+00	2.500000e-01	1.710000
L7MBK1.13	putative tick transposon fragment	SprA_N, Motility related/secretion protein	c291185_g1_i2	CBF1-interacting corepressor CIR and related proteins	1.0e-03	Transcription	0.000000e+00	1.710000e+00	1.710000
L7ME82.0	putative cofactor required for sp1 transcriptional activation subunit 8 fragment	5_3_exonuc_N, 5'-3' exonuclease, N-terminal resolvase-like domain	c306923_g2_i1	Tousled-like protein kinase	4.6e-01	Signal transduction mechanisms	7.100000e-01	1.000000e+00	1.710000
V5HT04.1	uncharacterized protein fragment	Tnp_P_element, Transposase protein	c230845_g1_i1	Serine/threonine protein kinase	3.3e-01	Signal transduction mechanisms	4.600000e-01	1.250000e+00	1.710000
L7MBL6.1	putative tick transposon fragment	Ribosomal_L18e, Ribosomal protein L18e/L15	c149312_g1_i1	Tuberin - Rap/ran-GTPase-activating protein	8.0e-03	Cell cycle control, cell division, chromosome partitioning, Signal transduction mechanisms	4.850000e-01	1.230000e+00	1.715000
A0A023G7H7.0	putative acyl coa esterase	Abhydrolase_6, Alpha/beta hydrolase family	c287180_g1_i2	Predicted alpha/beta hydrolase	1.0e-13	General function prediction only	1.475000e+00	2.400000e-01	1.715000
A0A023FVP9.0	putative piggybac fragment	DDE_Tnp_1_7, Transposase IS4	c282781_g1_i1	COPII vesicle protein	1.2e-01	Intracellular trafficking, secretion, and vesicular transport	3.042857e-01	1.411429e+00	1.715714
L7M6K3.0	putative lysophosphatidic acid acyltransfer	BAR, BAR domain	c293083_g1_i1	Lysophosphatidic acid acyltransferase endophilin/SH3GL, involved in synaptic vesicle formation	2.0e-109	Lipid transport and metabolism, Signal transduction mechanisms	6.833333e-01	1.033333e+00	1.716667
A0A023FNA0.0	putative calpain b	Adeno_terminal, Adenoviral DNA terminal protein	c306180_g1_i1	Predicted phosphate acyltransferase, contains PlsC domain	3.2e-01	Lipid transport and metabolism	1.250000e+00	4.700000e-01	1.720000
B7Q0E1.0	putative uncharacterized protein fragment	DUF2664, Protein of unknown function (DUF2664)	c311658_g1_i3	Uncharacterized conserved protein	5.9e-02	Function unknown	7.500000e-01	9.700000e-01	1.720000
L7LZR9.0	uncharacterized protein	DUF3522, Protein of unknown function (DUF3522)	c303854_g1_i1	Peptide exporter, ABC superfamily	1.6e-02	Intracellular trafficking, secretion, and vesicular transport	1.250000e-01	1.595000e+00	1.720000
L7MAT3.2	putative tick transposon fragment	DUF4002, Protein of unknown function (DUF4002)	c292660_g1_i4	Neural adherens junction protein Plakophilin and related Armadillo repeat proteins	9.4e-02	Signal transduction mechanisms, Extracellular structures	1.500000e-01	1.570000e+00	1.720000
L7MDP0.2	putative transcription initiation factor tfiid subunit taf1 fragment	INO80_Ies4, INO80 complex subunit Ies4	c287603_g1_i6	Transcription initiation factor TFIID, subunit TAF1	2.0e-76	Transcription	5.100000e-01	1.210000e+00	1.720000
B7PKH8.1	n acetylglucosamine 1 phosphodiester alpha n acetylglucosaminidase putative	Tox-GHH, GHH signature containing HNH/Endo VII superfamily nuclease toxin	c298414_g1_i1	Uncharacterized conserved protein (Rhs family)	2.0e-71	Function unknown	1.300000e-01	1.590000e+00	1.720000
L7M6X8.0	uncharacterized protein	Ldl_recept_a, Low-density lipoprotein receptor domain class A	c295994_g1_i2	Low-density lipoprotein receptors containing Ca2+-binding EGF-like domains	8.4e-02	Signal transduction mechanisms	9.300000e-01	7.900000e-01	1.720000
Q8T9S2.1	activated stat 13 inhibitor like protein	zf-MIZ, MIZ/SP-RING zinc finger	c296129_g1_i1	Zn-finger transcription factor	5.0e-43	Transcription	1.340000e+00	3.800000e-01	1.720000
T1KE61.0	uncharacterized protein	TIR_2, TIR domain	c297223_g5_i4	SARM protein (with sterile alpha and armadillo motifs)	6.4e-02	Extracellular structures	3.700000e-01	1.350000e+00	1.720000
B7P3N0.0	protein disulfide isomerase 3 putative fragment	Thioredoxin_6, Thioredoxin-like domain	c309795_g1_i10	Protein disulfide isomerase (prolyl 4-hydroxylase beta subunit)	4.0e-20	Posttranslational modification, protein turnover, chaperones	0.000000e+00	1.726667e+00	1.726667
A0A023FM83.0	putative alkaline phosphatase ec	Alk_phosphatase, Alkaline phosphatase	c281615_g1_i2	Alkaline phosphatase	3.0e-60	Inorganic ion transport and metabolism	8.800000e-01	8.500000e-01	1.730000
B7PWT4.0	putative uncharacterized protein fragment	NAPRTase, Nicotinate phosphoribosyltransferase (NAPRTase) family	c278514_g1_i1	Oxidosqualene-lanosterol cyclase and related proteins	1.3e-01	Lipid transport and metabolism	3.000000e-01	1.430000e+00	1.730000
G3MIC7.1	putative uncharacterized protein fragment	GST_C, Glutathione S-transferase, C-terminal domain	c293277_g2_i2	Glutathione S-transferase	7.1e-01	Posttranslational modification, protein turnover, chaperones	1.730000e+00	0.000000e+00	1.730000
L7LXP3.3	putative tick transposon	LSR, Lipolysis stimulated receptor (LSR)	c303372_g3_i2	Bestrophin (Best vitelliform macular dystrophy-associated protein)	9.4e-01	General function prediction only	6.000000e-02	1.670000e+00	1.730000
L7M3H0.0	uncharacterized protein	DUF4206, Domain of unknown function (DUF4206)	c310737_g1_i6	Phosphatidylinositol 3-phosphate 3-phosphatase myotubularin MTM1	2.0e-03	Lipid transport and metabolism, Intracellular trafficking, secretion, and vesicular transport	2.700000e-01	1.460000e+00	1.730000
L7M498.1	putative tick transposon	Fusion_gly, Fusion glycoprotein F0	c224758_g1_i1	TATA binding protein associated factor	7.4e-01	Transcription	0.000000e+00	1.730000e+00	1.730000
L7M8J9.2	putative secreted peptide	FGase, N-formylglutamate amidohydrolase	c296083_g1_i1	Microtubule-associated protein essential for anaphase spindle elongation	6.6e-01	Cell cycle control, cell division, chromosome partitioning, Cytoskeleton	1.610000e+00	1.200000e-01	1.730000
L7MAM4.0	putative 53 kda antibacterial peptide	Cys_knot, Cystine-knot domain	c301176_g2_i8	Proteins containing Ca2+-binding EGF-like domains	1.2e-01	Signal transduction mechanisms	1.330000e+00	4.000000e-01	1.730000
L7MGR9.0	putative transcriptional repressor salm fragment	zf-H2C2_2, Zinc-finger double domain	c292254_g2_i2	Homeobox transcription factor SIP1	1.0e-12	Transcription	6.000000e-02	1.670000e+00	1.730000
V5HFG3.0	putative secreted protein	DUF2029, Protein of unknown function (DUF2029)	c258761_g1_i1	Protein tyrosine phosphatase	1.7e-01	Signal transduction mechanisms	3.300000e-01	1.400000e+00	1.730000
A0A023G6P5.0	putative alcohol dehydrogenase transcription factor mybsant like protein fragment	MADF_DNA_bdg, Alcohol dehydrogenase transcription factor Myb/SANT-like	c299880_g1_i2	SWAP mRNA splicing regulator	2.5e-01	RNA processing and modification	5.700000e-01	1.160000e+00	1.730000
L7LZC6.0	putative peptidase family c78	Peptidase_C78, Peptidase family C78	c305323_g1_i2	Uncharacterized conserved protein	3.0e-38	Function unknown	2.350000e-01	1.500000e+00	1.735000
L7M272.1	uncharacterized protein	zf-C2H2_jaz, Zinc-finger double-stranded RNA-binding	c309680_g1_i2	C2H2-type Zn-finger protein	5.0e-22	Transcription	2.650000e-01	1.470000e+00	1.735000
B7PH18.0	putative uncharacterized protein	SLAC1, Voltage-dependent anion channel	c282191_g1_i1	Stoned B synaptic vesicle biogenesis protein	6.8e-02	Intracellular trafficking, secretion, and vesicular transport	1.160000e+00	5.800000e-01	1.740000
A0A023G1T6.0	uncharacterized protein fragment	zf-FCS, MYM-type Zinc finger with FCS sequence motif	c300431_g1_i4	Na+/H+ antiporter	1.1e+00	Inorganic ion transport and metabolism	1.600000e-01	1.580000e+00	1.740000
B7Q880.1	myosin ix putative	RhoGAP, RhoGAP domain	c298102_g1_i2	WD40 repeat-containing protein L2DTL	2.4e-01	Function unknown	3.300000e-01	1.410000e+00	1.740000
H9B3Y4.0	muscarinic acetylcholine receptor	7tm_1, 7 transmembrane receptor (rhodopsin family)	c308946_g1_i1	Muscarinic acetylcholine receptor	2.0e-107	Signal transduction mechanisms	1.320000e+00	4.200000e-01	1.740000
L7LYN3.1	putative tick transposon	SLAC1, Voltage-dependent anion channel	c307871_g3_i1	Anaphase-promoting complex (APC), Cdc16 subunit	1.3e-01	Cell cycle control, cell division, chromosome partitioning, Posttranslational modification, protein turnover, chaperones	1.000000e-02	1.730000e+00	1.740000
L7M1I5.0	putative biotin protein ligase	BPL_LplA_LipB, Biotin/lipoate A/B protein ligase family	c162324_g1_i3	Biotin holocarboxylase synthetase/biotin-protein ligase	1.0e-71	Coenzyme transport and metabolism	5.000000e-01	1.240000e+00	1.740000
L7M9D4.0	putative serine carboxypeptidase	Peptidase_S10, Serine carboxypeptidase	c265187_g2_i2	Serine carboxypeptidases (lysosomal cathepsin A)	3.0e-05	Amino acid transport and metabolism, Posttranslational modification, protein turnover, chaperones	8.700000e-01	8.700000e-01	1.740000
L7MC04.2	putative tick transposon fragment	DUF2232, Predicted membrane protein (DUF2232)	c274995_g1_i4	WD40 protein DMR-N9	1.4e-01	General function prediction only	7.000000e-01	1.040000e+00	1.740000
V5HT47.2	uncharacterized protein fragment	XK-related, XK-related protein	c285153_g1_i1	Vacuolar H+-ATPase V0 sector, subunit c''	1.0e+00	Energy production and conversion	1.720000e+00	2.000000e-02	1.740000
B7Q8W8.0	cyclin a3 putative fragment	Cyclin_C, Cyclin, C-terminal domain	c311410_g4_i5	G2/Mitotic-specific cyclin A	2.4e-01	Cell cycle control, cell division, chromosome partitioning	3.900000e-01	1.350000e+00	1.740000
B7QK30.0	kelch domain containing protein putative	BACK, BTB And C-terminal Kelch	c292596_g1_i2	Proteins containing BTB/POZ and Kelch domains, involved in regulatory/signal transduction processes	6.0e-39	Signal transduction mechanisms, General function prediction only	3.700000e-01	1.370000e+00	1.740000
V5IIW6.0	putative chromosome associated kinesin kif4 fragment	HHH_3, Helix-hairpin-helix motif	c306645_g1_i9	Myosin phosphatase, regulatory subunit	6.0e-03	Posttranslational modification, protein turnover, chaperones, Signal transduction mechanisms	6.800000e-01	1.060000e+00	1.740000
A0A023FQD1.6	uncharacterized protein fragment	TniQ, TniQ	c302159_g1_i3	LRR-containing protein	3.0e-06	Function unknown	1.000000e-01	1.650000e+00	1.750000
A0A023G4E0.1	putative tgc transglutaminaseprotease like domain containing protein involved in cytokinesis fragment	Oxidored_FMN, NADH:flavin oxidoreductase / NADH oxidase family	c308409_g1_i5	TGc (transglutaminase/protease-like) domain-containing protein involved in cytokinesis	1.0e-75	Cell cycle control, cell division, chromosome partitioning	1.670000e+00	8.000000e-02	1.750000
A0A023GFG6.0	putative ccr4 not transcriptional regulation complex not5 subunit fragment	Not3, Not1 N-terminal domain, CCR4-Not complex component	c302061_g2_i1	CCR4-NOT transcriptional regulation complex, NOT5 subunit	4.0e-91	Transcription	3.000000e-01	1.450000e+00	1.750000
B2ZA33.0	orcokinin 2	DUF3984, Protein of unknown function (DUF3984)	c290401_g1_i1	T-type voltage-gated Ca2+ channel, pore-forming alpha1I subunit	5.8e-01	Inorganic ion transport and metabolism, Signal transduction mechanisms	1.100000e-01	1.640000e+00	1.750000
B7P7S4.0	putative uncharacterized protein	Kelch_1, Kelch motif	c303067_g1_i5	Proteins containing BTB/POZ and Kelch domains, involved in regulatory/signal transduction processes	1.0e-14	Signal transduction mechanisms, General function prediction only	1.800000e-01	1.570000e+00	1.750000
B7PIW6.1	putative uncharacterized protein	Peptidase_M13, Peptidase family M13	c332375_g1_i1	M13 family peptidase	3.0e-05	Amino acid transport and metabolism	6.000000e-02	1.690000e+00	1.750000
B7PRD4.1	putative uncharacterized protein	DUF4553, Domain of unknown function (DUF4553)	c306378_g1_i3	Casein kinase (serine/threonine/tyrosine protein kinase)	1.2e+00	Signal transduction mechanisms	2.000000e-01	1.550000e+00	1.750000
B7Q0J0.0	putative uncharacterized protein fragment	DUF2362, Uncharacterized conserved protein (DUF2362)	c300141_g1_i8	Uncharacterized conserved protein	3.0e-64	Function unknown	2.200000e-01	1.530000e+00	1.750000
G3MK40.0	putative uncharacterized protein	Salp15, Salivary protein of 15kDa inhibits CD4+ T cell activation	c305358_g1_i12	Tumor necrosis factor-alpha-converting enzyme (TACE/ADAM17) and related metalloproteases	8.0e-03	Extracellular structures	2.100000e-01	1.540000e+00	1.750000
L7MBM4.0	putative 28 kda metastriate family member	2OG-Fe_Oxy_2, 2OG-Fe dioxygenase	c277587_g1_i6	Amino acid transporters	2.3e-01	Amino acid transport and metabolism	7.400000e-01	1.010000e+00	1.750000
L7MDE4.15	putative tick transposon fragment	Stn1, Telomere regulation protein Stn1	c298962_g3_i1	Uncharacterized conserved protein	1.2e+00	Function unknown	6.700000e-01	1.080000e+00	1.750000
L7MED5.4	putative zinc finger protein 37 fragment	zf-C2H2_4, C2H2-type zinc finger	c285857_g1_i5	Uncharacterized conserved protein	2.6e-01	Function unknown	8.000000e-02	1.670000e+00	1.750000
L7MER8.1	uncharacterized protein fragment	SHMT, Serine hydroxymethyltransferase	c309004_g1_i4	Beta-tubulin folding cofactor D	2.0e-02	Posttranslational modification, protein turnover, chaperones	9.000000e-01	8.500000e-01	1.750000
L7MEU0.0	uncharacterized protein fragment	Med15, ARC105 or Med15 subunit of Mediator complex non-fungal	c268458_g1_i1	Vesicle coat complex COPII, subunit SFB3	5.0e-03	Intracellular trafficking, secretion, and vesicular transport	6.600000e-01	1.090000e+00	1.750000
L7MLL4.1	uncharacterized protein fragment	DUF2333, Uncharacterized protein conserved in bacteria (DUF2333)	c264532_g1_i3	Uncharacterized conserved protein	4.0e-106	Function unknown	2.000000e-01	1.550000e+00	1.750000
T1KAS9.0	uncharacterized protein	SRP54_N, SRP54-type protein, helical bundle domain	c226893_g1_i1	Signal recognition particle, subunit Srp54	2.0e-11	Intracellular trafficking, secretion, and vesicular transport	1.490000e+00	2.600000e-01	1.750000
V5HML6.12	putative endonucleasereverse transcript fragment	Peptidase_C48, Ulp1 protease family, C-terminal catalytic domain	c310284_g1_i8	Aspartate aminotransferase/Glutamic oxaloacetic transaminase AAT2/GOT1	1.2e-01	Amino acid transport and metabolism	6.700000e-01	1.080000e+00	1.750000
L7MIS5.0	putative tata element modulatory factor fragment	Myosin_tail_1, Myosin tail	c309732_g1_i5	Transcription factor TMF, TATA element modulatory factor	4.0e-86	Transcription	4.250000e-01	1.330000e+00	1.755000
L7M7K4.0	putative adhesion regulating molecule	Oxidored_q1, NADH-Ubiquinone/plastoquinone (complex I), various chains	c282460_g1_i1	Thymidylate synthase	3.6e-02	Nucleotide transport and metabolism	1.150000e+00	6.100000e-01	1.760000
L7MI45.10	putative tick transposon fragment	TMEM192, TMEM192 family	c310875_g2_i10	Heparan sulfate D-glucosaminyl 3-O-sulfotransferase	7.3e-02	Posttranslational modification, protein turnover, chaperones	1.200000e-01	1.640000e+00	1.760000
L7MKM3.0	putative death associated protein kinase dapk 1 death associated protein kinase fragment	Ank_2, Ankyrin repeats (3 copies)	c303097_g1_i11	Netrin transmembrane receptor unc-5	2.0e-04	Signal transduction mechanisms	6.300000e-01	1.130000e+00	1.760000
L7MMB3.19	putative tick transposon fragment	SpoIISB_antitox, Antitoxin SpoIISB, type II toxin-antitoxin system	c302724_g1_i1	Ubiquitin-specific protease	1.6e-01	Posttranslational modification, protein turnover, chaperones	5.700000e-01	1.190000e+00	1.760000
B7Q155.0	putative uncharacterized protein fragment	Peptidase_M13, Peptidase family M13	c300471_g1_i1	M13 family peptidase	1.0e-53	Amino acid transport and metabolism	0.000000e+00	1.760000e+00	1.760000
B7QMA9.0	chitinase putative	Bac_luciferase, Luciferase-like monooxygenase	c299089_g1_i1	Chitinase	4.9e-02	Carbohydrate transport and metabolism	0.000000e+00	1.760000e+00	1.760000
G3MGM9.0	putative uncharacterized protein fragment	Dapper, Dapper	c299036_g1_i5	Mlx interactors and related transcription factors	1.4e-02	Transcription	1.330000e+00	4.300000e-01	1.760000
G3MJI2.0	glucosylceramidase fragment	Glyco_hydro_30, O-Glycosyl hydrolase family 30	c307291_g1_i1	Beta-glucocerebrosidase	3.0e-180	Carbohydrate transport and metabolism	2.000000e-02	1.740000e+00	1.760000
L7LZM5.0	putative myosin 2 heavy chain non muscle	DUF4487, Domain of unknown function (DUF4487)	c301353_g5_i9	Membrane-associated protein tyrosine phosphatase PTP-BAS and related proteins, contain FERM domain	6.3e-01	Signal transduction mechanisms	7.200000e-01	1.040000e+00	1.760000
L7M660.0	uncharacterized protein	LRR_8, Leucine rich repeat	c298467_g1_i4	Ras suppressor protein (contains leucine-rich repeats)	6.0e-114	Signal transduction mechanisms	3.400000e-01	1.420000e+00	1.760000
L7MAH4.0	putative tick transposon fragment	Caps_synth, Capsular polysaccharide synthesis protein	c290309_g1_i4	Glutamate-gated metabotropic ion channel receptor subunit GRM2 and related subunits, G-protein coupled receptor superfamily	1.4e-02	Inorganic ion transport and metabolism, Signal transduction mechanisms	8.000000e-02	1.680000e+00	1.760000
L7MDK7.5	putative tick transposon fragment	DAG1, Dystroglycan (Dystrophin-associated glycoprotein 1)	c252290_g1_i1	Transcription-coupled repair protein CSB/RAD26 (contains SNF2 family DNA-dependent ATPase domain)	1.6e-01	Transcription, Replication, recombination and repair	3.100000e-01	1.450000e+00	1.760000
L7MFN6.3	putative tick transposon fragment	TMEM107, Transmembrane protein	c300412_g1_i2	Rho/Rac1-interacting serine/threonine kinase Citron	1.1e+00	Signal transduction mechanisms	0.000000e+00	1.760000e+00	1.760000
L7MHM0.0	uncharacterized protein fragment	Pkinase, Protein kinase domain	c311339_g1_i2	Mitogen-activated protein kinase kinase kinase kinase (MAP4K), germinal center kinase family	0.0e+00	Signal transduction mechanisms	7.700000e-01	9.900000e-01	1.760000
L7ML06.0	putative multidrug resistance associated proteinmitoxantrone resistance protein abc superfamily fragment	ABC_membrane, ABC transporter transmembrane region	c310383_g2_i2	Multidrug resistance-associated protein/mitoxantrone resistance protein, ABC superfamily	0.0e+00	Secondary metabolites biosynthesis, transport and catabolism	8.800000e-01	8.800000e-01	1.760000
V5GXY6.0	putative atp binding cassette transporter	ABC2_membrane, ABC-2 type transporter	c306565_g2_i3	Transporter, ABC superfamily (Breast cancer resistance protein)	4.0e-43	Secondary metabolites biosynthesis, transport and catabolism	5.000000e-02	1.710000e+00	1.760000
V5HFK3.0	putative peptide methionine sulfoxide reductase fragment	DUF1479, Protein of unknown function (DUF1479)	c284558_g2_i1	Transcriptional coactivator CAPER (RRM superfamily)	2.2e-01	Transcription	8.600000e-01	9.000000e-01	1.760000
L7MEQ0.9	putative tick transposon fragment	RVT_1, Reverse transcriptase (RNA-dependent DNA polymerase)	c177558_g1_i1	CDC42 Rho GTPase-activating protein	1.8e-01	Signal transduction mechanisms, Cytoskeleton	6.227273e-01	1.140000e+00	1.762727
L7MDI8.8	putative tick transposon fragment	zf-CCHC_4, Zinc knuckle	c277239_g1_i2	Ultrahigh sulfur keratin-associated protein	7.0e-03	Extracellular structures	1.800000e-01	1.584000e+00	1.764000
A0A023FNP0.0	putative kinase like protein fragment	Patched, Patched family	c247971_g1_i1	Protein kinase	7.0e-11	General function prediction only	1.770000e+00	0.000000e+00	1.770000
A0A023G8W8.0	putative calcium activated chlorine channel ixodes scapularis calcium activated chlorine channel fragment	7TM_GPCR_Srz, Serpentine type 7TM GPCR chemoreceptor Srz	c296154_g1_i1	Aminopeptidases of the M20 family	3.4e-01	Posttranslational modification, protein turnover, chaperones, General function prediction only	1.690000e+00	8.000000e-02	1.770000
A0A023GFR8.0	putative glutathione s transferase	GST_C, Glutathione S-transferase, C-terminal domain	c288755_g1_i2	Glutathione S-transferase	1.0e-11	Posttranslational modification, protein turnover, chaperones	1.770000e+00	0.000000e+00	1.770000
B7P2G2.0	zinc finger c2h2 type putative	zf-C2H2, Zinc finger, C2H2 type	c288292_g4_i3	Ovo and related transcription factors	3.0e-07	Transcription	1.200000e-01	1.650000e+00	1.770000
B7PB12.0	adenomatous polyposis coli protein putative	UBX, UBX domain	c299045_g1_i1	Beta-catenin-binding protein APC, contains ARM repeats	1.0e-12	Signal transduction mechanisms, Cytoskeleton	3.140000e-01	1.456000e+00	1.770000
B7PRF1.0	putative uncharacterized protein	FAM181, FAM181	c299624_g2_i1	Ubiquitin protein ligase RSP5/NEDD4	9.0e-02	Posttranslational modification, protein turnover, chaperones	5.300000e-01	1.240000e+00	1.770000
B7Q4T9.0	putative uncharacterized protein	TFIID-18kDa, Transcription initiation factor IID, 18kD subunit	c299614_g1_i9	Transcription initiation factor IID subunit	1.0e-23	Transcription	4.800000e-01	1.290000e+00	1.770000
B7QGF9.1	putative uncharacterized protein	Tnp_P_element, Transposase protein	c296001_g1_i8	40S ribosomal protein S2/30S ribosomal protein S5	2.3e-01	Translation, ribosomal structure and biogenesis	4.000000e-01	1.370000e+00	1.770000
L7LVB7.11	putative tick transposon	ELMO_CED12, ELMO/CED-12 family	c302028_g1_i3	Predicted membrane proteins, contain hemolysin III domain	6.0e-03	General function prediction only, Signal transduction mechanisms	3.700000e-01	1.400000e+00	1.770000
L7LXF9.0	putative vacuolar protein	Chorein_N, N-terminal region of Chorein, a TM vesicle-mediated sorter	c311147_g1_i1	Polypeptide N-acetylgalactosaminyltransferase	0.0e+00	Posttranslational modification, protein turnover, chaperones	3.100000e-01	1.460000e+00	1.770000
L7M4K1.0	uncharacterized protein	ICAT, Beta-catenin-interacting protein ICAT	c305824_g1_i4	Uncharacterized conserved protein	1.9e-01	Function unknown	2.400000e-01	1.530000e+00	1.770000
L7M5J1.0	putative tor signaling pathway regulator like protein	Gemini_AC4_5, Geminivirus AC4/5 conserved region	c308554_g1_i5	Transcription factor NF-X1, contains NFX-type Zn2+-binding and R3H domains	6.1e-02	Transcription	8.300000e-01	9.400000e-01	1.770000
L7M9V0.12	putative group i salivary lipocalin	Ion_trans, Ion transport protein	c299935_g1_i10	Ribosomal protein S6 kinase and related proteins	2.9e-01	General function prediction only, Signal transduction mechanisms	3.700000e-01	1.400000e+00	1.770000
L7MA37.0	putative der and 34 60 s ribosomal protein l44 fragment	Ribosomal_L44, Ribosomal protein L44	c305809_g1_i3	60S ribosomal protein L44	5.0e-15	Translation, ribosomal structure and biogenesis	8.100000e-01	9.600000e-01	1.770000
L7MDN4.0	putative mitochondrial aspartateglutamate carrier protein fragment	EF-hand_8, EF-hand domain pair	c290888_g2_i15	Ca2+ binding protein, contains EF-hand motifs	4.0e-136	Inorganic ion transport and metabolism	0.000000e+00	1.770000e+00	1.770000
L7MLE1.3	uncharacterized protein fragment	Glyco_hydro_10, Glycosyl hydrolase family 10	c301811_g1_i1	LRR-containing protein	5.0e-03	Function unknown	0.000000e+00	1.770000e+00	1.770000
T1K157.0	uncharacterized protein	EB, EB module	c290545_g2_i13	Proteins containing Ca2+-binding EGF-like domains	3.0e-03	Signal transduction mechanisms	0.000000e+00	1.770000e+00	1.770000
V5HLI6.0	uncharacterized protein fragment	DUF972, Protein of unknown function (DUF972)	c305672_g1_i1	Kinesin (KAR3 subfamily)	5.0e-03	Cytoskeleton	6.000000e-02	1.710000e+00	1.770000
V5HT33.0	uncharacterized protein fragment	Acyl_transf_3, Acyltransferase family	c310945_g1_i1	Proteins containing the RNA recognition motif	1.2e-01	General function prediction only	3.400000e-01	1.430000e+00	1.770000
G3MK80.0	putative uncharacterized protein	DDE_Tnp_4, DDE superfamily endonuclease	c309071_g1_i3	Predicted transposase	1.0e-04	Replication, recombination and repair	3.150000e-01	1.456667e+00	1.771667
L7M3A2.0	putative translocase of outer mitochondrial membrane complex subunit tom37metaxin 1	Tom37_C, Tom37 C-terminal domain	c309719_g1_i1	Translocase of outer mitochondrial membrane complex, subunit TOM37/Metaxin 1	1.0e-62	Intracellular trafficking, secretion, and vesicular transport	3.550000e-01	1.417500e+00	1.772500
L7M1E4.0	putative bromodomain containing protein 4	Bromodomain, Bromodomain	c289309_g1_i1	Transcription initiation factor TFIID, subunit BDF1 and related bromodomain proteins	2.0e-96	Transcription	3.600000e-01	1.413333e+00	1.773333
L7M9B2.1	putative structural maintenance	SMC_N, RecF/RecN/SMC N terminal domain	c280690_g1_i3	Structural maintenance of chromosome protein 3 (sister chromatid cohesion complex Cohesin, subunit SMC3)	2.0e-14	Cell cycle control, cell division, chromosome partitioning	7.033333e-01	1.070000e+00	1.773333
L7M2P1.0	putative g protein alpha subunit	G-alpha, G-protein alpha subunit	c311481_g1_i2	G-protein alpha subunit (small G protein superfamily)	6.0e-115	Cell cycle control, cell division, chromosome partitioning, Signal transduction mechanisms	1.495000e+00	2.800000e-01	1.775000
L7LY47.0	putative conserved secreted protein	UPAR_LY6, u-PAR/Ly-6 domain	c304717_g1_i5	Fibrillins and related proteins containing Ca2+-binding EGF-like domains	2.1e-01	Signal transduction mechanisms	6.300000e-01	1.150000e+00	1.780000
A0A023G0R9.0	putative dna binding protein fragment	HLH, Helix-loop-helix DNA-binding domain	c279845_g1_i1	Transcription factor Atonal, contains HTH domain	4.5e-02	Transcription	9.200000e-01	8.600000e-01	1.780000
B5M763.0	dynein like protein	Dynein_light, Dynein light chain type 1	c297949_g1_i4	Dynein light chain type 1	2.0e-19	Cytoskeleton	4.900000e-01	1.290000e+00	1.780000
B7PFS3.0	putative uncharacterized protein fragment	I-set, Immunoglobulin I-set domain	c286134_g1_i2	Neural cell adhesion molecule L1	1.0e-23	Signal transduction mechanisms	8.100000e-01	9.700000e-01	1.780000
B7QHC8.1	nuclear factor of activated t cells putative	RHD, Rel homology domain (RHD)	c271640_g1_i1	Tetraspanin family integral membrane protein	5.6e-02	General function prediction only	2.800000e-01	1.500000e+00	1.780000
C9W1I6.0	nadh dehydrogenase	DUF3684, Protein of unknown function (DUF3684)	c302491_g1_i3	NADH:ubiquinone oxidoreductase, NDUFB3/B12 subunit	9.0e-10	Energy production and conversion	9.100000e-01	8.700000e-01	1.780000
G3MM50.0	putative uncharacterized protein	Peptidase_C1, Papain family cysteine protease	c292466_g1_i3	Cysteine proteinase Cathepsin L	5.0e-84	Posttranslational modification, protein turnover, chaperones	9.800000e-01	8.000000e-01	1.780000
L7LZU7.1	putative cilium assembly	YEATS, YEATS family	c291096_g4_i8	Predicted myosin-I-binding protein	5.0e-60	Cell motility	3.300000e-01	1.450000e+00	1.780000
L7M6L0.0	nucleoside diphosphate kinase	NDK, Nucleoside diphosphate kinase	c303113_g5_i1	Nucleoside diphosphate kinase	2.0e-54	Nucleotide transport and metabolism	7.400000e-01	1.040000e+00	1.780000
L7M9B9.0	putative amblyomma 40 33 family member	Aa_trans, Transmembrane amino acid transporter protein	c295231_g1_i1	Transcriptional repressors of the hairy/E(spl) family (contains HLH)	9.1e-01	Transcription	7.300000e-01	1.050000e+00	1.780000
L7MCT8.0	putative heat shock protein fragment	HATPase_c_3, Histidine kinase-, DNA gyrase B-, and HSP90-like ATPase	c168696_g1_i3	Molecular chaperone (HSP90 family)	2.0e-36	Posttranslational modification, protein turnover, chaperones	2.500000e-01	1.530000e+00	1.780000
L7MHR0.0	transporter fragment	SNF, Sodium:neurotransmitter symporter family	c298439_g1_i1	Sodium-neurotransmitter symporter	3.0e-47	Signal transduction mechanisms	1.773333e+00	6.666667e-03	1.780000
L7MKW3.0	uncharacterized protein fragment	DCR, Dppa2/4 conserved region	c276104_g2_i1	Uncharacterized conserved protein	8.6e-01	Function unknown	2.300000e-01	1.550000e+00	1.780000
V5HNM0.0	putative dde superfamily endonuclease fragment	Cytochrom_B_N, Cytochrome b(N-terminal)/b6/petB	c272568_g2_i1	Na+/K+ ATPase, alpha subunit	1.1e-01	Inorganic ion transport and metabolism	6.000000e-02	1.720000e+00	1.780000
V5HQ71.0	uncharacterized protein fragment	zf-H2C2_2, Zinc-finger double domain	c299600_g1_i6	Ovo and related transcription factors	7.0e-19	Transcription	1.000000e-01	1.680000e+00	1.780000
V5HTC1.0	putative inositol oxygenase fragment	DUF706, Family of unknown function (DUF706)	c288901_g1_i1	Aldehyde reductase	8.0e-87	General function prediction only	1.280000e+00	5.000000e-01	1.780000
V5IDS0.0	putative gaba receptor binding protein fragment	HAP1_N, HAP1 N-terminal conserved region	c283233_g1_i3	Uncharacterized coiled coil protein	2.0e-19	Function unknown	4.150000e-01	1.365000e+00	1.780000
T1K926.0	uncharacterized protein	YEATS, YEATS family	c285989_g6_i4	Transcription initiation factor IIF, auxiliary subunit	1.0e-35	Transcription	2.200000e-01	1.565000e+00	1.785000
L7MBS0.2	putative tick transposon fragment	RVT_1, Reverse transcriptase (RNA-dependent DNA polymerase)	c245293_g1_i1	Zn finger protein	6.3e-02	General function prediction only	1.000000e-01	1.686667e+00	1.786667
L7LTV9.0	uncharacterized protein	DUF1741, Domain of unknown function (DUF1741)	c302857_g1_i2	Uncharacterized conserved protein	9.0e-82	Function unknown	4.625000e-01	1.325000e+00	1.787500
L7LWS9.0	putative divalent cation transporter	MgtE, Divalent cation transporter	c305387_g1_i1	Predicted divalent cation transporter	9.0e-40	Inorganic ion transport and metabolism	1.070000e+00	7.200000e-01	1.790000
A0A023FKA7.0	uncharacterized protein fragment	GMC_oxred_C, GMC oxidoreductase	c307098_g1_i6	Glucose dehydrogenase/choline dehydrogenase/mandelonitrile lyase (GMC oxidoreductase family)	2.0e-39	General function prediction only	1.760000e+00	3.000000e-02	1.790000
A0A023GBF9.10	uncharacterized protein fragment	HisG, ATP phosphoribosyltransferase	c293506_g1_i1	LRR-containing protein	1.1e-02	Function unknown	1.720000e+00	7.000000e-02	1.790000
B7P7P3.0	putative uncharacterized protein	Pep_M12B_propep, Reprolysin family propeptide	c294852_g1_i10	Tumor necrosis factor-alpha-converting enzyme (TACE/ADAM17) and related metalloproteases	2.0e-26	Extracellular structures	0.000000e+00	1.790000e+00	1.790000
B7PAY5.0	alanine aminotransferase putative	TMEM187, TMEM187 protein family	c299019_g1_i6	Alanine aminotransferase	7.0e-41	Amino acid transport and metabolism	1.790000e+00	0.000000e+00	1.790000
B7PJC3.0	phosphatidylinositol transfer protein sec14 putative	CRAL_TRIO, CRAL/TRIO domain	c299297_g2_i1	Phosphatidylinositol transfer protein SEC14 and related proteins	3.0e-08	Lipid transport and metabolism	7.800000e-01	1.010000e+00	1.790000
B7QLX3.1	putative uncharacterized protein	Eapp_C, E2F-associated phosphoprotein	c307016_g2_i3	4-hydroxyphenylpyruvate dioxygenase	1.7e+00	Amino acid transport and metabolism	7.800000e-01	1.010000e+00	1.790000
G3MKL6.0	putative uncharacterized protein	GBP, Guanylate-binding protein, N-terminal domain	c287378_g1_i2	Guanylate-binding protein	2.0e-18	General function prediction only	4.800000e-01	1.310000e+00	1.790000
L7LVD3.1	putative tyrosine kinase negative regulator cbl	zf-C3HC4, Zinc finger, C3HC4 type (RING finger)	c304992_g1_i2	Tyrosine kinase negative regulator CBL	3.0e-13	Defense mechanisms	1.400000e-01	1.650000e+00	1.790000
L7LY07.32	putative tick transposon	RVT_1, Reverse transcriptase (RNA-dependent DNA polymerase)	c309180_g2_i2	Uncharacterized conserved protein	6.8e-02	Function unknown	4.000000e-01	1.390000e+00	1.790000
L7M1W6.0	putative ninein like protein	HCR, Alpha helical coiled-coil rod protein (HCR)	c312404_g1_i1	KRR1-interacting protein involved in 40S ribosome biogenesis	9.0e-16	Translation, ribosomal structure and biogenesis	1.900000e-01	1.600000e+00	1.790000
L7MJ94.1	uncharacterized protein fragment	PCAF_N, PCAF (P300/CBP-associated factor) N-terminal domain	c297090_g1_i4	DNA topoisomerase I	1.3e+00	Replication, recombination and repair	3.300000e-01	1.460000e+00	1.790000
L7MKF9.0	putative tick transposon fragment	HypD, Hydrogenase formation hypA family	c311864_g5_i1	cAMP-regulated guanine nucleotide exchange factor	7.8e-02	Signal transduction mechanisms	7.000000e-01	1.090000e+00	1.790000
L7MMB3.14	putative tick transposon fragment	Glyco_hydro_26, Glycosyl hydrolase family 26	c302724_g1_i1	Ubiquitin-specific protease	1.6e-01	Posttranslational modification, protein turnover, chaperones	0.000000e+00	1.790000e+00	1.790000
L7MME7.1	uncharacterized protein fragment	Nckap1, Membrane-associated apoptosis protein	c310254_g1_i2	Uncharacterized conserved protein	5.0e-01	Function unknown	1.270000e+00	5.200000e-01	1.790000
L7MAM5.0	putative tick transposon fragment	DDE_1, DDE superfamily endonuclease	c306045_g1_i1	DNA-binding centromere protein B (CENP-B)	1.0e-25	Chromatin structure and dynamics, Cell cycle control, cell division, chromosome partitioning	3.500000e-01	1.445000e+00	1.795000
B7QH48.0	putative uncharacterized protein	DDE_Tnp_4, DDE superfamily endonuclease	c302911_g2_i1	Ca2+/calmodulin-dependent protein kinase, EF-Hand protein superfamily	1.1e+00	Signal transduction mechanisms	2.240000e-01	1.572000e+00	1.796000
A0A023G6Q9.0	uncharacterized protein	IFT57, Intra-flagellar transport protein 57	c243824_g1_i1	Protein kinase of the PI-3 kinase family involved in mitotic growth, DNA repair and meiotic recombination	7.3e-01	Signal transduction mechanisms, Chromatin structure and dynamics, Replication, recombination and repair, Cell cycle control, cell division, chromosome partitioning	6.700000e-01	1.130000e+00	1.800000
L7LTT0.0	uncharacterized protein	FYVE, FYVE zinc finger	c311304_g2_i1	Rab5 GTPase effector Rabaptin-5	4.0e-16	Intracellular trafficking, secretion, and vesicular transport	8.500000e-01	9.500000e-01	1.800000
L7LVR8.0	uncharacterized protein	PH, PH domain	c309339_g1_i1	Guanine nucleotide exchange factor Cytohesin, contains PH and Sec7 domains	9.1e-02	Intracellular trafficking, secretion, and vesicular transport	3.380000e-01	1.462000e+00	1.800000
L7M2B8.0	putative n acylaminoacyl peptide hydrolase	Astro_capsid, Astrovirus capsid protein precursor	c300530_g1_i8	Ultrahigh sulfur keratin-associated protein	2.2e-02	Extracellular structures	6.500000e-01	1.150000e+00	1.800000
L7M2N6.1	putative obg family gtpase cgta	MMR_HSR1, 50S ribosome-binding GTPase	c286759_g2_i8	Predicted GTP-binding protein (ODN superfamily)	1.0e-12	General function prediction only	7.633333e-01	1.036667e+00	1.800000
L7M994.2	uncharacterized protein	zf-HC5HC2H_2, PHD-zinc-finger like domain	c287487_g1_i11	PHD finger protein BR140/LIN-49	3.0e-49	General function prediction only	1.200000e-01	1.680000e+00	1.800000
L7MCD9.0	putative trilaris fragment	Kunitz_BPTI, Kunitz/Bovine pancreatic trypsin inhibitor domain	c309835_g1_i2	Serine proteinase inhibitor (KU family)	1.0e+00	Posttranslational modification, protein turnover, chaperones	1.373333e+00	4.266667e-01	1.800000
L7MM41.0	putative tick transposon fragment	DUF4018, Domain of unknown function (DUF4018)	c253669_g1_i1	Rhomboid family proteins	3.0e-01	Signal transduction mechanisms	3.500000e-01	1.450000e+00	1.800000
B7PQ97.0	dna excision repair protein ercc 6 putative fragment	SNF2_N, SNF2 family N-terminal domain	c279134_g1_i1	Transcription-coupled repair protein CSB/RAD26 (contains SNF2 family DNA-dependent ATPase domain)	0.0e+00	Transcription, Replication, recombination and repair	1.070000e+00	7.300000e-01	1.800000
L7LYW0.0	putative peritrophin a	CBM_14, Chitin binding Peritrophin-A domain	c264583_g1_i2	von Willebrand factor and related coagulation proteins	8.2e-01	Extracellular structures, Defense mechanisms	1.070000e+00	7.300000e-01	1.800000
L7M2U2.0	uncharacterized protein	Atrophin-1, Atrophin-1 family	c310579_g1_i2	Heterogeneous nuclear ribonucleoprotein R (RRM superfamily)	1.5e+00	RNA processing and modification	2.200000e-01	1.580000e+00	1.800000
L7MAP5.3	putative rna binding protein 5 fragment	zf-RanBP, Zn-finger in Ran binding protein and others	c307805_g1_i2	RNA-binding protein RBM5 and related proteins, contain G-patch and RRM domains	5.0e-31	General function prediction only	3.300000e-01	1.470000e+00	1.800000
T1KHM2.0	uncharacterized protein	Guanylate_cyc, Adenylate and Guanylate cyclase catalytic domain	c292373_g1_i3	Adenylate/guanylate cyclase	5.0e-11	Energy production and conversion	1.010000e+00	7.900000e-01	1.800000
V5HAC0.0	uncharacterized protein fragment	DUF4529, Protein of unknown function (DUF4529)	c287251_g1_i1	Uncharacterized conserved protein	1.3e-02	Function unknown	9.300000e-01	8.700000e-01	1.800000
V5IIP4.0	putative endocytosissignaling protein ehd1 fragment	MMR_HSR1, 50S ribosome-binding GTPase	c304206_g1_i2	Endocytosis/signaling protein EHD1	2.0e-72	Signal transduction mechanisms, Intracellular trafficking, secretion, and vesicular transport	1.080000e+00	7.200000e-01	1.800000
L7MCT2.1	putative nuclear pore complex nup155 component d nup154 sc fragment	Nucleoporin_N, Nup133 N terminal like	c306313_g2_i3	Nuclear pore complex, Nup155 component (D Nup154, sc Nup157/Nup170)	1.0e-21	Nuclear structure, Intracellular trafficking, secretion, and vesicular transport	1.866667e-01	1.616667e+00	1.803333
A0A023G5D2.0	putative gtp cyclohydrolase i fragment	GTP_cyclohydroI, GTP cyclohydrolase I	c305619_g2_i2	GTP cyclohydrolase I	3.0e-19	Coenzyme transport and metabolism	1.236667e+00	5.733333e-01	1.810000
A0A023G735.0	uncharacterized protein	Amastin, Amastin surface glycoprotein	c296932_g1_i4	Synaptic vesicle transporter SVOP and related transporters (major facilitator superfamily)	1.0e+00	General function prediction only	1.350000e+00	4.600000e-01	1.810000
A0A023GG18.0	putative yeats domain containing protein 2	YEATS, YEATS family	c307491_g2_i6	Transcription initiation factor IIF, auxiliary subunit	3.0e-14	Transcription	3.600000e-01	1.450000e+00	1.810000
B7PQ48.0	aaa atpase putative	AAA, ATPase family associated with various cellular activities (AAA)	c291987_g1_i3	AAA+-type ATPase	5.0e-09	Posttranslational modification, protein turnover, chaperones	1.666667e-02	1.793333e+00	1.810000
B7PZ73.0	putative uncharacterized protein	FUSC, Fusaric acid resistance protein family	c302446_g1_i1	Phosphatidylinositol 4-kinase, involved in intracellular trafficking and secretion	3.3e-01	Signal transduction mechanisms, Intracellular trafficking, secretion, and vesicular transport	6.100000e-01	1.200000e+00	1.810000
B7QEJ2.0	putative uncharacterized protein	TMEM151, TMEM151 family	c299047_g4_i1	Glycosyl hydrolase, family 38 - alpha-mannosidase	2.0e-03	Carbohydrate transport and metabolism	1.050000e-01	1.705000e+00	1.810000
E2J6Q8.0	bilaris	Bromo_coat, Bromovirus coat protein	c288303_g2_i2	Ras GTPase effector RASSF2	3.1e-01	Signal transduction mechanisms	1.810000e+00	0.000000e+00	1.810000
L7LSG8.1	putative rna polymerase associated protein ctr9	TPR_12, Tetratricopeptide repeat	c308933_g1_i2	TPR-containing nuclear phosphoprotein that regulates K(+) uptake	0.0e+00	Inorganic ion transport and metabolism	4.800000e-01	1.330000e+00	1.810000
L7LX05.1	putative kinesin family member 21a	EzrA, Septation ring formation regulator, EzrA	c305719_g2_i2	Kinesin-like protein	1.0e-32	Cytoskeleton	1.520000e+00	2.900000e-01	1.810000
L7LX82.0	putative yptrab gtpase activating protein	RabGAP-TBC, Rab-GTPase-TBC domain	c311899_g1_i2	Ypt/Rab GTPase activating protein	9.0e-90	Intracellular trafficking, secretion, and vesicular transport	3.500000e-01	1.460000e+00	1.810000
L7LYT6.0	putative mitochondrial ribosomal protein l32	Clc-like, Clc-like	c301126_g3_i3	Mitochondrial ribosomal protein L32	5.0e-10	Translation, ribosomal structure and biogenesis	5.300000e-01	1.280000e+00	1.810000
L7ME46.1	putative homeobox transcription factor sip1 fragment	zf-H2C2_2, Zinc-finger double domain	c251860_g1_i1	C2H2-type Zn-finger protein	2.0e-13	Transcription	1.400000e-01	1.670000e+00	1.810000
L7MEC2.2	uncharacterized protein fragment	COesterase, Carboxylesterase family	c312220_g1_i4	Alpha-macroglobulin	3.0e-170	Posttranslational modification, protein turnover, chaperones	4.500000e-01	1.360000e+00	1.810000
L7MEY9.3	putative mif4g domain containing protein fragment	DUF932, Domain of unknown function (DUF932)	c299444_g1_i4	MIF4G domain-containing protein	4.0e-06	Translation, ribosomal structure and biogenesis	0.000000e+00	1.810000e+00	1.810000
L7MGB2.2	uncharacterized protein fragment	SSFA2_C, Sperm-specific antigen 2 C-terminus	c302068_g1_i3	Predicted methyltransferase	1.0e-12	General function prediction only	8.000000e-02	1.730000e+00	1.810000
L7MGH9.1	putative microtubule associated complex fragment	NACHT, NACHT domain	c271304_g1_i5	WD40 repeat-containing protein	3.0e-10	General function prediction only	3.900000e-01	1.420000e+00	1.810000
L7MKH2.0	putative thorax fragment	DUF4371, Domain of unknown function (DUF4371)	c301555_g1_i6	Transcription factor MEIS1 and related HOX domain proteins	3.0e-10	Transcription	7.200000e-01	1.090000e+00	1.810000
V5HTS3.0	putative formiminotransferase cyclodeaminase	FTCD, Formiminotransferase domain	c309460_g1_i4	Uncharacterized Fe-S protein	2.8e-01	General function prediction only	1.230000e+00	5.800000e-01	1.810000
G3MH66.0	putative uncharacterized protein fragment	LEDGF, Lens epithelium-derived growth factor (LEDGF)	c298292_g1_i7	Transcription elongation factor TFIIS/Cofactor of enhancer-binding protein Sp1	4.0e-03	Transcription	2.750000e-01	1.540000e+00	1.815000
G3MQ47.0	putative uncharacterized protein	adh_short_C2, Enoyl-(Acyl carrier protein) reductase	c291782_g1_i1	Mitochondrial/plastidial beta-ketoacyl-ACP reductase	5.0e-36	Lipid transport and metabolism	1.200000e+00	6.150000e-01	1.815000
L7LXX2.0	putative microtubule based process	Mtp, Golgi 4-transmembrane spanning transporter	c303016_g1_i1	Fibrillins and related proteins containing Ca2+-binding EGF-like domains	9.0e-03	Signal transduction mechanisms	3.100000e-01	1.505000e+00	1.815000
L7MD72.0	putative tick transposon fragment	DDE_1, DDE superfamily endonuclease	c305825_g1_i2	Predicted RNA-binding protein	4.3e-02	General function prediction only	6.900000e-01	1.125000e+00	1.815000
L7LY81.0	putative lipocalin interacting membrane receptor limr	LMBR1, LMBR1-like membrane protein	c302536_g2_i2	Lipocalin-interacting membrane receptor (LIMR)	3.0e-78	Defense mechanisms	2.033333e-01	1.613333e+00	1.816667
B7P3V1.0	cat eye syndrome critical region protein putative	Aa_trans, Transmembrane amino acid transporter protein	c305610_g1_i3	Predicted phosphatase	1.0e-56	General function prediction only	3.900000e-01	1.430000e+00	1.820000
B7QBZ6.0	dna binding protein mcm	MCM, MCM2/3/5 family	c309087_g1_i1	DNA replication licensing factor, MCM6 component	1.0e-51	Replication, recombination and repair	5.900000e-01	1.230000e+00	1.820000
B7QGG7.0	putative uncharacterized protein	Laminin_G_2, Laminin G domain	c312195_g1_i2	Cadherin EGF LAG seven-pass G-type receptor	0.0e+00	Signal transduction mechanisms	3.900000e-01	1.430000e+00	1.820000
G3MLG9.0	putative uncharacterized protein	DUF2040, Coiled-coil domain-containing protein 55 (DUF2040)	c302180_g1_i8	Chromatin assembly factor-I	3.8e-02	Chromatin structure and dynamics	4.300000e-01	1.390000e+00	1.820000
L7LV77.0	putative serinethreonine protein phosphatase 6 regulatory ankyrin repeat subunit a	Ank_2, Ankyrin repeats (3 copies)	c302130_g1_i1	Ankyrin	4.0e-16	Cell wall/membrane/envelope biogenesis	3.700000e-01	1.450000e+00	1.820000
L7LZN4.0	putative tick transposon	DUF1128, Protein of unknown function (DUF1128)	c312422_g2_i5	Epidermal growth factor receptor EGFR and related tyrosine kinases	1.4e+00	Signal transduction mechanisms	8.400000e-01	9.800000e-01	1.820000
L7M4C1.0	uncharacterized protein	FAM219A, Protein family FAM219A	c306558_g1_i1	FERM domain-containing protein KRIT1	1.9e-01	Signal transduction mechanisms	1.500000e-01	1.670000e+00	1.820000
L7MHQ0.1	uncharacterized protein fragment	zf-H2C2_2, Zinc-finger double domain	c291067_g1_i7	C2H2-type Zn-finger protein	8.0e-17	Transcription	1.700000e-01	1.650000e+00	1.820000
A0A023FR03.2	putative secreted protein fragment	WES_acyltransf, Wax ester synthase-like Acyl-CoA acyltransferase domain	c304958_g1_i7	Predicted splicing factor, SR protein superfamily	3.2e-01	RNA processing and modification	1.040000e+00	7.800000e-01	1.820000
A0A023GK71.1	kynurenine 3 monooxygenase	Lyase_aromatic, Aromatic amino acid lyase	c290254_g1_i1	Kynurenine 3-monooxygenase and related flavoprotein monooxygenases	6.0e-31	Energy production and conversion, General function prediction only	1.820000e+00	0.000000e+00	1.820000
C9W1N8.0	evasin	RHINO, RAD9, RAD1, HUS1-interacting nuclear orphan protein	c312392_g1_i2	Zn-finger protein	1.6e-01	General function prediction only	3.400000e-01	1.480000e+00	1.820000
L7LZC7.0	putative scf ubiquitin ligase skp2 component	F-box-like, F-box-like	c302710_g1_i7	SCF ubiquitin ligase, Skp2 component	6.0e-56	Posttranslational modification, protein turnover, chaperones	1.000000e-01	1.720000e+00	1.820000
L7MKQ0.1	uncharacterized protein fragment	Drf_FH1, Formin Homology Region 1	c293171_g1_i2	Predicted ubiquitin-protein ligase/hyperplastic discs protein, HECT superfamily	3.1e-02	Posttranslational modification, protein turnover, chaperones	2.000000e-02	1.800000e+00	1.820000
L7MLU0.0	putative tick adams fragment	Fer4_18, 4Fe-4S dicluster domain	c295290_g1_i7	Defender against cell death protein/oligosaccharyltransferase, epsilon subunit	7.0e-01	Cell cycle control, cell division, chromosome partitioning, Posttranslational modification, protein turnover, chaperones	7.700000e-01	1.050000e+00	1.820000
V5IDS6.0	putative opioid growth factor receptor fragment	Herpes_LMP1, Herpesvirus latent membrane protein 1 (LMP1)	c305637_g1_i6	Focal adhesion adaptor protein Paxillin and related LIM proteins	1.5e-02	Signal transduction mechanisms	2.400000e-01	1.580000e+00	1.820000
L7MGZ2.0	uncharacterized protein fragment	zf-H2C2_2, Zinc-finger double domain	c279779_g1_i2	C2H2-type Zn-finger protein	4.0e-25	Transcription	4.233333e-01	1.400000e+00	1.823333
L7LZX8.0	putative alanine aminotransferase	Aminotran_1_2, Aminotransferase class I and II	c303952_g1_i2	Alanine aminotransferase	0.0e+00	Amino acid transport and metabolism	6.750000e-01	1.150000e+00	1.825000
L7MML1.0	putative tick transposon fragment	Exo_endo_phos_2, Endonuclease-reverse transcriptase	c143530_g1_i2	Aminopeptidases of the M20 family	2.0e-02	Posttranslational modification, protein turnover, chaperones, General function prediction only	4.300000e-01	1.395000e+00	1.825000
B7Q5Q2.0	putative uncharacterized protein fragment	BACK, BTB And C-terminal Kelch	c310659_g1_i5	Proteins containing BTB/POZ and Kelch domains, involved in regulatory/signal transduction processes	2.0e-18	Signal transduction mechanisms, General function prediction only	3.000000e-02	1.796667e+00	1.826667
L7LXK6.0	putative sulfatase modifying factor 1 like protein	FGE-sulfatase, Sulfatase-modifying factor enzyme 1	c309439_g1_i1	Beta-catenin-binding protein APC, contains ARM repeats	2.1e-01	Signal transduction mechanisms, Cytoskeleton	3.866667e-01	1.440000e+00	1.826667
A0A023GC63.0	putative tick til 14	TIL, Trypsin Inhibitor like cysteine rich domain	c295937_g1_i4	Transcription factor NF-X1, contains NFX-type Zn2+-binding and R3H domains	4.0e-02	Transcription	1.560000e+00	2.700000e-01	1.830000
B7PDQ1.0	carboxypeptidase m putative	Peptidase_M14, Zinc carboxypeptidase	c296770_g1_i13	Zinc carboxypeptidase	5.0e-36	General function prediction only	4.700000e-01	1.360000e+00	1.830000
B7PT14.0	putative uncharacterized protein	Orbi_NS1, Orbivirus non-structural protein NS1, or hydrophobic tubular protein	c307294_g1_i2	Ca2+/Mg2+-permeable cation channels (LTRPC family)	5.0e-06	Inorganic ion transport and metabolism, Signal transduction mechanisms	0.000000e+00	1.830000e+00	1.830000
B7Q1A8.0	tetraspanin	Tetraspannin, Tetraspanin family	c283625_g1_i1	Tetraspanin family integral membrane protein	3.0e-03	General function prediction only	1.300000e-01	1.700000e+00	1.830000
B7QEA7.0	putative uncharacterized protein	DCAF15_WD40, DDB1-and CUL4-substrate receptor 15, WD repeat	c292611_g2_i4	Ultrahigh sulfur keratin-associated protein	1.0e-04	Extracellular structures	1.200000e-01	1.710000e+00	1.830000
B7QKJ6.1	putative uncharacterized protein fragment	zf-HC5HC2H_2, PHD-zinc-finger like domain	c305987_g1_i2	Voltage-gated K+ channel KCNQ	1.1e+00	Inorganic ion transport and metabolism	1.030000e+00	8.000000e-01	1.830000
G3MJP7.0	putative uncharacterized protein fragment	DUF1431, Protein of unknown function (DUF1431)	c303651_g1_i5	Predicted pseudouridylate synthase	9.0e-51	Translation, ribosomal structure and biogenesis	4.600000e-01	1.370000e+00	1.830000
L7M0H3.0	putative phosphatidylinositol transfer protein pdr16	CRAL_TRIO, CRAL/TRIO domain	c290914_g4_i1	Phosphatidylinositol transfer protein SEC14 and related proteins	2.0e-09	Lipid transport and metabolism	1.330000e+00	5.000000e-01	1.830000
L7M8F6.0	putative g protein pathway suppressor 2	zf-UBR, Putative zinc finger in N-recognin (UBR box)	c295712_g1_i1	Muscarinic acetylcholine receptor	2.9e-01	Signal transduction mechanisms	3.000000e-01	1.530000e+00	1.830000
L7MC32.0	uncharacterized protein fragment	FAM47, FAM47 family	c127275_g1_i1	Cyclin L	9.4e-02	General function prediction only	5.700000e-01	1.260000e+00	1.830000
L7MGU3.17	putative nlr family card domain protein fragment	GSCFA, GSCFA family	c268046_g1_i1	Rho/Rac1-interacting serine/threonine kinase Citron	5.2e-01	Signal transduction mechanisms	1.000000e-02	1.820000e+00	1.830000
L7MHL5.0	uncharacterized protein fragment	DUF3326, Protein of unknown function (DUF3326)	c277080_g1_i1	Protein involved in dolichol pathway for N-glycosylation (mannosyltransferase family)	1.2e+00	Cell wall/membrane/envelope biogenesis, Intracellular trafficking, secretion, and vesicular transport	5.100000e-01	1.320000e+00	1.830000
L7MJU2.0	putative bluestreak fragment	Neuralized, Neuralized	c311886_g1_i6	Notch signaling protein Neuralized, Nuez domain	3.0e-74	Signal transduction mechanisms	3.300000e-01	1.500000e+00	1.830000
L7MMS1.4	putative tick transposon fragment	PROCN, PROCN (NUC071) domain	c267051_g1_i1	Replication factor C, subunit RFC2	7.1e-01	Replication, recombination and repair	1.150000e+00	6.800000e-01	1.830000
L7M8M4.0	uncharacterized protein	XAP5, XAP5, circadian clock regulator	c301336_g2_i2	Uncharacterized conserved protein XAP-5	2.0e-33	Function unknown	4.360000e-01	1.396000e+00	1.832000
L7MG76.1	putative structural maintenance fragment	HATPase_c_3, Histidine kinase-, DNA gyrase B-, and HSP90-like ATPase	c305741_g1_i7	Myosin class II heavy chain	2.0e-03	Cytoskeleton	5.750000e-01	1.260000e+00	1.835000
B7QN98.0	eyes absent 1 protein putative	Hydrolase, haloacid dehalogenase-like hydrolase	c288459_g4_i4	Predicted haloacid dehalogenase-like hydrolase (eyes absent)	3.0e-69	General function prediction only	5.700000e-01	1.270000e+00	1.840000
L7LSY9.1	putative tick transposon	PLAC8, PLAC8 family	c299002_g1_i9	Uroporphyrinogen decarboxylase	1.2e+00	Coenzyme transport and metabolism	3.600000e-01	1.480000e+00	1.840000
L7M4U2.0	putative nuclear transport regulator	Xpo1, Exportin 1-like protein	c311959_g1_i1	Nuclear transport regulator	9.0e-132	Intracellular trafficking, secretion, and vesicular transport	4.666667e-01	1.373333e+00	1.840000
L7M859.1	putative gilgamesh	Pkinase, Protein kinase domain	c301637_g2_i3	Nucleoside phosphatase	9.3e-01	Nucleotide transport and metabolism	4.400000e-01	1.400000e+00	1.840000
V5HLK8.0	uncharacterized protein fragment	THAP, THAP domain	c306864_g1_i7	Extracellular matrix glycoprotein Laminin subunit beta	2.6e-01	Extracellular structures	2.650000e-01	1.575000e+00	1.840000
B7PUU7.0	putative uncharacterized protein fragment	THAP, THAP domain	c310012_g1_i3	Nuclear receptor coregulator SMRT/SMRTER, contains Myb-like domains	1.7e-01	Transcription	2.900000e-01	1.550000e+00	1.840000
L7M1L9.3	putative tick transposon	RNase_H, RNase H	c304393_g4_i4	Anaphase-promoting complex (APC), subunit 7	2.5e-01	Cell cycle control, cell division, chromosome partitioning, Posttranslational modification, protein turnover, chaperones	2.200000e-01	1.620000e+00	1.840000
V5HL50.0	uncharacterized protein fragment	ARGLU, Arginine and glutamate-rich 1	c256030_g1_i2	Myosin class VI heavy chain	2.0e-03	Cytoskeleton	3.000000e-02	1.810000e+00	1.840000
B7QLE0.0	putative uncharacterized protein	Pep_M12B_propep, Reprolysin family propeptide	c311096_g1_i1	O-acetyltransferase	1.4e-02	General function prediction only	2.650000e-01	1.575000e+00	1.840000
B7PQG9.0	meiotic recombination protein dmc1 putative	Rad51, Rad51	c288468_g1_i1	Meiotic recombination protein Dmc1	4.0e-142	Energy production and conversion, Replication, recombination and repair	5.250000e-01	1.320000e+00	1.845000
L7LXN8.0	putative stress induced protein uvi31	BolA, BolA-like protein	c287794_g1_i1	Stress-induced protein UVI31+	4.0e-14	Signal transduction mechanisms	7.675000e-01	1.077500e+00	1.845000
A0A023G3R4.0	putative alcohol dehydrogenase transcription factor mybsant like protein fragment	MADF_DNA_bdg, Alcohol dehydrogenase transcription factor Myb/SANT-like	c299574_g1_i2	Transcription factor GT-2 and related proteins, contains trihelix DNA-binding/SANT domain	6.7e-02	Transcription	2.200000e-01	1.630000e+00	1.850000
B7PH80.0	rna directed rna polymerase putative fragment	RdRP, RNA dependent RNA polymerase	c311931_g1_i1	RNA-directed RNA polymerase QDE-1 required for posttranscriptional gene silencing and RNA interference	4.0e-103	RNA processing and modification	1.500000e-02	1.835000e+00	1.850000
B7PWV3.0	e3 ubiquitin ligase putative	Cbl_N, CBL proto-oncogene N-terminal domain 1	c303066_g1_i6	Tyrosine kinase negative regulator CBL	2.0e-162	Defense mechanisms	2.000000e-01	1.650000e+00	1.850000
L7MKL1.1	uncharacterized protein fragment	FAM117, Protein Family FAM117	c301304_g2_i3	Dual specificity phosphatase	2.0e-45	Defense mechanisms	1.700000e-01	1.680000e+00	1.850000
V5HCW6.2	putative pdz domain containing protein found in a variety of eumetazoan signaling molecules fragment	PDZ, PDZ domain (Also known as DHR or GLGF)	c309238_g1_i2	Predicted ubiquitin-protein ligase/hyperplastic discs protein, HECT superfamily	3.7e-01	Posttranslational modification, protein turnover, chaperones	4.700000e-01	1.380000e+00	1.850000
A0A023FH55.2	putative cuticle protein fragment	LtrA, Bacterial low temperature requirement A protein (LtrA)	c283015_g3_i6	Exostosin EXT1L	7.2e-01	Signal transduction mechanisms	1.850000e+00	0.000000e+00	1.850000
A0A023FPH4.0	uncharacterized protein fragment	SAM_1, SAM domain (Sterile alpha motif)	c310428_g1_i2	Uncharacterized SAM domain protein	4.0e-28	General function prediction only	9.100000e-01	9.400000e-01	1.850000
B7PY60.0	putative uncharacterized protein	THAP, THAP domain	c287958_g1_i5	Tandem pore domain K+ channel	8.0e-15	Inorganic ion transport and metabolism	0.000000e+00	1.850000e+00	1.850000
B7QEV7.1	putative uncharacterized protein	MdcG, Phosphoribosyl-dephospho-CoA transferase MdcG	c293118_g1_i4	Non voltage-gated ion channels (DEG/ENaC family)	7.0e-39	Inorganic ion transport and metabolism, Signal transduction mechanisms	6.100000e-01	1.240000e+00	1.850000
L7LYA9.2	putative tick transposon	DUF2465, Protein of unknown function (DUF2465)	c312128_g3_i3	Cl- channel CLC-3 and related proteins (CLC superfamily)	9.8e-02	Inorganic ion transport and metabolism	3.600000e-01	1.490000e+00	1.850000
L7M7K1.0	uncharacterized protein	DUF2267, Uncharacterized conserved protein (DUF2267)	c296390_g1_i1	Copper amine oxidase	3.8e-01	Secondary metabolites biosynthesis, transport and catabolism	5.200000e-01	1.330000e+00	1.850000
L7M7T2.1	putative syntaxin 17	Fer4_17, 4Fe-4S dicluster domain	c249762_g1_i3	Amino acid transporters	3.8e-02	Amino acid transport and metabolism	7.900000e-01	1.060000e+00	1.850000
L7MHN5.0	uncharacterized protein fragment	AAA_27, AAA domain	c304516_g2_i1	Mitotic checkpoint protein MAD1	6.0e-04	Cell cycle control, cell division, chromosome partitioning	3.666667e-02	1.813333e+00	1.850000
L7MIF1.0	putative udp gal:glucosylceramide beta 14 galactosyltransferase fragment	Glyco_transf_7N, N-terminal region of glycosyl transferase group 7	c295916_g1_i1	UDP-Gal:glucosylceramide beta-1,4-galactosyltransferase	3.0e-98	Carbohydrate transport and metabolism	1.450000e+00	4.000000e-01	1.850000
V5H7A6.0	putative endonucleasereverse transcript fragment	TAF1_subA, TAF RNA Polymerase I subunit A	c298410_g1_i2	Integral membrane protein	1.2e-01	General function prediction only	1.000000e+00	8.500000e-01	1.850000
V5HRR4.0	putative cilium assembly	DUF2868, Protein of unknown function (DUF2868)	c291096_g4_i12	Tweety transmembrane/cell surface protein	2.2e-01	General function prediction only	5.500000e-01	1.300000e+00	1.850000
G3MP19.4	putative uncharacterized protein	Peptidase_M11, Gametolysin peptidase M11	c300773_g2_i3	PHD finger protein AF10	1.3e-02	General function prediction only	7.666667e-01	1.086667e+00	1.853333
L7MI79.1	uncharacterized protein fragment	UPF0515, Uncharacterized protein UPF0515	c279705_g1_i2	Xanthine dehydrogenase	2.5e-01	Nucleotide transport and metabolism	3.300000e-01	1.525000e+00	1.855000
L7MMH3.5	putative tick transposon fragment	RVT_1, Reverse transcriptase (RNA-dependent DNA polymerase)	c278244_g1_i1	Uncharacterized conserved protein	1.1e-01	Function unknown	1.050000e-01	1.750000e+00	1.855000
L7MMS6.0	putative bromodomain containing protein 2 fragment	Bromodomain, Bromodomain	c289309_g1_i4	Transcription initiation factor TFIID, subunit BDF1 and related bromodomain proteins	3.0e-23	Transcription	6.950000e-01	1.160000e+00	1.855000
A0A023FMA0.0	putative nostrin fragment	SH3_9, Variant SH3 domain	c293184_g2_i1	HSP90 co-chaperone p23	7.0e-38	Posttranslational modification, protein turnover, chaperones	4.950000e-01	1.365000e+00	1.860000
G3MLG9.7	putative uncharacterized protein	Vps55, Vacuolar protein sorting 55	c302180_g1_i8	Chromatin assembly factor-I	3.8e-02	Chromatin structure and dynamics	8.300000e-01	1.030000e+00	1.860000
L7LYQ6.0	putative carboxypeptidase	Peptidase_M20, Peptidase family M20/M25/M40	c311130_g1_i3	Aminoacylase ACY1 and related metalloexopeptidases	5.0e-21	Amino acid transport and metabolism	8.600000e-01	1.000000e+00	1.860000
L7M1X5.2	uncharacterized protein	Keratin_B2, Keratin, high sulfur B2 protein	c306843_g1_i6	Anaphase-promoting complex (APC), subunit 1 (meiotic check point regulator/Tsg24)	2.5e-01	Cell cycle control, cell division, chromosome partitioning, Posttranslational modification, protein turnover, chaperones	4.700000e-01	1.390000e+00	1.860000
L7MBP7.0	putative metastriate one of each protein family	TP2, Nuclear transition protein 2	c290141_g1_i1	Extracellular matrix glycoprotein Laminin subunits alpha and gamma	6.5e-01	Extracellular structures	1.220000e+00	6.400000e-01	1.860000
L7MDE5.0	putative serine carboxypeptidase fragment	Peptidase_S10, Serine carboxypeptidase	c304580_g1_i1	Serine carboxypeptidases	4.0e-09	Posttranslational modification, protein turnover, chaperones	9.200000e-01	9.400000e-01	1.860000
L7MJT6.2	uncharacterized protein fragment	zf-CCHC, Zinc knuckle	c310935_g1_i5	LIM domain binding protein LDB1/NLI/CLIM	1.4e-01	Transcription	3.600000e-01	1.500000e+00	1.860000
A0A023GDN6.0	putative digeorge syndrome critical region protein 14 fragment	Es2, Nuclear protein Es2	c309164_g1_i2	Nuclear protein ES2	1.0e-20	General function prediction only	5.200000e-01	1.340000e+00	1.860000
B7Q596.0	mll protein putative	MdcG, Phosphoribosyl-dephospho-CoA transferase MdcG	c307651_g1_i2	Uncharacterized conserved protein	2.3e-01	Function unknown	3.000000e-01	1.560000e+00	1.860000
G3MQG1.0	putative uncharacterized protein	DDE_Tnp_4, DDE superfamily endonuclease	c299048_g1_i2	Uncharacterized conserved protein	8.2e-01	Function unknown	4.900000e-01	1.370000e+00	1.860000
L7LY07.6	putative tick transposon	CheB_methylest, CheB methylesterase	c309180_g2_i2	Uncharacterized conserved protein	6.8e-02	Function unknown	7.600000e-01	1.100000e+00	1.860000
L7LZ63.4	putative tick transposon	DUF3341, Protein of unknown function (DUF3341)	c311880_g1_i2	NADP/FAD dependent oxidoreductase	6.4e-02	Energy production and conversion	0.000000e+00	1.860000e+00	1.860000
L7MGE7.3	uncharacterized protein fragment	EIN3, Ethylene insensitive 3	c306093_g2_i6	Auxilin-like protein and related proteins containing DnaJ domain	3.2e-01	General function prediction only	1.100000e-01	1.750000e+00	1.860000
B7P8G4.1	bone morphogenetic protein putative fragment	Trypsin, Trypsin	c300151_g1_i2	CUB domain-containing protein	4.0e-07	General function prediction only	1.000000e-01	1.765000e+00	1.865000
A0A023FK73.0	putative acetyl coa acetyltransferase fragment	Thiolase_N, Thiolase, N-terminal domain	c297431_g1_i1	Acetyl-CoA acetyltransferase	1.0e-16	Lipid transport and metabolism	2.400000e-01	1.630000e+00	1.870000
A0A023GEX3.0	putative o sialoglycoprotein endopeptidase ixodes scapularis o sialoglycoprotein endopeptidase fragment	Peptidase_M22, Glycoprotease family	c300703_g1_i11	Predicted metalloprotease with chaperone activity (RNAse H/HSP70 fold)	6.0e-109	Posttranslational modification, protein turnover, chaperones	4.100000e-01	1.460000e+00	1.870000
B7PS15.0	tetratricopeptide repeat protein putative fragment	DNA_pol_viral_N, DNA polymerase (viral) N-terminal domain	c274212_g1_i7	Nucleoside diphosphate kinase	3.2e-01	Nucleotide transport and metabolism	1.140000e+00	7.300000e-01	1.870000
G3ML57.1	putative uncharacterized protein	Adeno_E3B, Adenovirus E3B protein	c301354_g1_i1	Adaptor complexes medium subunit family	4.0e-25	Intracellular trafficking, secretion, and vesicular transport	7.100000e-01	1.160000e+00	1.870000
V5GSD7.0	putative transposase is4 fragment	DDE_Tnp_1_7, Transposase IS4	c291584_g1_i4	Protein involved in dolichol pathway for N-glycosylation (mannosyltransferase family)	4.0e-03	Cell wall/membrane/envelope biogenesis, Intracellular trafficking, secretion, and vesicular transport	1.500000e-01	1.720000e+00	1.870000
V5GYL5.0	putative alpha 2b adrenergic receptor like protein	7tm_1, 7 transmembrane receptor (rhodopsin family)	c30994_g1_i1	Muscarinic acetylcholine receptor	4.0e-17	Signal transduction mechanisms	1.430000e+00	4.400000e-01	1.870000
V5GZ73.0	tetraspanin	Tetraspannin, Tetraspanin family	c278798_g3_i1	Tetraspanin family integral membrane protein	4.0e-39	General function prediction only	4.800000e-01	1.390000e+00	1.870000
V5IDC0.0	putative deddh 3 5 exonuclease domain of three prime repair exonuclease	Peptidase_S21, Assemblin (Peptidase family S21)	c291551_g1_i3	Uncharacterized conserved protein	1.2e+00	Function unknown	4.100000e-01	1.460000e+00	1.870000
L7LZD0.0	putative microtubule binding protein	LRR_9, Leucine-rich repeat	c279780_g1_i7	Leucine-rich acidic nuclear protein	1.0e-44	Cell cycle control, cell division, chromosome partitioning, General function prediction only	5.400000e-01	1.330000e+00	1.870000
L7M7Z5.0	uncharacterized protein	Hepatitis_core, Hepatitis core antigen	c304914_g1_i2	Nucleolar protein involved in 40S ribosome biogenesis	1.6e+00	Translation, ribosomal structure and biogenesis	6.200000e-01	1.250000e+00	1.870000
L7MFX0.2	uncharacterized protein fragment	Pro-rich_19, Proline-rich 19	c184906_g1_i2	Multidrug resistance-associated protein/mitoxantrone resistance protein, ABC superfamily	2.0e-11	Secondary metabolites biosynthesis, transport and catabolism	7.900000e-01	1.080000e+00	1.870000
L7MKZ8.5	putative tick transposon fragment	SpoIIP, Stage II sporulation protein P (SpoIIP)	c291784_g1_i1	Cell cycle-associated protein	1.2e+00	Cell cycle control, cell division, chromosome partitioning	1.000000e-01	1.770000e+00	1.870000
V5HV49.0	protein serinethreonine kinase	Pkinase, Protein kinase domain	c277676_g1_i1	p21-activated serine/threonine protein kinase	2.0e-145	Signal transduction mechanisms	6.850000e-01	1.185000e+00	1.870000
B7PBG8.0	putative uncharacterized protein	LIM, LIM domain	c305972_g1_i1	Regulatory protein MLP and related LIM proteins	2.0e-05	Signal transduction mechanisms, Cytoskeleton	1.150000e+00	7.250000e-01	1.875000
L7MEF2.0	putative secreted peptide fragment	NRN1, Neuritin protein family	c285880_g3_i1	beta-1,6-N-acetylglucosaminyltransferase, contains WSC domain	3.9e-01	Carbohydrate transport and metabolism, Posttranslational modification, protein turnover, chaperones	1.550000e-01	1.720000e+00	1.875000
A0A023G7X1.2	putative low density lipoprotein receptor ixodes scapularis low density lipoprotein receptor fragment	Ldl_recept_a, Low-density lipoprotein receptor domain class A	c310465_g1_i5	Gamma-butyrobetaine,2-oxoglutarate dioxygenase	2.5e-01	Lipid transport and metabolism	4.000000e-02	1.840000e+00	1.880000
A0A023GEV7.0	putative 5 formyltetrahydrofolate cyclo ligase	5-FTHF_cyc-lig, 5-formyltetrahydrofolate cyclo-ligase family	c306685_g1_i3	5-formyltetrahydrofolate cyclo-ligase	7.0e-53	Coenzyme transport and metabolism	8.050000e-01	1.075000e+00	1.880000
B7QGT9.0	phosphatidylcholine sterol acyltransferase putative fragment	LCAT, Lecithin:cholesterol acyltransferase	c294524_g1_i2	Lecithin:cholesterol acyltransferase (LCAT)/Acyl-ceramide synthase	2.0e-79	Lipid transport and metabolism	1.030000e+00	8.500000e-01	1.880000
G3MLH4.0	putative uncharacterized protein	E1_DerP2_DerF2, ML domain	c291960_g1_i1	Major epididymal secretory protein HE1	5.0e-15	Function unknown	1.775000e+00	1.050000e-01	1.880000
L7MAI2.0	uncharacterized protein	Peptidase_M48, Peptidase family M48	c304950_g1_i2	Metalloprotease	8.0e-146	General function prediction only	3.650000e-01	1.515000e+00	1.880000
L7MB45.0	putative kismet fragment	Ehrlichia_rpt, Ehrlichia tandem repeat (Ehrlichia_rpt)	c312055_g1_i3	Acinus (induces apoptotic chromatin condensation)	2.0e-07	Chromatin structure and dynamics	6.600000e-01	1.220000e+00	1.880000
L7MKE1.10	putative tick transposon fragment	rve, Integrase core domain	c285931_g7_i1	Uncharacterized integral membrane protein	2.7e-01	Function unknown	2.366667e-01	1.643333e+00	1.880000
Q26228.1	atp dependent dna helicase 2 subunit 1	SAP, SAP domain	c306796_g1_i10	DNA-binding subunit of a DNA-dependent protein kinase (Ku70 autoantigen)	1.0e-61	Replication, recombination and repair	9.000000e-01	9.800000e-01	1.880000
A0A023G6I9.0	putative harbinger fragment	DDE_Tnp_4, DDE superfamily endonuclease	c301226_g1_i1	Predicted transposase	5.0e-24	Replication, recombination and repair	4.466667e-01	1.433333e+00	1.880000
L7M5Q5.0	putative scavenger receptor class a like c type lectin	SRCR, Scavenger receptor cysteine-rich domain	c309878_g1_i5	Pattern-formation protein/guanine nucleotide exchange factor	5.0e-02	Intracellular trafficking, secretion, and vesicular transport	8.000000e-01	1.080000e+00	1.880000
L7MA61.6	putative tick transposon fragment	SPASM, Iron-sulfur cluster-binding domain	c250090_g2_i1	Ca2+ release channel (ryanodine receptor)	6.5e-01	Signal transduction mechanisms	5.200000e-01	1.360000e+00	1.880000
L7MCD4.0	uncharacterized protein fragment	Cortex-I_coil, Cortexillin I, coiled coil	c312597_g2_i1	E3 ubiquitin ligase interacting with arginine methyltransferase	4.0e-03	Posttranslational modification, protein turnover, chaperones	2.000000e-02	1.860000e+00	1.880000
L7MKI8.0	putative transportertransmembrane protein fragment	MFS_1, Major Facilitator Superfamily	c292004_g1_i4	Permease of the major facilitator superfamily	2.1e-02	General function prediction only	3.100000e-01	1.575000e+00	1.885000
B7PCY5.1	ap 4 complex subunit beta 1 putative	DUF629, Protein of unknown function (DUF629)	c304093_g1_i6	Vesicle coat complex AP-1/AP-2/AP-4, beta subunit	2.0e-63	Intracellular trafficking, secretion, and vesicular transport	4.700000e-01	1.420000e+00	1.890000
B7PE15.0	galactosyltransferase putative	Galactosyl_T, Galactosyltransferase	c295576_g1_i4	Galactosyltransferases	3.0e-31	Carbohydrate transport and metabolism	3.000000e-02	1.860000e+00	1.890000
L7M2N0.4	putative histone lysine n methyltransferase mll3	SET, SET domain	c293261_g4_i2	E3 ubiquitin protein ligase	2.7e-01	Posttranslational modification, protein turnover, chaperones	1.380000e+00	5.100000e-01	1.890000
L7MFV5.0	uncharacterized protein fragment	SGT1, SGT1 protein	c268701_g1_i4	Predicted transporter	1.0e-01	General function prediction only	1.900000e-01	1.700000e+00	1.890000
L7ML53.3	putative tick transposon fragment	RVT_1, Reverse transcriptase (RNA-dependent DNA polymerase)	c279100_g1_i1	ZYG-1-like serine/threonine protein kinases	1.5e-01	General function prediction only	4.500000e-01	1.440000e+00	1.890000
T1K1D9.0	uncharacterized protein	RNB, RNB domain	c251418_g1_i1	Exosomal 3'-5' exoribonuclease complex, subunit Rrp44/Dis3	3.0e-16	Translation, ribosomal structure and biogenesis	1.650000e+00	2.400000e-01	1.890000
A0A023FME2.0	putative muscle myosin heavy chain ixodes scapularis muscle myosin heavy chain	CCDC155, Coiled-coil region of CCDC155	c282087_g1_i3	Beta-spectrin	4.0e-03	Cytoskeleton	5.700000e-01	1.320000e+00	1.890000
A0A023G2J3.0	putative secreted protein fragment	OAF, Transcriptional regulator, Out at first	c302709_g2_i4	Alkaline ceramidase	3.5e-01	Lipid transport and metabolism	8.000000e-02	1.810000e+00	1.890000
B7PQ26.0	ubiquitin specific protease putative fragment	UCH_1, Ubiquitin carboxyl-terminal hydrolase	c277283_g1_i1	PAB-dependent poly(A) ribonuclease, subunit PAN2	1.0e-164	Replication, recombination and repair	1.050000e-01	1.785000e+00	1.890000
L7LTZ9.0	putative histone lysine n methyltransferase mll5	SET, SET domain	c293543_g1_i5	PHD Zn-finger proteins	4.0e-12	General function prediction only	4.650000e-01	1.425000e+00	1.890000
[truncated: 6,287 more rows]
