# Supplementary material for: De novo assembly and annotation of Hyalomma dromedarii tick (Acari: Ixodidae) sialotranscriptome with regard to gender differences in gene expression
Source: Parasit Vectors. 2018 May 24;11:314. doi: 10.1186/s13071-018-2874-9 (PMC5968504; doi:10.1186/s13071-018-2874-9)
Supplement: Supplementary file 3 — Table S3.Transposable elements transcripts and their annotations. (XLS 2170 kb) [file 13071_2018_2874_MOESM3_ESM.xls]

## Sheet: tick_expression_entry_pfam_filt
accession	term	pfam	female.TPM	male.TPM	sum
A0A023FF20.0	putative tick kunitz 86	Kunitz_BPTI, Kunitz/Bovine pancreatic trypsin inhibitor domain	1	0	1
A0A023FFH5.0	putative calmodulin fragment	EF-hand_7, EF-hand domain pair	0	1	1
A0A023FG92.0	uncharacterized protein	Ocnus, Janus/Ocnus family (Ocnus)	0.27	0.73	1
A0A023FK32.0	putative translation elongation factor 2ribosome bioproteinsis protein ria1 fragment	EFG_IV, Elongation factor G, domain IV	0.21	0.79	1
A0A023FMP5.0	putative tick metalloprotease 1	Reprolysin_2, Metallo-peptidase family M12B Reprolysin-like	0.045	0.955	1
A0A023FRS6.0	uncharacterized protein fragment	Eaf7, Chromatin modification-related protein EAF7	0	1	1
A0A023GBR5.0	putative adiponectin receptor 1 nasonia vitripennis adiponectin receptor 1 fragment	HlyIII, Haemolysin-III related	0.285	0.715	1
A0A023GKG8.2	kynureninase	SpoOE-like, Spo0E like sporulation regulatory protein	0.83	0.17	1
A0A034WU30.0	toll like receptor 5 fragment	LRR_8, Leucine rich repeat	0.9	0.1	1
B7P8Q5.0	hsp70 putative fragment	HSP70, Hsp70 protein	0.77	0.23	1
B7P8U6.1	putative uncharacterized protein	Plasmodium_HRP, Plasmodium histidine-rich protein (HRPII/III)	0.08	0.92	1
B7PKN3.0	ubiquitin protein ligase	UQ_con, Ubiquitin-conjugating enzyme	0.02	0.98	1
B7PZK0.0	sidestep protein putative	Ig_3, Immunoglobulin domain	0.03	0.97	1
B7Q381.0	putative uncharacterized protein	TMEM89, TMEM89 protein family	0.78	0.22	1
B7QBX1.2	putative uncharacterized protein	DUF4184, Domain of unknown function (DUF4184)	0.16	0.84	1
B7QE91.0	prefoldin putative	Prefoldin, Prefoldin subunit	0.6	0.4	1
B7QET7.2	putative uncharacterized protein fragment	FUSC, Fusaric acid resistance protein family	1	0	1
B7QLD3.0	prolyl 4 hydroxylase alpha subunit putative	Corona_nucleoca, Coronavirus nucleocapsid protein	0.1	0.9	1
G3MHA1.0	putative uncharacterized protein fragment	DUF3443, Protein of unknown function (DUF3443)	0.76	0.24	1
G3MS68.0	putative uncharacterized protein	His_binding, Tick histamine binding protein	0.46	0.54	1
L7LST3.10	putative tick transposon	Vac7, Vacuolar segregation subunit 7	0.32	0.68	1
L7LT65.6	putative group i salivary lipocalin	tRNA_anti-codon, OB-fold nucleic acid binding domain	0	1	1
L7LU79.0	putative dihydroorotate dehydrogenase	DHO_dh, Dihydroorotate dehydrogenase	0.08	0.92	1
L7LVB7.12	putative tick transposon	Extensin-like_C, Extensin-like protein C-terminus	0.5	0.5	1
L7LVB7.27	putative tick transposon	Peptidase_G2, Peptidase_G2, IMC autoproteolytic cleavage domain	0.41	0.59	1
L7LX67.0	putative choline kinase	Choline_kinase, Choline/ethanolamine kinase	0.21	0.79	1
L7LXX7.0	putative tick transposon	DUF1759, Protein of unknown function (DUF1759)	0.02	0.98	1
L7LY07.9	putative tick transposon	DUF1011, Protein of unknown function (DUF1011)	0.21	0.79	1
L7LY57.0	battenin	CLN3, CLN3 protein	0.61	0.39	1
L7M044.0	putative 39s ribosomal protein l41 mitochondrial	DUF3414, Protein of unknown function (DUF3414)	0.23	0.77	1
L7M172.0	putative down syndrome cell adhesion molecule 4	I-set, Immunoglobulin I-set domain	0.29	0.71	1
L7M1Y2.0	putative multidrug resistance associated proteinmitoxantrone resistance protein abc superfamily	Tymo_45kd_70kd, Tymovirus 45/70Kd protein	0	1	1
L7M5D1.2	putative cytochrome c oxidase subunit viia 2	Tmpp129, Putative transmembrane protein precursor	0.62	0.38	1
L7M702.0	uncharacterized protein	B-block_TFIIIC, B-block binding subunit of TFIIIC	0.22	0.78	1
L7MBT4.1	putative tick transposon fragment	Exo_endo_phos_2, Endonuclease-reverse transcriptase	0.005	0.995	1
L7MBX3.1	putative group viii salivary lipocalin	DUF2887, Protein of unknown function (DUF2887)	1	0	1
L7MDK7.17	putative tick transposon fragment	Gemini_coat, Geminivirus coat protein/nuclear export factor BR1 family	0.54	0.46	1
L7MDS5.2	putative tick transposon fragment	Herpes_glycop_H, Herpesvirus glycoprotein H	0.29	0.71	1
L7MGX1.0	putative tick transposon fragment	7TM_GPCR_Srd, Serpentine type 7TM GPCR chemoreceptor Srd	0.19	0.81	1
L7MHX1.1	putative microtubule associated protein fragment	Macoilin, Transmembrane protein	0	1	1
L7MKB9.3	uncharacterized protein fragment	Frag1, Frag1/DRAM/Sfk1 family	0	1	1
T1KHZ6.0	uncharacterized protein	Peptidase_M13, Peptidase family M13	0	1	1
T1KUU5.0	tetraspanin	Tetraspannin, Tetraspanin family	0.09	0.91	1
V5GM25.0	putative fibrillin 2	Plasmod_Pvs28, Plasmodium ookinete surface protein Pvs28	0.73	0.27	1
V5H5T9.0	uncharacterized protein fragment	Siah-Interact_N, Siah interacting protein, N terminal	0.37	0.63	1
V5HGF3.0	uncharacterized protein	Mfp-3, Foot protein 3	0.93	0.07	1
V5HJ21.0	putative acyl coa synthetase	AMP-binding, AMP-binding enzyme	0	1	1
V5HPH8.0	uncharacterized protein fragment	CPG4, Chondroitin proteoglycan 4	0.57	0.43	1
V5HUK5.0	putative scp gapr 1 like scp like extracellular protein	CAP, Cysteine-rich secretory protein family	0.2	0.8	1
V5IE54.0	putative endonucleasereverse transcript fragment	DUF1974, Domain of unknown function (DUF1974)	0.11	0.89	1
V5IG89.0	putative conserved plasma membrane protein fragment	Acyl_transf_3, Acyltransferase family	0.835	0.165	1
B7PDD5.0	coagulation factor putative	Trypsin, Trypsin	0.9175	0.085	1.0025
A0A023GGU5.0	putative vesicle transport protein	Use1, Membrane fusion protein Use1	0.51	0.495	1.005
G3MRU5.1	lipase	Abhydro_lipase, Partial alpha/beta-hydrolase lipase region	0	1.005	1.005
L7LY07.27	putative tick transposon	Na_H_Exchanger, Sodium/hydrogen exchanger family	0.35	0.655	1.005
L7MCJ2.0	putative proline rich coiled coil 1 fragment	DUF4583, Domain of unknown function (DUF4583)	0.165	0.84	1.005
L7MDE4.5	putative tick transposon fragment	Exo_endo_phos_2, Endonuclease-reverse transcriptase	0.125	0.88	1.005
L7MG08.3	uncharacterized protein fragment	Myosin_tail_1, Myosin tail	0	1.005	1.005
L7MBQ2.0	putative pinin fragment	Pinin_SDK_memA, pinin/SDK/memA/ protein conserved region	0.235	0.7725	1.0075
A0A023FLC5.0	putative sulfotransferase	Sulfotransfer_1, Sulfotransferase domain	0.84	0.17	1.01
A0A023FVK8.0	putative multidrug resistance associated proteinmitoxantrone resistance protein abc superfamily fragment	ABC_membrane, ABC transporter transmembrane region	0.83	0.18	1.01
A0A023FZR1.2	uncharacterized protein fragment	tRNA-synt_1c, tRNA synthetases class I (E and Q), catalytic domain	0.04	0.97	1.01
A0A023G327.2	putative secreted protein	Flavi_NS1, Flavivirus non-structural Protein NS1	0.9	0.11	1.01
A0A023G7X1.0	putative low density lipoprotein receptor ixodes scapularis low density lipoprotein receptor fragment	DUF1940, Domain of unknown function (DUF1940)	0.15	0.86	1.01
A0A023G8N7.6	putative tumor necrosis factor receptor fragment	RGM_C, Repulsive guidance molecule (RGM) C-terminus	1.01	0	1.01
A0A023GBN2.1	putative conserved plasma membrane protein fragment	Atg14, UV radiation resistance protein and autophagy-related subunit 14	0.67	0.34	1.01
B7PGA9.0	neurofilament medium polypeptide putative	DUF2962, Protein of unknown function (DUF2962)	0.13	0.88	1.01
B7PIG1.3	putative uncharacterized protein fragment	RVT_1, Reverse transcriptase (RNA-dependent DNA polymerase)	0.15	0.86	1.01
B7PKK5.0	gtpase rho putative	Ras, Ras family	0.7	0.31	1.01
B7PL85.0	putative uncharacterized protein	DDE_1, DDE superfamily endonuclease	0.22	0.79	1.01
B7PP40.0	ece1 protein putative	FBPase_2, Firmicute fructose-1,6-bisphosphatase	0.19	0.82	1.01
B7QC14.0	neprilysin putative	Peptidase_M13_N, Peptidase family M13	0.1	0.91	1.01
B7QHM6.0	putative uncharacterized protein	AAA_8, P-loop containing dynein motor region D4	0	1.01	1.01
B7QMA9.1	chitinase putative	DUF4559, Domain of unknown function (DUF4559)	0	1.01	1.01
G3MK84.0	putative uncharacterized protein	Reprolysin, Reprolysin (M12B) family zinc metalloprotease	0.67	0.34	1.01
G3ML60.1	putative uncharacterized protein	SLA_LP_auto_ag, Soluble liver antigen/liver pancreas antigen (SLA/LP autoantigen)	0.96	0.05	1.01
G3MS37.0	putative uncharacterized protein	LRR_8, Leucine rich repeat	0.74	0.27	1.01
L7LQX7.1	putative ixodegrin	Salp15, Salivary protein of 15kDa inhibits CD4+ T cell activation	0.1	0.91	1.01
L7LSP0.0	uncharacterized protein	Ebp2, Eukaryotic rRNA processing protein EBP2	0.37	0.64	1.01
L7LSW8.3	putative salivary lipocalin	MerC, MerC mercury resistance protein	1.01	0	1.01
L7LV89.0	putative metabotropic glutamate receptor	ANF_receptor, Receptor family ligand binding region	0.91	0.1	1.01
L7LX59.1	putative k+ dependent na+:ca2+ antiporter	PDCD9, Mitochondrial 28S ribosomal protein S30 (PDCD9)	0.76	0.25	1.01
L7LY07.33	putative tick transposon	Tmemb_cc2, Predicted transmembrane and coiled-coil 2 protein	0	1.01	1.01
L7LYA8.0	putative arfgap with sh3 domain ankyrin repeat and ph domain 1	ArfGap, Putative GTPase activating protein for Arf	0.17	0.84	1.01
L7LYB2.3	putative atp binding protein	Peptidase_M16, Insulinase (Peptidase family M16)	0.04	0.97	1.01
L7M058.4	putative tick transposon	GNAT_acetyltr_2, GNAT acetyltransferase 2	0.44	0.57	1.01
L7M0M4.0	putative prohibitins and stomatins of the pid superfamily	Band_7, SPFH domain / Band 7 family	0.39	0.62	1.01
L7M1J5.1	putative a kinase anchor protein	PPV_E1_C, Papillomavirus helicase	0	1.01	1.01
L7M2A1.0	putative deoxyribonuclease tatdn1	TatD_DNase, TatD related DNase	0.22	0.79	1.01
L7M3N3.0	putative sin3 type complex	DUF4328, Domain of unknown function (DUF4328)	0.27	0.74	1.01
L7M4Q8.1	uncharacterized protein	Dynactin_p62, Dynactin p62 family	0.19	0.82	1.01
L7M687.0	lon protease homolog	LON, ATP-dependent protease La (LON) domain	0.37	0.64	1.01
L7M7L4.1	putative vesicle associated membrane protein 7	PLAC8, PLAC8 family	0.96	0.05	1.01
L7MDE4.8	putative tick transposon fragment	Guanylate_cyc_2, Guanylylate cyclase	0.18	0.83	1.01
L7ME75.1	uncharacterized protein fragment	Trehalase, Trehalase	0.35	0.66	1.01
L7MFA3.2	putative sterol regulatory element binding protein 1 fragment	HrpE, HrpE/YscL/FliH and V-type ATPase subunit E	0.09	0.92	1.01
L7MH88.1	uncharacterized protein fragment	DUF4228, Domain of unknown function (DUF4228)	0.26	0.75	1.01
L7MJ50.0	putative snf2 family domain protein fragment	FGase, N-formylglutamate amidohydrolase	0.23	0.78	1.01
L7MMH1.2	putative tick transposon fragment	DUF3370, Protein of unknown function (DUF3370)	0.02	0.99	1.01
T1K6J1.0	uncharacterized protein	AAA_12, AAA domain	0.19	0.82	1.01
T1KNX4.0	uncharacterized protein	Peptidase_C2, Calpain family cysteine protease	0.56	0.45	1.01
T1KXM4.0	uncharacterized protein	RabGAP-TBC, Rab-GTPase-TBC domain	0.05	0.96	1.01
V5GTE3.0	uncharacterized protein fragment	PEPCK, Phosphoenolpyruvate carboxykinase	0.27	0.74	1.01
V5GTT4.1	putative endonucleasereverse transcript fragment	Herpes_glycop, Herpesvirus glycoprotein M	0.56	0.45	1.01
V5HCK8.0	uncharacterized protein fragment	MULE, MULE transposase domain	0.03	0.98	1.01
V5HJI1.0	putative myosin light chain kinase smooth muscle fragment	I-set, Immunoglobulin I-set domain	0.06	0.95	1.01
V5HNM0.1	putative dde superfamily endonuclease fragment	DDE_3, DDE superfamily endonuclease	0.14	0.87	1.01
V5IGW3.0	putative oxytocin like protein fragment	Hormone_5, Neurohypophysial hormones, C-terminal Domain	0.29	0.72	1.01
V5IHB3.0	uncharacterized protein fragment	ATP-gua_Ptrans, ATP:guanido phosphotransferase, C-terminal catalytic domain	0.08	0.93	1.01
A0A023FL76.0	putative serine proteinase inhibitor	Serpin, Serpin (serine protease inhibitor)	0.23	0.785	1.015
G3MMW2.0	putative uncharacterized protein	Melibiase, Melibiase	0.995	0.02	1.015
L7M719.0	putative phosphoglucomutasephosphomannomutase	PGM_PMM_I, Phosphoglucomutase/phosphomannomutase, alpha/beta/alpha domain I	0.18	0.835	1.015
L7LU60.0	uncharacterized protein	Lactamase_B, Metallo-beta-lactamase superfamily	0.185	0.83	1.015
L7LX05.4	putative kinesin family member 21a	WD40, WD domain, G-beta repeat	0.42	0.595	1.015
L7MCF9.0	uncharacterized protein fragment	NACHT, NACHT domain	0.4	0.615	1.015
A0A023FB62.2	putative secreted protein	hSac2, Inositol phosphatase	0.48	0.54	1.02
A0A023G052.0	putative secreted protein	DAP10, DAP10 membrane protein	0.35	0.67	1.02
A0A023G938.1	putative lipocalin 5 1	Mannosyl_trans2, Mannosyltransferase (PIG-V))	1.02	0	1.02
B7PAU5.0	prominin protein putative	RIG-I_C-RD, C-terminal domain of RIG-I	0.07	0.95	1.02
B7PC21.0	secreted salivary gland peptide putative	Trypsin, Trypsin	0.89	0.13	1.02
B7PG01.0	kekkon1 kek1 putative	mit_SMPDase, Mitochondrial-associated sphingomyelin phosphodiesterase	0.33	0.69	1.02
B7PHS0.0	dihydrodipicolinate synthase putative	CPSF100_C, Cleavage and polyadenylation factor 2 C-terminal	0	1.02	1.02
B7PRB7.0	reverse transcriptase putative	DUF3459, Domain of unknown function (DUF3459)	0	1.02	1.02
B7PTX6.0	arylsulfatase b putative fragment	Enamelin, Enamelin	0.15	0.87	1.02
B7PYU1.0	putative uncharacterized protein	Dimer_Tnp_hAT, hAT family C-terminal dimerization region	0.13	0.89	1.02
B7Q0I8.1	receptor tyrosine phosphatase type r2b putative	Y_phosphatase, Protein-tyrosine phosphatase	0.02	1	1.02
B7QEX2.0	putative uncharacterized protein	SCAMP, SCAMP family	0.95	0.07	1.02
B7QGG3.0	bigh3 putative	Fasciclin, Fasciclin domain	0.59	0.43	1.02
B7QGZ2.0	neural cell adhesion molecule l1 putative fragment	I-set, Immunoglobulin I-set domain	0.22	0.8	1.02
B7QHB3.0	putative uncharacterized protein	DUF1538, Protein of unknown function (DUF1538)	0.63	0.39	1.02
B7QIF3.0	pogo family transposase putative	Ceramidase, Ceramidase	0.51	0.51	1.02
C9W1J7.0	hypothetical secreted protein	Baculo_gp64, Baculovirus gp64 envelope glycoprotein family	0.93	0.09	1.02
G3MLD8.0	putative uncharacterized protein	Cation_efflux, Cation efflux family	0.14	0.88	1.02
G3MPC6.0	putative uncharacterized protein	His_binding, Tick histamine binding protein	1.02	0	1.02
L7LR46.1	putative da p36 protein	MVIN, MviN-like protein	0.97	0.05	1.02
L7LRB7.0	putative tnf receptor associated factor	CDKN3, Cyclin-dependent kinase inhibitor 3 (CDKN3)	1.02	0	1.02
L7LTR4.0	putative tick salivary metalloprotease	GASA, Gibberellin regulated protein	0.76	0.26	1.02
L7LWA7.0	putative tick transposon	7TM_GPCR_Srd, Serpentine type 7TM GPCR chemoreceptor Srd	0.82	0.2	1.02
L7LYA9.4	putative tick transposon	Exo_endo_phos_2, Endonuclease-reverse transcriptase	0.23	0.79	1.02
L7LYV7.0	putative vesicle transport through interaction with t snares log 1a	Fusion_gly, Fusion glycoprotein F0	0.17	0.85	1.02
L7M051.0	putative vesicle amine transport protein 1 log t californica	ADH_zinc_N_2, Zinc-binding dehydrogenase	0.69	0.33	1.02
L7M053.0	uncharacterized protein	Chitin_synth_1, Chitin synthase	0.96	0.06	1.02
L7M0D4.1	putative tick transposon	DUF1421, Protein of unknown function (DUF1421)	0.14	0.88	1.02
L7M241.1	putative tick transposon	TK, Thymidine kinase	0.38	0.64	1.02
L7M2C5.0	uncharacterized protein	DUF2722, Protein of unknown function (DUF2722)	0.62	0.4	1.02
L7M2T6.1	putative tick transposon	OATP, Organic Anion Transporter Polypeptide (OATP) family	0.04	0.98	1.02
L7M2Z4.1	uncharacterized protein	Myelin_PLP, Myelin proteolipid protein (PLP or lipophilin)	0.12	0.9	1.02
L7M689.0	uncharacterized protein	DUF2448, Protein of unknown function C-terminus (DUF2448)	0	1.02	1.02
L7M726.0	putative trinucleotide repeat containing protein	DUF3499, Protein of unknown function (DUF3499)	0.26	0.76	1.02
L7M8Y5.0	putative evasin	DUF2807, Protein of unknown function (DUF2807)	0	1.02	1.02
L7MAS8.0	putative tick transposon fragment	Imp-YgjV, Bacterial inner membrane protein	0.05	0.97	1.02
L7MAV1.7	putative tick transposon fragment	S1-P1_nuclease, S1/P1 Nuclease	0.27	0.75	1.02
L7MB92.6	putative tick transposon fragment	Nrap, Nrap protein	0	1.02	1.02
L7MBU2.2	putative tick transposon fragment	PGM_PMM_III, Phosphoglucomutase/phosphomannomutase, alpha/beta/alpha domain III	0.08	0.94	1.02
L7MFN6.2	putative tick transposon fragment	DUF1356, Protein of unknown function (DUF1356)	0.53	0.49	1.02
L7MGF9.0	uncharacterized protein fragment	ABC2_membrane, ABC-2 type transporter	0.63	0.39	1.02
L7MH78.0	putative tick transposon fragment	Amidoligase_2, Putative amidoligase enzyme	0	1.02	1.02
L7MI45.5	putative tick transposon fragment	Bestrophin, Bestrophin, RFP-TM, chloride channel	0.16	0.86	1.02
L7MIY1.0	putative recombination signal binding protein j kappacbf1 suh hs2nf5 fragment	BTD, Beta-trefoil DNA-binding domain	0.28	0.74	1.02
L7MJ20.0	uncharacterized protein fragment	DUF3089, Protein of unknown function (DUF3089)	0.3	0.72	1.02
L7MJ26.1	putative tick transposon fragment	DEPP, Decidual protein induced by progesterone family	0.83	0.19	1.02
L7MJ30.1	uncharacterized protein fragment	CactinC_cactus, Cactus-binding C-terminus of cactin protein	0.48	0.54	1.02
L7MJ50.1	putative snf2 family domain protein fragment	Tat, Transactivating regulatory protein (Tat)	0.15	0.87	1.02
L7MJE0.0	putative tick transposon fragment	Flavi_NS4B, Flavivirus non-structural protein NS4B	0.04	0.98	1.02
L7MLR6.0	putative trinucleotide repeat containing protein fragment	RRM_5, RNA recognition motif	0.3	0.72	1.02
L7MMH1.5	putative tick transposon fragment	Herpes_env, Herpesvirus putative major envelope glycoprotein	0.51	0.51	1.02
T1K2L4.1	uncharacterized protein	Formyl_trans_N, Formyl transferase	0.03	0.99	1.02
T1L0F1.0	uncharacterized protein	CHCH, CHCH domain	0.25	0.77	1.02
V5GRW5.1	uncharacterized protein fragment	FLILHELTA, Hypothetical protein FLILHELTA	0.03	0.99	1.02
V5GZ45.0	putative heparan sulfate proteoglycan 2 fragment	Laminin_B, Laminin B (Domain IV)	0.59	0.43	1.02
V5HTT6.0	putative zinc ion binding protein fragment	zf-H2C2_2, Zinc-finger double domain	0.04	0.98	1.02
V5IDW4.0	putative endoribonuclease dicer fragment	Anoctamin, Calcium-activated chloride channel	0	1.02	1.02
A0A023GF79.0	putative rab like protein 5	Ras, Ras family	0.71	0.315	1.025
T1K2M8.0	uncharacterized protein	Retinal, Retinal protein	0	1.025	1.025
V5IH56.0	putative f box protein 30 fragment	F-box, F-box domain	0.075	0.95	1.025
V5HRV5.0	putative vacuolar protein fragment	DUF1162, Protein of unknown function (DUF1162)	0.13	0.9	1.03
A0A023FFE7.0	putative microsomal signal peptidase 12 kda subunit	SPC12, Microsomal signal peptidase 12 kDa subunit (SPC12)	0.83	0.2	1.03
A0A023G0Z5.0	putative secreted protein	DUF4251, Domain of unknown function (DUF4251)	0	1.03	1.03
A0A023G6X8.0	putative secreted protein	Cbl_N, CBL proto-oncogene N-terminal domain 1	0.37	0.66	1.03
A0A023G6Z5.2	putative gypsy nogag	Retinal, Retinal protein	0.17	0.86	1.03
A0A023GPH8.0	dna directed rna polymerase fragment	RNA_pol_Rpb2_7, RNA polymerase Rpb2, domain 7	0.68	0.35	1.03
B7P387.0	putative uncharacterized protein	Retinal, Retinal protein	0.72	0.31	1.03
B7PDV7.0	putative uncharacterized protein	DUF3584, Protein of unknown function (DUF3584)	0.48	0.55	1.03
B7PG62.0	putative uncharacterized protein	TMEM187, TMEM187 protein family	0.42	0.61	1.03
B7PLE4.0	putative uncharacterized protein	7tm_7, 7tm Chemosensory receptor	0.13	0.9	1.03
B7PNJ2.0	corazonin receptor putative	7tm_1, 7 transmembrane receptor (rhodopsin family)	0.04	0.99	1.03
B7PWR7.1	putative uncharacterized protein	Lig_chan, Ligand-gated ion channel	0.33	0.7	1.03
B7PZ69.0	arylsulfatase b putative fragment	Sulfatase_C, C-terminal region of aryl-sulfatase	0.235	0.795	1.03
B7Q0F7.0	putative uncharacterized protein	DUF212, Divergent PAP2 family	1.03	0	1.03
B7Q107.0	putative uncharacterized protein	THAP, THAP domain	0.06	0.97	1.03
B7QG46.0	regulator of g protein signalling putative fragment	DEP, Domain found in Dishevelled, Egl-10, and Pleckstrin (DEP)	0.24	0.79	1.03
B7QH57.0	cold shock domain containing protein putative	CSD, 'Cold-shock' DNA-binding domain	0	1.03	1.03
B7QMZ4.0	fmn2 protein putative	FH2, Formin Homology 2 Domain	0.07	0.96	1.03
L7LSY8.0	putative 23 kda family member	DUF3526, Domain of unknown function (DUF3526)	0.95	0.08	1.03
L7LT65.4	putative group i salivary lipocalin	Ribonuc_2-5A, Ribonuclease 2-5A	0.54	0.49	1.03
L7LTQ0.0	putative low density lipoprotein receptor	CUB, CUB domain	0.22	0.81	1.03
L7LXA1.0	ubiquitin carboxyl terminal hydrolase	UCH, Ubiquitin carboxyl-terminal hydrolase	0.31	0.72	1.03
L7LY34.3	putative tick transposon	Keratin_B2, Keratin, high sulfur B2 protein	0.23	0.8	1.03
L7LY66.1	putative intracellular signal transduction	SOCS_box, SOCS box	0.85	0.18	1.03
L7M0F1.0	putative glucose 6 phosphatephosphate and phosphoenolpyruvatephosphate antiporter	Tymo_45kd_70kd, Tymovirus 45/70Kd protein	0.72	0.31	1.03
L7M1R3.0	uncharacterized protein	Anoctamin, Calcium-activated chloride channel	0.3	0.73	1.03
L7M5T7.1	uncharacterized protein	TMEM154, TMEM154 protein family	0.25	0.78	1.03
L7M672.2	uncharacterized protein	IL17_R_N, Interleukin-17 receptor extracellular region	1.03	0	1.03
L7M736.0	putative sulfatebicarbonateoxalate exchanger sat 1	Sulfate_transp, Sulfate transporter family	0.56	0.47	1.03
L7M947.2	putative myosin class v heavy chain	MyTH4, MyTH4 domain	0.16	0.87	1.03
L7M9G1.0	putative secreted peptide	DUF3836, Family of unknown function (DUF3836)	0.66	0.37	1.03
L7MBK1.0	putative tick transposon fragment	CEP170_C, CEP170 C-terminus	0.03	1	1.03
L7MDL1.1	putative zinc finger protein fragment	zf-C2H2, Zinc finger, C2H2 type	0.03	1	1.03
L7MF11.0	putative phospholipase d1 fragment	PLDc_2, PLD-like domain	0.77	0.26	1.03
L7MFI1.1	putative neural cell adhesion molecule fragment	TP2, Nuclear transition protein 2	0.18	0.85	1.03
L7MGP0.0	putative tick transposon fragment	7TM_GPCR_Sra, Serpentine type 7TM GPCR chemoreceptor Sra	0.32	0.71	1.03
L7MHS2.3	putative zinc finger protein fragment	zf-CCHC, Zinc knuckle	0.24	0.79	1.03
L7MHW2.9	uncharacterized protein fragment	THAP, THAP domain	0.04	0.99	1.03
L7MJA1.0	uncharacterized protein fragment	TRAM_LAG1_CLN8, TLC domain	0.18	0.85	1.03
L7MJN8.0	uncharacterized protein fragment	TAFH, NHR1 homology to TAF	0.67	0.36	1.03
L7MLG5.0	uncharacterized protein fragment	CAF-1_p150, Chromatin assembly factor 1 complex p150 subunit, N-terminal	0.3	0.73	1.03
L7MLS5.0	putative tick transposon fragment	HTH_Tnp_Tc5, Tc5 transposase DNA-binding domain	0.1	0.93	1.03
L7MMV7.0	putative tick transposon fragment	Exo_endo_phos_2, Endonuclease-reverse transcriptase	0.14	0.89	1.03
P98186.0	cytochrome p450	p450, Cytochrome P450	0.82	0.21	1.03
Q49P01.0	reverse transcriptase like protein fragment	7TM_GPCR_Srsx, Serpentine type 7TM GPCR chemoreceptor Srsx	1	0.03	1.03
T1K5F8.0	uncharacterized protein	FAM53, Family of FAM53	0.09	0.94	1.03
T1KXM5.0	uncharacterized protein	DUF2616, Protein of unknown function (DUF2616)	0.16	0.87	1.03
V5GWU4.0	putative tnf receptor associated factor 6	Fer4_12, 4Fe-4S single cluster domain	0.84	0.19	1.03
V5HD34.0	acetyl coenzyme a synthetase fragment	AMP-binding, AMP-binding enzyme	0.28	0.75	1.03
V5HJ96.2	putative endonucleasereverse transcript fragment	ASC, Amiloride-sensitive sodium channel	0.44	0.59	1.03
V5I4U3.0	putative cytochrome fragment	p450, Cytochrome P450	0	1.03	1.03
V5I4V9.0	putative acyl coa binding domain containing protein 5	CST-I, Alpha-2,3-sialyltransferase (CST-I)	0.16	0.87	1.03
V5IEL3.0	putative sister chromatid cohesion complex cohesin subunit pds5 fragment	Adaptin_N, Adaptin N terminal region	0.18	0.85	1.03
V5IHZ3.0	putative neuroproteinsis fragment	TIL, Trypsin Inhibitor like cysteine rich domain	0.88	0.15	1.03
V5II13.0	putative spatzle 5 fragment	Vicilin_N, Vicilin N terminal region	0.62	0.41	1.03
L7LTN5.8	putative tick transposon	RVT_1, Reverse transcriptase (RNA-dependent DNA polymerase)	0.713333	0.32	1.03333
B7PMG8.0	putative uncharacterized protein fragment	Homeobox, Homeobox domain	0.22	0.815	1.035
L7LST3.3	putative tick transposon	DUF4291, Domain of unknown function (DUF4291)	0.875	0.16	1.035
L7LX63.0	putative monocarboxylate transporter	MFS_1, Major Facilitator Superfamily	0.89	0.145	1.035
L7LYY9.0	putative aquaporin major intrinsic protein family	MIP, Major intrinsic protein	0.54	0.495	1.035
B7QBW3.0	dimethylaniline monooxygenase [n oxide forming]	FMO-like, Flavin-binding monooxygenase-like	0.9875	0.05	1.0375
A0A023FEY4.1	uncharacterized protein	DUF868, Plant protein of unknown function (DUF868)	0	1.04	1.04
A0A023FJ62.0	putative trypsin fragment	Trypsin, Trypsin	0.8	0.24	1.04
A0A023FR43.2	uncharacterized protein fragment	VKG_Carbox, Vitamin K-dependent gamma-carboxylase	0.34	0.7	1.04
A0A023FTR9.0	putative lipocalin 2 1	DUF2705, Protein of unknown function (DUF2705)	0	1.04	1.04
A0A023FXU3.0	putative cyclic nucleotide phosphodiesterase fragment	GAF_3, GAF domain	0.575	0.465	1.04
A0A023G1V6.0	putative secreted protein	AAA_32, AAA domain	0.87	0.17	1.04
A0A023GB44.0	putative secreted protein	Ephrin_lbd, Ephrin receptor ligand binding domain	0	1.04	1.04
A0A023GBF9.4	uncharacterized protein fragment	DUF799, Putative bacterial lipoprotein (DUF799)	0.925	0.115	1.04
A0A023GBL0.0	putative glycolate oxidase	FMN_dh, FMN-dependent dehydrogenase	0.19	0.85	1.04
A0A023GDE4.1	putative cuticular protein 47ef	Mfp-3, Foot protein 3	0.94	0.1	1.04
A0A023GM17.0	putative m13 family peptidase fragment	DUF3079, Protein of unknown function (DUF3079)	0.08	0.96	1.04
A0A023GP30.0	putative myosin heavy chain b ixodes scapularis myosin heavy chain b	FYVE, FYVE zinc finger	0.53	0.51	1.04
B7PBC9.0	putative uncharacterized protein	VWA_CoxE, VWA domain containing CoxE-like protein	0	1.04	1.04
B7PI96.0	putative uncharacterized protein fragment	Chromo, Chromo (CHRromatin Organisation MOdifier) domain	0.1	0.94	1.04
B7PR91.3	origin recognition complex subunit putative	Patched, Patched family	1.04	0	1.04
B7PRR9.0	putative uncharacterized protein	Herpes_BLLF1, Herpes virus major outer envelope glycoprotein (BLLF1)	0.01	1.03	1.04
B7Q8U1.0	leucine zipper transcription factor putative	Clathrin, Region in Clathrin and VPS	0.31	0.73	1.04
B7QAA5.0	interferon regulatory factor 4 putative	IRF, Interferon regulatory factor transcription factor	0	1.04	1.04
B7QCK6.0	putative uncharacterized protein	TLV_coat, ENV polyprotein (coat polyprotein)	0.06	0.98	1.04
B7QCT0.0	dtdp glucose 4 6 dehydratase putative	Epimerase, NAD dependent epimerase/dehydratase family	0.9	0.14	1.04
B7QHN8.1	organic cationcarnitine transporter putative fragment	PMT_2, Dolichyl-phosphate-mannose-protein mannosyltransferase	0.05	0.99	1.04
J7K9P7.1	subolesin fragment	RnaseA, Pancreatic ribonuclease	0.12	0.92	1.04
L7LSG5.18	putative tick transposon	XK-related, XK-related protein	0.16	0.88	1.04
L7LSU2.9	putative tick transposon	Nucleopor_Nup85, Nup85 Nucleoporin	0.11	0.93	1.04
L7LT13.0	putative tor signaling pathway regulator like protein	TIP41, TIP41-like family	0.3	0.74	1.04
L7LUS0.0	uncharacterized protein	FYVE_2, FYVE-type zinc finger	0.18	0.86	1.04
L7LVB7.7	putative tick transposon	DUF621, Protein of unknown function (DUF621)	0.37	0.67	1.04
L7LY09.8	putative tick transposon	Mic1, Colon cancer-associated protein Mic1-like	1.04	0	1.04
L7LY86.0	putative tyrosine aminotransferase	Aminotran_1_2, Aminotransferase class I and II	0.573333	0.466667	1.04
L7LZ63.14	putative tick transposon	Transposase_mut, Transposase, Mutator family	0.53	0.51	1.04
L7LZJ9.0	putative ets domain lacking	SAM_PNT, Sterile alpha motif (SAM)/Pointed domain	0.765	0.275	1.04
L7M0P2.1	putative fetal globin inducing factor	XRCC4, DNA double-strand break repair and V(D)J recombination protein XRCC4	0.17	0.87	1.04
L7M0U8.0	putative ubiquinol cytochrome c reductase assembly protein cbp3	Ubiq_cyt_C_chap, Ubiquinol-cytochrome C chaperone	0.33	0.71	1.04
L7M0X2.0	putative collagen alpha 1vii chain	Bac_GDH, Bacterial NAD-glutamate dehydrogenase	1.04	0	1.04
L7M3S6.2	uncharacterized protein	SUR7, SUR7/PalI family	0	1.04	1.04
L7M3V3.1	putative glutathione s transferase	GST_N, Glutathione S-transferase, N-terminal domain	0.2	0.84	1.04
L7M480.0	uncharacterized protein	Josephin, Josephin	0.57	0.47	1.04
L7M4B8.0	uncharacterized protein	DUF4407, Domain of unknown function (DUF4407)	0.4	0.64	1.04
L7M5L1.1	uncharacterized protein	Phage_GPD, Phage late control gene D protein (GPD)	0.35	0.69	1.04
L7M659.3	putative vacuolar assemblysorting protein	FIIND, Function to find	0.12	0.92	1.04
L7M6W9.0	putative heparan sulfate n deacetylasen sulfotransfer	HSNSD, heparan sulfate-N-deacetylase	0.13	0.91	1.04
L7M786.1	putative mrna splicing factor atp dependent rna helicase	Cep57_CLD, Centrosome localisation domain of Cep57	0.02	1.02	1.04
L7M8Y5.2	putative evasin	Methyltransf_20, Putative methyltransferase	0.18	0.86	1.04
L7MDK7.14	putative tick transposon fragment	DUF463, YcjX-like family, DUF463	0.08	0.96	1.04
L7MGP0.2	putative tick transposon fragment	DUF1561, Protein of unknown function (DUF1561)	0.34	0.7	1.04
L7MIV4.0	uncharacterized protein fragment	PWI, PWI domain	0.59	0.45	1.04
L7MJA8.0	putative group v salivary lipocalin fragment	His_binding, Tick histamine binding protein	0.495	0.545	1.04
L7ML36.1	putative thyroid hormone receptor associated protein complex subunit fragment	Med12-LCEWAV, Eukaryotic Mediator 12 subunit domain	0.09	0.95	1.04
L7MLE1.8	uncharacterized protein fragment	SKN1, Beta-glucan synthesis-associated protein (SKN1)	1.03	0.01	1.04
L7MML2.0	putative tick transposon fragment	DUF2126, Putative amidoligase enzyme (DUF2126)	0	1.04	1.04
T1K1S3.0	uncharacterized protein	IFT57, Intra-flagellar transport protein 57	0.135	0.905	1.04
V5H7R1.0	uncharacterized protein fragment	TRP, Transient receptor potential (TRP) ion channel	0.2	0.84	1.04
V5HEL7.0	uncharacterized protein fragment	PAN_1, PAN domain	0.89	0.15	1.04
V5HH72.0	putative fanconi anemia complementation group d2 fragment	FancD2, Fanconi anaemia protein FancD2 nuclease	0.84	0.2	1.04
V5HQ89.0	putative triacylglycerol lipase fragment	Lipase, Lipase	0.2	0.84	1.04
V5HRP0.0	putative endonucleasereverse transcript fragment	2-Hacid_dh, D-isomer specific 2-hydroxyacid dehydrogenase, catalytic domain	0.18	0.86	1.04
V5I0W7.0	uncharacterized protein	FAM53, Family of FAM53	0.2	0.84	1.04
V5I2K3.0	uncharacterized protein fragment	SCP2_2, Sterol carrier protein domain	0	1.04	1.04
A0A023G128.10	putative endonuclease reverse transcriptase	DUF3868, Domain of unknown function, B	0.23	0.815	1.045
B7PTC1.1	serinethreonine protein kinase putative fragment	Pkinase, Protein kinase domain	0.555	0.49	1.045
L7LX79.0	putative choline transporter like protein	Pyr_excise, Pyrimidine dimer DNA glycosylase	0.495	0.55	1.045
L7M3Q2.0	uncharacterized protein	DIX, DIX domain	0.485	0.56	1.045
V5H854.0	putative transposase is4 fragment	DDE_Tnp_1_7, Transposase IS4	0.145	0.9	1.045
V5HXE7.1	uncharacterized protein fragment	ORC3_N, Origin recognition complex (ORC) subunit 3 N-terminus	0.183333	0.863333	1.04667
A0A023G477.0	putative secreted protein fragment	Peptidase_M14, Zinc carboxypeptidase	0.35	0.7	1.05
L7M955.1	putative vesicle coat complex copii subunit sec31	Sec16_C, Sec23-binding domain of Sec16	0.36	0.69	1.05
V5I089.0	putative discs large protein 1 fragment	DUF4193, Domain of unknown function (DUF4193)	0.69	0.36	1.05
A0A023FCM1.0	uncharacterized protein fragment	RHD3, Root hair defective 3 GTP-binding protein (RHD3)	0.26	0.79	1.05
A0A023FDX8.3	putative secreted protein	Keratin_matx, Keratin, high-sulphur matrix protein	0.31	0.74	1.05
A0A023G128.14	putative endonuclease reverse transcriptase	DUF621, Protein of unknown function (DUF621)	0.1	0.95	1.05
A0A023G6Z5.1	putative gypsy nogag	DpnII, DpnII restriction endonuclease	0	1.05	1.05
A0A023GAJ2.0	putative tick metalloprotease 72 fragment	Cation_ATPase_C, Cation transporting ATPase, C-terminus	1	0.05	1.05
A0A023GC48.0	uncharacterized protein	DDE_Tnp_Tn3, Tn3 transposase DDE domain	0.22	0.83	1.05
A0A023GCP6.0	putative nad kinase domain containing protein 1	FAM53, Family of FAM53	0.88	0.17	1.05
A0A023GNF9.2	putative synaptic vesicle transporter svop	Sugar_tr, Sugar (and other) transporter	0.92	0.13	1.05
B7P3C3.0	putative uncharacterized protein	p47_phox_C, NADPH oxidase subunit p47Phox, C terminal domain	0.12	0.93	1.05
B7P5C2.0	putative uncharacterized protein	Pam17, Mitochondrial import protein Pam17	0.43	0.62	1.05
B7PF55.0	solute carrier putative	DUF3984, Protein of unknown function (DUF3984)	0	1.05	1.05
B7PNE9.0	kruppel like zinc finger protein putative	BACK, BTB And C-terminal Kelch	0.02	1.03	1.05
B7PV27.0	protein wnt	wnt, wnt family	0.07	0.98	1.05
B7PVY5.0	beta ketoacyl synthase putative	ketoacyl-synt, Beta-ketoacyl synthase, N-terminal domain	0.88	0.17	1.05
B7PW39.0	clumping factor b putative	SVWC, Single domain von Willebrand factor type C	0.125	0.925	1.05
B7PZL2.1	protein banp putative	Phosducin, Phosducin	0.27	0.78	1.05
B7Q917.0	glutathione s transferase putative	GST_N_3, Glutathione S-transferase, N-terminal domain	0.25	0.8	1.05
B7QBX1.11	putative uncharacterized protein	Totivirus_coat, Totivirus coat protein	0.12	0.93	1.05
G3MGW8.1	putative uncharacterized protein fragment	Reprolysin_3, Metallo-peptidase family M12B Reprolysin-like	0.53	0.52	1.05
G3MRY0.1	putative uncharacterized protein	WD40, WD domain, G-beta repeat	0.54	0.51	1.05
L7LQ77.3	putative group i salivary lipocalin	PLAC8, PLAC8 family	0.08	0.97	1.05
L7LVX0.0	putative tenascin	fn3, Fibronectin type III domain	1.05	0	1.05
L7LX14.1	putative tick transposon	Choline_transpo, Plasma-membrane choline transporter	0.85	0.2	1.05
L7LXM5.0	uncharacterized protein	TP2, Nuclear transition protein 2	0.77	0.28	1.05
L7LZ31.1	putative clip associating protein 1 a	Glyco_hydro_85, Glycosyl hydrolase family 85	0	1.05	1.05
L7M239.1	putative mitochondrial carrier protein	Mito_carr, Mitochondrial carrier protein	0.6	0.45	1.05
L7M5P7.0	putative cytochrome	p450, Cytochrome P450	0.1	0.95	1.05
L7M725.0	uncharacterized protein	Dickkopf_N, Dickkopf N-terminal cysteine-rich region	0.3	0.75	1.05
L7MA45.0	putative polypeptide n acetylgalactosaminyltransferase	Ricin_B_lectin, Ricin-type beta-trefoil lectin domain	0	1.05	1.05
L7MAY9.0	putative tick transposon fragment	Exo_endo_phos_2, Endonuclease-reverse transcriptase	0.02	1.03	1.05
L7MCT9.2	putative tick transposon fragment	DUF3422, Protein of unknown function (DUF3422)	0.33	0.72	1.05
L7MDE4.3	putative tick transposon fragment	DUF3737, Protein of unknown function (DUF3737)	0.14	0.91	1.05
L7MDS1.2	putative tick transposon fragment	Exo_endo_phos_2, Endonuclease-reverse transcriptase	0.91	0.14	1.05
L7ME82.2	putative cofactor required for sp1 transcriptional activation subunit 8 fragment	TTKRSYEDQ, Predicted coiled-coil domain-containing protein	0.72	0.33	1.05
L7MEK2.0	putative tick transposon fragment	DUF3467, Protein of unknown function (DUF3467)	0.66	0.39	1.05
L7MGH8.0	putative g patch domain protein fragment	DUF924, Bacterial protein of unknown function (DUF924)	0.15	0.9	1.05
L7MGL0.0	putative methyltransferase tarbp1 fragment	SpoU_methylase, SpoU rRNA Methylase family	0.1	0.95	1.05
L7MGP0.3	putative tick transposon fragment	DUF4220, Domain of unknown function (DUF4220)	0.34	0.71	1.05
L7MHX7.0	putative sodium dependent multivitamin transporter fragment	DUF2142, Predicted membrane protein (DUF2142)	0.87	0.18	1.05
L7MKP5.1	putative tick transposon fragment	Glucos_trans_II, Glucosyl transferase GtrII	0	1.05	1.05
L7ML87.0	uncharacterized protein fragment	Coa1, Cytochrome oxidase complex assembly protein 1	0.02	1.03	1.05
L7MLZ5.0	putative sn 12 diacylglycerol ethanolamine and cholinephosphotransferase fragment	DUF2079, Predicted membrane protein (DUF2079)	0.68	0.37	1.05
T1KM74.0	uncharacterized protein	CSD, 'Cold-shock' DNA-binding domain	0.11	0.94	1.05
V5H6T3.0	putative interferon alpha inducible protein fragment	Ifi-6-16, Interferon-induced 6-16 family	0.06	0.99	1.05
V5HB62.0	uncharacterized protein fragment	Ax_dynein_light, Axonemal dynein light chain	0.22	0.83	1.05
V5HGZ2.1	uncharacterized protein	Glyco_hydro_7, Glycosyl hydrolase family 7	0.93	0.12	1.05
V5HPH8.1	uncharacterized protein fragment	zf-RVT, zinc-binding in reverse transcriptase	0.64	0.41	1.05
V5HYP1.0	uncharacterized protein fragment	Jiraiya, Jiraiya	0.2	0.85	1.05
V5HYX5.0	putative udp galactose transporter fragment	Nuc_sug_transp, Nucleotide-sugar transporter	0.29	0.76	1.05
V5I288.0	uncharacterized protein	SecY, SecY translocase	0.39	0.66	1.05
V5IEX5.0	putative lipid exporter abca1 fragment	ABC_tran, ABC transporter	0.05	1	1.05
L7MLM1.1	putative tick transposon fragment	Exo_endo_phos, Endonuclease/Exonuclease/phosphatase family	0.18	0.875	1.055
V5HUR1.0	putative replication factor c subunit rfc1 large subunit fragment	RFC1, Replication factor RFC1 C terminal domain	0.205	0.85	1.055
C9W1B1.1	hypothetical secreted protein fragment	Salp15, Salivary protein of 15kDa inhibits CD4+ T cell activation	0.965	0.09	1.055
A0A023GLE6.0	putative abc transporter ixodes scapularis abc transporter fragment	ABC_tran, ABC transporter	0.045	1.01333	1.05833
A0A023FLU9.0	putative methyltransferase like protein 17 mitochondrial	Rsm22, Mitochondrial small ribosomal subunit Rsm22	0.38	0.68	1.06
A0A023FUH2.0	putative secreted protein	LRR_8, Leucine rich repeat	0.97	0.09	1.06
A0A023G128.17	putative endonuclease reverse transcriptase	EXS, EXS family	0	1.06	1.06
A0A023G4Q1.7	putative gypsy nogag	rve, Integrase core domain	0.02	1.04	1.06
A0A023G7U8.1	putative tick metalloprotease 1	Salp15, Salivary protein of 15kDa inhibits CD4+ T cell activation	0.04	1.02	1.06
A0A023G7W2.9	putative tnf receptor associated factor ixodes scapularis tnf receptor associated factor fragment	zf-C3HC4, Zinc finger, C3HC4 type (RING finger)	0.07	0.99	1.06
A0A023GAE7.0	putative secreted protein	LRR_8, Leucine rich repeat	0.35	0.71	1.06
A0A023GDC6.0	putative mitochondrialplastidial beta ketoacyl acp reductase	adh_short_C2, Enoyl-(Acyl carrier protein) reductase	1.06	0	1.06
A0A023GFL1.0	putative acyl coa synthetase ixodes scapularis acyl coa synthetase fragment	AMP-binding, AMP-binding enzyme	1.04	0.02	1.06
A0A023GFQ0.3	putative gypsy nogag fragment	Prok-JAB, Prokaryotic homologs of the JAB domain	1.06	0	1.06
A0A023GIS2.0	uncharacterized protein fragment	2OG-FeII_Oxy_2, 2OG-Fe(II) oxygenase superfamily	0.17	0.89	1.06
A0A023GIW7.0	coronin fragment	DUF1899, Domain of unknown function (DUF1899)	0.64	0.42	1.06
A0A023GJQ2.0	uncharacterized protein fragment	CRAL_TRIO_2, Divergent CRAL/TRIO domain	0	1.06	1.06
A0A023GLZ5.0	glutamine synthetase	Gln-synt_C, Glutamine synthetase, catalytic domain	0	1.06	1.06
A0A023GN61.0	putative aspartic protease	Asp, Eukaryotic aspartyl protease	1.06	0	1.06
B7P4U8.0	putative uncharacterized protein fragment	GPDPase_memb, Membrane domain of glycerophosphoryl diester phosphodiesterase	0.56	0.5	1.06
B7P9M3.0	putative uncharacterized protein fragment	Kinesin, Kinesin motor domain	0	1.06	1.06
B7PDQ4.0	abc transporter putative	POM121, POM121 family	0	1.06	1.06
B7PEP2.0	transposon putative	APC_basic, APC basic domain	0.06	1	1.06
B7PIA6.0	putative uncharacterized protein	AAA_16, AAA ATPase domain	0.02	1.04	1.06
B7PMZ7.0	neprilysin putative	Peptidase_M13_N, Peptidase family M13	0	1.06	1.06
B7PYD5.0	phosphatidylinositol n acetylglucosaminyltransferase subunit q putative	Gpi1, N-acetylglucosaminyl transferase component (Gpi1)	0.205	0.855	1.06
B7Q2T8.0	transporter putative fragment	Sugar_tr, Sugar (and other) transporter	0.63	0.43	1.06
B7Q2U5.0	cytochrome p450 putative	p450, Cytochrome P450	1.04	0.02	1.06
B7QCX9.0	zinc finger protein putative	zf-H2C2_2, Zinc-finger double domain	0.05	1.01	1.06
B7QIE9.0	nudix hydrolase putative	DUF3584, Protein of unknown function (DUF3584)	0.22	0.84	1.06
G3MHN3.6	putative uncharacterized protein fragment	TniQ, TniQ	0	1.06	1.06
G3MKD7.0	putative uncharacterized protein	YqaJ, YqaJ-like viral recombinase domain	0.05	1.01	1.06
L7LV08.4	putative tick transposon	RVT_1, Reverse transcriptase (RNA-dependent DNA polymerase)	0.08	0.98	1.06
L7LWA7.3	putative tick transposon	Exo_endo_phos_2, Endonuclease-reverse transcriptase	0.11	0.95	1.06
L7LWN2.12	putative tick transposon	zf-UBP, Zn-finger in ubiquitin-hydrolases and other protein	0.21	0.85	1.06
L7LY11.0	putative alpha d galactosidase melibiase	Filament_head, Intermediate filament head (DNA binding) region	0.925	0.135	1.06
L7M0E9.0	uncharacterized protein	RelA_SpoT, Region found in RelA / SpoT proteins	0.15	0.91	1.06
L7M0H6.0	uncharacterized protein	DUF4137, SBF-like CPA transporter family (DUF4137)	0.33	0.73	1.06
L7M2E8.3	putative nuclear factor related to kappa b binding protein	Stanniocalcin, Stanniocalcin family	0.28	0.78	1.06
L7M4G9.0	uncharacterized protein	GPI2, Phosphatidylinositol N-acetylglucosaminyltransferase	0.3	0.76	1.06
L7M5R6.0	uncharacterized protein	Galactosyl_T, Galactosyltransferase	0.55	0.51	1.06
L7M6H8.0	putative tyrosine protein phosphatase non receptor type 23	BRO1, BRO1-like domain	0.34	0.72	1.06
L7M786.4	putative mrna splicing factor atp dependent rna helicase	zf-LITAF-like, LITAF-like zinc ribbon domain	0.1	0.96	1.06
L7M9P9.7	putative tick 183 kda family protein	zf-Nse, Zinc-finger of the MIZ type in Nse subunit	0	1.06	1.06
L7MDG8.1	putative tick transposon fragment	Exo_endo_phos, Endonuclease/Exonuclease/phosphatase family	0	1.06	1.06
L7MDH0.2	uncharacterized protein fragment	zf-RING_2, Ring finger domain	0.44	0.62	1.06
L7MDI8.1	putative tick transposon fragment	DNA_pol_viral_N, DNA polymerase (viral) N-terminal domain	0.02	1.04	1.06
L7MFG2.1	uncharacterized protein fragment	OATP, Organic Anion Transporter Polypeptide (OATP) family	0	1.06	1.06
L7MFW1.0	putative transcriptional regulator of the pur family single stranded dna binding protein fragment	His_binding, Tick histamine binding protein	0.05	1.01	1.06
L7MGX1.4	putative tick transposon fragment	Ephrin, Ephrin	0.27	0.79	1.06
L7MHT5.0	uncharacterized protein fragment	Auts2, Autism susceptibility gene 2 protein	0.583333	0.476667	1.06
L7MI45.3	putative tick transposon fragment	A-2_8-polyST, Alpha-2,8-polysialyltransferase (POLYST)	0.15	0.91	1.06
L7MIG8.0	uncharacterized protein fragment	Anticodon_1, Anticodon-binding domain of tRNA	0.08	0.98	1.06
L7MK01.0	uncharacterized protein fragment	PDZ, PDZ domain (Also known as DHR or GLGF)	0.61	0.45	1.06
L7MKA2.0	putative copine fragment	C2, C2 domain	0.07	0.99	1.06
L7MKN3.0	putative zinc finger protein 53 fragment	zf-H2C2_2, Zinc-finger double domain	0.19	0.87	1.06
L7MLF2.6	putative tick transposon fragment	rve, Integrase core domain	0.17	0.89	1.06
L7MMC5.1	putative tick transposon fragment	CbiA, CobQ/CobB/MinD/ParA nucleotide binding domain	0	1.06	1.06
T1KJR4.0	uncharacterized protein	HRDC, HRDC domain	0.61	0.45	1.06
V5GT89.0	putative endonucleasereverse transcript fragment	UPF0121, Uncharacterized protein family (UPF0121)	0.7	0.36	1.06
V9ZCF9.0	glutamate gated chloride channel	Neur_chan_LBD, Neurotransmitter-gated ion-channel ligand binding domain	0.32	0.74	1.06
A0A023GP50.0	putative cathepsin b endopeptidase ixodes scapularis cathepsin b endopeptidase	Peptidase_C1, Papain family cysteine protease	0.773333	0.29	1.06333
B7P0S9.0	putative uncharacterized protein	Glyco_hydro_18, Glycosyl hydrolases family 18	0.325	0.74	1.065
B7QGM1.0	beta carotene dioxygenase putative	RPE65, Retinal pigment epithelial membrane protein	1.035	0.03	1.065
V5IKA3.0	putative transposase strongylocentrotus purpuratus fragment	Tnp_P_element, Transposase protein	0.343333	0.723333	1.06667
A0A023GFX8.40	putative exo endo phos fragment	Spore_permease, Spore germination protein	0.12	0.95	1.07
B7Q1K7.0	putative uncharacterized protein fragment	Peptidase_M13, Peptidase family M13	0.825	0.245	1.07
L7M638.1	uncharacterized protein	Rotamase, PPIC-type PPIASE domain	0.25	0.82	1.07
L7M964.0	putative phosphorylase kinase	IL10, Interleukin 10	0.13	0.94	1.07
L7MF55.0	putative bilaris fragment	Kunitz_BPTI, Kunitz/Bovine pancreatic trypsin inhibitor domain	0.25	0.82	1.07
A0A023FC68.0	putative secreted protein	SLAC1, Voltage-dependent anion channel	0.27	0.8	1.07
A0A023G5D7.0	putative pif ele1 orf1 h 1e 40 j 4	MAP65_ASE1, Microtubule associated protein (MAP65/ASE1 family)	0.17	0.9	1.07
A0A023G6V6.1	putative secreted protein	Env-gp36, Lentivirus surface glycoprotein	0	1.07	1.07
A0A023GCC3.0	putative evasin 1	HTH_22, HTH domain	1.07	0	1.07
A0A023GEK0.0	putative ixoderin	Fibrinogen_C, Fibrinogen beta and gamma chains, C-terminal globular domain	0.88	0.19	1.07
A0A023GGW9.0	uncharacterized protein	adh_short_C2, Enoyl-(Acyl carrier protein) reductase	0.53	0.54	1.07
B7P0X0.0	ets2 putative	Ets, Ets-domain	0.44	0.63	1.07
B7PBB7.0	lactosylceramide 4 alpha galactosyltransferase putative	Gb3_synth, Alpha 1,4-glycosyltransferase conserved region	0.02	1.05	1.07
B7PMW9.0	putative uncharacterized protein	FUSC, Fusaric acid resistance protein family	0.09	0.98	1.07
B7PMZ7.1	neprilysin putative	Peptidase_M13, Peptidase family M13	0.15	0.92	1.07
B7PX98.1	lipase member k putative fragment	Peptidase_S9, Prolyl oligopeptidase family	0.055	1.015	1.07
B7PXQ6.0	ribosomal protein l11 putative fragment	Ribosomal_L5_C, ribosomal L5P family C-terminus	1.07	0	1.07
B7Q2I7.0	putative uncharacterized protein	ASC, Amiloride-sensitive sodium channel	0	1.07	1.07
B7Q7G2.0	putative uncharacterized protein fragment	OATP, Organic Anion Transporter Polypeptide (OATP) family	0.76	0.31	1.07
B7QBS3.0	membrane protein putative fragment	VKOR, Vitamin K epoxide reductase family	0.27	0.8	1.07
B7QEY1.0	helix loop helix protein putative	HLH, Helix-loop-helix DNA-binding domain	0.23	0.84	1.07
L7LSP1.1	putative tick transposon	Kinetochor_Ybp2, Uncharacterized protein family, YAP/Alf4/glomulin	0.04	1.03	1.07
L7LT73.0	putative group i salivary lipocalin	2OG-Fe_Oxy_2, 2OG-Fe dioxygenase	0.89	0.18	1.07
L7LUG7.0	uncharacterized protein	IncA, IncA protein	0.51	0.56	1.07
L7LVR9.1	putative tpr repeat containing protein	TPR_11, TPR repeat	0.07	1	1.07
L7LW11.1	putative tick transposon	COX3, Cytochrome c oxidase subunit III	1.07	0	1.07
L7LXE3.2	putative tick transposon	Med5, Mediator complex subunit Med5	0	1.07	1.07
L7LY07.7	putative tick transposon	CoA_binding_3, CoA-binding domain	1.02	0.05	1.07
L7LYH3.0	putative phospholipase a2	Phospholip_A2_2, Phospholipase A2	1.04	0.03	1.07
L7M150.2	uncharacterized protein	LuxQ-periplasm, LuxQ, periplasmic	0.43	0.64	1.07
L7M1V6.1	uncharacterized protein	DUF2151, Cell cycle and development regulator	0.34	0.73	1.07
L7M264.0	putative spinophilin	PDZ, PDZ domain (Also known as DHR or GLGF)	0.31	0.76	1.07
L7M8P8.1	putative group ix salivary lipocalin	His_binding, Tick histamine binding protein	1.07	0	1.07
L7M9P9.3	putative tick 183 kda family protein	Globin, Globin	0.75	0.32	1.07
L7MAI0.0	putative 89 kda family member	SVWC, Single domain von Willebrand factor type C	1	0.07	1.07
L7MAZ1.5	putative tick transposon fragment	P35, Apoptosis preventing protein	0.28	0.79	1.07
L7MC56.4	putative tick transposon fragment	RVT_1, Reverse transcriptase (RNA-dependent DNA polymerase)	0.76	0.31	1.07
L7MC65.0	putative secreted peptide	7TM_GPCR_Srsx, Serpentine type 7TM GPCR chemoreceptor Srsx	0.08	0.99	1.07
L7MC79.6	putative tick transposon fragment	zf-DHHC, DHHC palmitoyltransferase	0.68	0.39	1.07
L7MCI0.0	dna directed rna polymerase fragment	RNA_pol_Rpb1_2, RNA polymerase Rpb1, domain 2	0.18	0.89	1.07
L7MDK7.19	putative tick transposon fragment	Glyco_hydro_100, Alkaline and neutral invertase	0.32	0.75	1.07
L7ME27.0	putative chondroitin 4 sulfotransferase fragment	Sulfotransfer_2, Sulfotransferase family	0.33	0.74	1.07
L7MFM3.0	uncharacterized protein fragment	CARD, Caspase recruitment domain	0.23	0.84	1.07
L7MGE7.0	uncharacterized protein fragment	APCDDC, Adenomatosis polyposis coli down-regulated 1	0.55	0.52	1.07
L7MJK6.0	putative phd finger transcription factor culex quinquefasciatus phd finger transcription factor fragment	BAH, BAH domain	0.2	0.87	1.07
L7MKF1.0	putative vacuolar assemblysorting protein vps16 fragment	Vps16_N, Vps16, N-terminal region	0	1.07	1.07
V5GW76.0	putative tick serine proteinase fragment	Trypsin, Trypsin	0.81	0.26	1.07
V5H2R1.0	putative transposase protein fragment	THAP, THAP domain	0.19	0.88	1.07
V5H3G2.0	putative transcription elongation factor spt6	DLD, Death-like domain of SPT6	0.2	0.87	1.07
V5H7C5.0	uncharacterized protein fragment	Git3, G protein-coupled glucose receptor regulating Gpa2	0.2	0.87	1.07
V5H921.0	putative calpain isoform lp85	EF-hand_8, EF-hand domain pair	0.96	0.11	1.07
B7QM31.0	serpin putative	Serpin, Serpin (serine protease inhibitor)	0.08	0.995	1.075
L7LUE7.0	putative p type atpase	DM, DM DNA binding domain	0.695	0.38	1.075
L7M8R0.0	putative monolaris	Kunitz_BPTI, Kunitz/Bovine pancreatic trypsin inhibitor domain	0.985	0.09	1.075
T1L2Y9.0	uncharacterized protein	DNA_pol_A, DNA polymerase family A	0.065	1.01	1.075
B7QN24.0	guanylate cyclase fragment	Guanylate_cyc, Adenylate and Guanylate cyclase catalytic domain	0.225	0.85	1.075
L7MG29.0	putative sprint fragment	VPS9, Vacuolar sorting protein 9 (VPS9) domain	0.135	0.94	1.075
L7MBU9.3	putative tick transposon fragment	RVT_1, Reverse transcriptase (RNA-dependent DNA polymerase)	0.0766667	1	1.07667
A0A023FD50.0	putative cubilin intrinsic factor cobalamin receptor fragment	DUF2568, Protein of unknown function (DUF2568)	0.8	0.28	1.08
A0A023FET7.0	putative chorion b zip transcription factor mori chorion b zip transcription factor fragment	CRISPR_Cse1, CRISPR-associated protein Cse1 (CRISPR_cse1)	0.82	0.26	1.08
A0A023FGN3.0	putative regulator	Acyl_transf_3, Acyltransferase family	0.98	0.1	1.08
A0A023FKB1.0	uncharacterized protein fragment	ODR4-like, Olfactory receptor 4-like	0.43	0.65	1.08
A0A023FNE8.0	putative receptor accessory protein 5	TB2_DP1_HVA22, TB2/DP1, HVA22 family	0.35	0.73	1.08
A0A023FP22.0	putative secreted protein fragment	His_binding, Tick histamine binding protein	0.85	0.23	1.08
A0A023G5Y2.0	putative retropepsins like ltr fragment	Asp_protease_2, Aspartyl protease	0.38	0.7	1.08
A0A023GBF9.0	uncharacterized protein fragment	Bac_DnaA, Bacterial dnaA protein	0.39	0.69	1.08
A0A023GFS3.0	putative glutathione s transferase	GST_N, Glutathione S-transferase, N-terminal domain	0.78	0.3	1.08
A0A023GG58.0	putative sulfatebicarbonateoxalate exchanger sat 1 fragment	Sulfate_transp, Sulfate transporter family	0.65	0.43	1.08
A0A023GIJ0.0	putative fatty acid coenzyme a ligase ixodes scapularis fatty acid coenzyme a ligase	HopJ, HopJ type III effector protein	0.71	0.37	1.08
A0A023GJQ2.1	uncharacterized protein fragment	CRAL_TRIO, CRAL/TRIO domain	0.98	0.1	1.08
A0A023GMF8.47	putative rvt 1 fragment	Peptidase_C10, Peptidase C10 family	0.83	0.25	1.08
A0A034WWM4.0	secreted protein 7	DUF4184, Domain of unknown function (DUF4184)	0.99	0.09	1.08
B7PA12.0	argininosuccinate synthase putative fragment	Arginosuc_synth, Arginosuccinate synthase	0.57	0.51	1.08
B7PG54.0	putative uncharacterized protein fragment	MAGE, MAGE family	0.14	0.94	1.08
B7PGI2.0	putative uncharacterized protein	Antimicrobial21, Plant antimicrobial peptide	0.33	0.75	1.08
B7PIY6.0	putative uncharacterized protein	Keratin_B2, Keratin, high sulfur B2 protein	0.08	1	1.08
B7PL32.0	neprilysin putative fragment	Peptidase_M13, Peptidase family M13	0.02	1.06	1.08
B7PVB3.0	putative uncharacterized protein	DDE_Tnp_1_7, Transposase IS4	0.18	0.9	1.08
B7QBJ2.0	beta mannosidase putative	Sfi1, Sfi1 spindle body protein	0.59	0.49	1.08
B7QMA4.0	putative uncharacterized protein	DUF2463, Protein of unknown function (DUF2463)	0.9	0.18	1.08
G3MRZ7.0	putative uncharacterized protein	NIF, NLI interacting factor-like phosphatase	0.105	0.975	1.08
L7LS55.0	putative scavenger receptor cysteine rich protein type 12 strongylocentrotus purpuratus	Shisa, Wnt and FGF inhibitory regulator	0.36	0.72	1.08
L7LUB1.7	uncharacterized protein	TniQ, TniQ	1.08	0	1.08
L7LUK5.0	putative tick transposon	DDE_1, DDE superfamily endonuclease	0.24	0.84	1.08
L7LVT4.0	uncharacterized protein	TIL, Trypsin Inhibitor like cysteine rich domain	0	1.08	1.08
L7LX73.0	uncharacterized protein	DUF2450, Protein of unknown function N-terminal domain (DUF2450)	0.18	0.9	1.08
L7LXA6.0	uncharacterized protein	HEAT_EZ, HEAT-like repeat	0	1.08	1.08
L7LY07.8	putative tick transposon	Cytochrom_c3_2, Cytochrome c3	0.61	0.47	1.08
L7LY07.37	putative tick transposon	YfhO, Bacterial membrane protein YfhO	0.05	1.03	1.08
L7M0S6.0	uncharacterized protein	Dpy19, Q-cell neuroblast polarisation	0.21	0.87	1.08
L7M1U8.1	putative secreted protein	Methyltransf_29, Putative S-adenosyl-L-methionine-dependent methyltransferase	0.66	0.42	1.08
L7M303.0	uncharacterized protein	7TM_GPCR_Srd, Serpentine type 7TM GPCR chemoreceptor Srd	0.53	0.55	1.08
L7M398.0	putative leucine rich repeat lrr protein	CH, Calponin homology (CH) domain	0.18	0.9	1.08
L7M3J3.0	putative rhogap1a	DUF566, Family of unknown function (DUF566)	0.05	1.03	1.08
L7M4Y8.1	putative zn dependent peptidase	Myosin_head, Myosin head (motor domain)	0.05	1.03	1.08
L7M5S7.3	putative thyroid hormone receptor associated protein complex subunit	Tet_JBP, Oxygenase domain of the 2OGFeDO superfamily	0.5	0.58	1.08
L7M8X4.0	putative myosin binding subunit	Ank_2, Ankyrin repeats (3 copies)	0.25	0.83	1.08
L7M9V0.7	putative group i salivary lipocalin	Erv26, Transmembrane adaptor Erv26	0.31	0.77	1.08
L7MAV5.2	putative tick transposon fragment	Vitellogenin_N, Lipoprotein amino terminal region	0.21	0.87	1.08
L7MDA5.2	putative tick transposon fragment	PROL5-SMR, Proline-rich submaxillary gland androgen-regulated family	0.08	1	1.08
L7MEK1.0	uncharacterized protein fragment	Sec-ASP3, Accessory Sec secretory system ASP3	0.2	0.88	1.08
L7MEV2.0	putative zinc finger protein 12 fragment	zf-C2H2, Zinc finger, C2H2 type	0.065	1.015	1.08
L7MEY1.0	putative integral membrane protein dgcr2idd fragment	Keratin_B2, Keratin, high sulfur B2 protein	0.2	0.88	1.08
L7MG78.0	putative tick transposon fragment	RNA_pol_Rpc82, RNA polymerase III subunit RPC82	0.48	0.6	1.08
L7MH17.0	putative influenza virus ns1a binding protein fragment	BTB, BTB/POZ domain	0.45	0.63	1.08
L7MIG8.1	uncharacterized protein fragment	FKS1_dom1, 1,3-beta-glucan synthase subunit FKS1, domain-1	0.3	0.78	1.08
L7MLI8.2	putative tick transposon fragment	rve, Integrase core domain	0.8	0.28	1.08
L7MMI6.0	putative tick transposon fragment	Arb2, Arb2 domain	0.58	0.5	1.08
T1JVN7.0	uncharacterized protein	DUF4535, Domain of unknown function (DUF4535)	0.7	0.38	1.08
T1KRS2.0	uncharacterized protein	Ribonuclease_3, Ribonuclease III domain	0	1.08	1.08
V5HL54.0	putative lipocalin 8 9 lipocalin fragment	zf-HIT, HIT zinc finger	0.93	0.15	1.08
V5IBI6.2	uncharacterized protein	DUF2339, Predicted membrane protein (DUF2339)	0.13	0.95	1.08
V5IHP1.1	uncharacterized protein fragment	PTCRA, Pre-T-cell antigen receptor	0.57	0.51	1.08
V5II35.0	putative tumor necrosis factor mediated signaling pathway	zf-RING_2, Ring finger domain	0.99	0.09	1.08
L7MDE4.14	putative tick transposon fragment	RVT_1, Reverse transcriptase (RNA-dependent DNA polymerase)	0.442	0.642	1.084
A0A023G9M4.0	putative ixodegrins large 4	GDNF, GDNF/GAS1 domain	0.56	0.525	1.085
V5H7I7.1	putative histone h3 lys4 methyltransferase complex subunit fragment	SPRY, SPRY domain	0.49	0.595	1.085
V5HXF1.0	putative catalytic domain of tec like protein tyrosine kinase	Pkinase_Tyr, Protein tyrosine kinase	0.14	0.945	1.085
L7M9P9.0	putative tick 183 kda family protein	ADAM_CR, ADAM cysteine-rich	0.9325	0.155	1.0875
A0A023G3C8.0	putative late golgi protein sorting complex subunit vps53 fragment	Vps53_N, Vps53-like, N-terminal	0.14	0.95	1.09
A0A023G799.0	putative mynd zn finger proteinhormone receptor interactor	zf-HIT, HIT zinc finger	0.58	0.51	1.09
A0A023G7I3.0	uncharacterized protein	RIC1, RIC1	0.85	0.24	1.09
A0A023GMF8.55	putative rvt 1 fragment	rpo30_N, Poxvirus DNA dependent RNA polymerase 30kDa subunit	0.15	0.94	1.09
B7PS06.0	putative uncharacterized protein	Peptidase_M13, Peptidase family M13	0.13	0.96	1.09
B7Q3Y3.0	putative uncharacterized protein fragment	RRM_6, RNA recognition motif (a	0.25	0.84	1.09
B7QAH7.0	g protein coupled receptor putative	7tm_1, 7 transmembrane receptor (rhodopsin family)	0.14	0.95	1.09
G3MG70.1	putative uncharacterized protein fragment	Ribosomal_L19e, Ribosomal protein L19e	0.38	0.71	1.09
G3MQ04.0	putative uncharacterized protein	Sulfotransfer_1, Sulfotransferase domain	0.35	0.74	1.09
L7LY54.1	putative tick transposon	RVT_1, Reverse transcriptase (RNA-dependent DNA polymerase)	0.345	0.745	1.09
L7M6C8.0	putative serinethreonine protein kinase	DUF1908, Domain of unknown function (DUF1908)	0.24	0.85	1.09
L7MBF5.0	putative secreted peptide	Potyvirid-P3, Protein P3 of Potyviral polyprotein	0.84	0.25	1.09
L7MBF8.2	putative tick transposon fragment	Dehalogenase, Reductive dehalogenase subunit	0.26	0.83	1.09
L7MEU2.0	uncharacterized protein fragment	DUF1223, Protein of unknown function (DUF1223)	0.13	0.96	1.09
L7MHJ9.0	uncharacterized protein fragment	SEN1_N, SEN1 N terminal	0.52	0.57	1.09
L7MMG9.1	putative tick transposon fragment	RVT_1, Reverse transcriptase (RNA-dependent DNA polymerase)	0.0366667	1.05333	1.09
V5H7J9.2	putative endonucleasereverse transcript fragment	Ndc1_Nup, Nucleoporin protein Ndc1-Nup	0.48	0.61	1.09
V5HKD2.0	putative adenylate cyclase terminal differentiation specific fragment	HopW1-1, Type III T3SS secreted effector HopW1-1/HopPmaA	0.37	0.72	1.09
V5HKZ8.0	putative integral to membrane	EGF, EGF-like domain	0.33	0.76	1.09
V5HQ55.0	putative adenylate cyclase	MFS_1, Major Facilitator Superfamily	0.625	0.465	1.09
A0A023FKF0.0	putative patatin like phospholipase domain protein	Patatin, Patatin-like phospholipase	0.28	0.81	1.09
A0A023GAA1.0	putative lipocalin 5 1	His_binding, Tick histamine binding protein	0.16	0.93	1.09
A0A023GCH5.1	putative neurexin iii alpha fragment	Laminin_N, Laminin N-terminal (Domain VI)	0.3	0.79	1.09
B7PBJ6.0	serine proteinase inhibitor putative fragment	DUF1645, Protein of unknown function (DUF1645)	0.92	0.17	1.09
B7PDM7.0	elongation of very long chain fatty acids protein	ELO, GNS1/SUR4 family	0.06	1.03	1.09
B7PKE8.0	serine protease putative	Trypsin, Trypsin	0.16	0.93	1.09
B7PQK5.0	putative uncharacterized protein fragment	DUF4220, Domain of unknown function (DUF4220)	0.22	0.87	1.09
B7PSF3.1	putative uncharacterized protein	IGPD, Imidazoleglycerol-phosphate dehydratase	0	1.09	1.09
B7PWP3.0	putative uncharacterized protein	Peptidase_M13, Peptidase family M13	0.01	1.08	1.09
B7Q727.2	putative uncharacterized protein fragment	DUF904, Protein of unknown function (DUF904)	0.1	0.99	1.09
B7QHB3.1	putative uncharacterized protein	POP1, Ribonucleases P/MRP protein subunit POP1	0	1.09	1.09
G3MT15.0	putative uncharacterized protein	DUF879, Bacterial protein of unknown function (DUF879)	1.09	0	1.09
L7LST3.6	putative tick transposon	Pox_I3, Poxvirus I3 ssDNA-binding protein	1.09	0	1.09
L7LTC3.0	putative group i salivary lipocalin	DUF667, Protein of unknown function (DUF667)	0	1.09	1.09
L7LTN5.1	putative tick transposon	DUF4517, Domain of unknown function (DUF4517)	0.03	1.06	1.09
L7LV90.1	uncharacterized protein	DUF3808, Protein of unknown function (DUF3808)	0.06	1.03	1.09
L7LVY4.3	putative tick transposon	RVT_1, Reverse transcriptase (RNA-dependent DNA polymerase)	0.07	1.02	1.09
L7LXE3.0	putative tick transposon	DUF1177, Protein of unknown function (DUF1177)	0.16	0.93	1.09
L7LXN2.0	putative short stop	Spectrin, Spectrin repeat	0.32	0.77	1.09
L7LYF1.1	putative tick transposon	Ribosomal_TL5_C, Ribosomal protein TL5, C-terminal domain	0	1.09	1.09
L7M1X5.1	uncharacterized protein	DUF2477, Protein of unknown function (DUF2477)	0.68	0.41	1.09
L7M2Q4.0	putative tick transposon	ClpB_D2-small, C-terminal, D2-small domain, of ClpB protein	0.28	0.81	1.09
L7MAR7.1	putative tick transposon fragment	Asp_protease_2, Aspartyl protease	0.3	0.79	1.09
L7MAS2.0	putative tick transposon fragment	Glypican, Glypican	0.09	1	1.09
L7MBW0.0	putative cytoskeletal regulator flightless i fragment	PDZ, PDZ domain (Also known as DHR or GLGF)	0.28	0.81	1.09
L7MD57.0	putative tick transposon fragment	Exo_endo_phos_2, Endonuclease-reverse transcriptase	0.08	1.01	1.09
L7MKZ1.1	putative tick transposon fragment	DUF4335, Domain of unknown function (DUF4335)	0	1.09	1.09
L7MMM0.1	putative thyroid hormone receptor associated protein complex subunit fragment	Metallothio_Euk, Eukaryotic metallothionein	0.19	0.9	1.09
Q45R47.0	salivary gland metalloprotease	CbiJ, Precorrin-6x reductase CbiJ/CobK	0.81	0.28	1.09
V5GS02.0	uncharacterized protein fragment	DUF1360, Protein of unknown function (DUF1360)	1.07	0.02	1.09
V5H244.0	putative p element fragment	THAP, THAP domain	0.19	0.9	1.09
V5HGS6.0	putative mg2+ dependent phosphodiesterase ttrap	Exo_endo_phos, Endonuclease/Exonuclease/phosphatase family	0.16	0.93	1.09
A0A023GD37.0	uncharacterized protein	DUF1534, Protein of unknown function (DUF1534)	0.32	0.775	1.095
L7M8S5.1	putative m13 family peptidase	Peptidase_M13, Peptidase family M13	0.845	0.25	1.095
L7LXQ8.0	uncharacterized protein	F-box-like, F-box-like	0.133333	0.963333	1.09667
B7PUG7.0	putative uncharacterized protein fragment	ASC, Amiloride-sensitive sodium channel	0.16	0.94	1.1
B7PXG8.1	endothelin converting enzyme putative	Peptidase_M13_N, Peptidase family M13	0.01	1.09	1.1
L7LZ30.1	uncharacterized protein	SecY, SecY translocase	0.95	0.15	1.1
L7LZM3.1	putative cytochrome c	Patched, Patched family	0.69	0.41	1.1
A0A023FHF2.0	putative alanine glyoxylate aminotransferase agt2 fragment	DUF1343, Protein of unknown function (DUF1343)	0.49	0.61	1.1
A0A023FLC3.1	putative tomosyn	LLGL, LLGL2	0	1.1	1.1
A0A023FY77.0	putative map kinase interacting kinase fragment	Pkinase, Protein kinase domain	0.92	0.18	1.1
A0A023G3M7.0	tetraspanin fragment	Tetraspannin, Tetraspanin family	0.82	0.28	1.1
A0A023GFX8.36	putative exo endo phos fragment	Rod_C, Rough deal protein C-terminal region	0.24	0.86	1.1
A0A023GI63.0	putative tpa exp: sulfotransferase	Sulfotransfer_1, Sulfotransferase domain	0.643333	0.456667	1.1
A0A023GIA3.0	uncharacterized protein	Acyl-CoA_dh_1, Acyl-CoA dehydrogenase, C-terminal domain	0.14	0.96	1.1
A0A023GKA6.0	uncharacterized protein fragment	Bunya_G1, Bunyavirus glycoprotein G1	0.7	0.4	1.1
A0A023GL77.1	putative drim down regulated in metastasis like protein	APC_basic, APC basic domain	0.18	0.92	1.1
B7P2Y6.1	putative uncharacterized protein	Peptidase_M1, Peptidase family M1	0.17	0.93	1.1
B7QCA4.0	putative uncharacterized protein fragment	THAP, THAP domain	0.19	0.91	1.1
B7QDQ2.0	putative uncharacterized protein	7tm_1, 7 transmembrane receptor (rhodopsin family)	0.09	1.01	1.1
B7QM22.1	putative uncharacterized protein	TRP, Transient receptor potential (TRP) ion channel	0.87	0.23	1.1
G3MPG9.0	putative uncharacterized protein	Maf, Maf-like protein	0.21	0.89	1.1
I7GSF0.0	eukaryotic translation initiation factor 4e binding protein	eIF_4EBP, Eukaryotic translation initiation factor 4E binding protein (EIF4EBP)	0.25	0.85	1.1
L7LQ46.3	putative salivary lipocalin	DUF1173, Protein of unknown function (DUF1173)	0.25	0.85	1.1
L7LTG5.0	putative group i salivary lipocalin	DHC, Dihaem cytochrome c	0.18	0.92	1.1
L7LTN5.4	putative tick transposon	Not1, CCR4-Not complex component, Not1	0.45	0.65	1.1
L7LVB7.22	putative tick transposon	LCAT, Lecithin:cholesterol acyltransferase	0.25	0.85	1.1
L7LW57.5	uncharacterized protein	Methyltransf_19, S-adenosyl methyltransferase	0.14	0.96	1.1
L7LX14.4	putative tick transposon	DUF687, Protein of unknown function (DUF687)	0.38	0.72	1.1
L7LYX0.1	uncharacterized protein	Frag1, Frag1/DRAM/Sfk1 family	0.18	0.92	1.1
L7LZ30.0	uncharacterized protein	Gsf2, Glucose signalling factor 2	0.83	0.27	1.1
L7LZ63.6	putative tick transposon	Herpes_BMRF2, Herpesvirus BMRF2 protein	0.17	0.93	1.1
L7LZJ2.0	uncharacterized protein	zf-H2C2_2, Zinc-finger double domain	0	1.1	1.1
L7M153.0	putative tick transposon	ALG3, ALG3 protein	0.06	1.04	1.1
L7M6M6.0	putative dishevelled associated activator of morphoproteinsis	CD47, CD47 transmembrane region	0.92	0.18	1.1
L7M7X4.0	putative proteasome assembly chaperone	Arabinose_bd, Arabinose-binding domain of AraC transcription regulator, N-term	0.66	0.44	1.1
L7MB92.1	putative tick transposon fragment	ATPgrasp_Ter, ATP-grasp in the biosynthetic pathway with Ter operon	0	1.1	1.1
L7MBU9.1	putative tick transposon fragment	MDFI, MyoD family inhibitor	0.23	0.87	1.1
L7MBU9.2	putative tick transposon fragment	PMSI1, Protein missing in infertile sperm 1, putative	0.31	0.79	1.1
L7MD77.3	putative tick transposon fragment	FAM53, Family of FAM53	1.04	0.06	1.1
L7MDK7.11	putative tick transposon fragment	DUF2851, Protein of unknown function (DUF2851)	0.1	1	1.1
L7MDK8.1	uncharacterized protein fragment	RNA_pol_Rpb1_1, RNA polymerase Rpb1, domain 1	0.12	0.98	1.1
L7MEA8.1	putative cyclopropane fatty acid synthase and related methyltransferase cell envelope bioproteinsis fragment	Methyltransf_23, Methyltransferase domain	0.03	1.07	1.1
L7MFC3.4	putative tick transposon fragment	UFC1, Ubiquitin-fold modifier-conjugating enzyme 1	0.48	0.62	1.1
L7MMB3.18	putative tick transposon fragment	Sdh_cyt, Succinate dehydrogenase/Fumarate reductase transmembrane subunit	0.24	0.86	1.1
L7MMC5.0	putative tick transposon fragment	Bac_export_1, Bacterial export proteins, family 1	0.36	0.74	1.1
L7MMM7.0	uncharacterized protein fragment	CAP_GLY, CAP-Gly domain	0.2	0.9	1.1
T1L1B4.0	uncharacterized protein	CTD_bind, RNA polymerase II-binding domain	0.17	0.93	1.1
V5HNG2.1	putative nebulin repeat protein	SH3_9, Variant SH3 domain	0.2	0.9	1.1
V5HWU8.0	putative acyl coa synthetase fragment	AMP-binding_C, AMP-binding enzyme C-terminal domain	0.82	0.28	1.1
V5ID44.0	putative secreted protein	EB, EB module	0.65	0.45	1.1
A0A023G4A1.1	uncharacterized protein fragment	SAP, SAP domain	0.15	0.955	1.105
B7P8N4.0	putative uncharacterized protein	Retinal, Retinal protein	0.175	0.93	1.105
B7PGF2.0	galactosyltransferase putative	Galactosyl_T, Galactosyltransferase	0.845	0.26	1.105
B7PRB7.6	reverse transcriptase putative	RVT_1, Reverse transcriptase (RNA-dependent DNA polymerase)	0.01	1.095	1.105
B7QFH2.0	udp galnac:polypeptide n acetylgalactosaminyl transferase putative fragment	Ricin_B_lectin, Ricin-type beta-trefoil lectin domain	0.265	0.84	1.105
L7LPX2.7	putative salivary lipocalin	TMEM18, Transmembrane protein 18	0.2625	0.8425	1.105
B7P323.0	sodiumchloride dependent amino acid transporter putative fragment	SNF, Sodium:neurotransmitter symporter family	0.1	1.00667	1.10667
G3MTC5.1	putative uncharacterized protein	Kunitz_BPTI, Kunitz/Bovine pancreatic trypsin inhibitor domain	0.758333	0.348333	1.10667
A0A023FDZ3.0	putative serine hydrolase like protein 2 fragment	Abhydrolase_6, Alpha/beta hydrolase family	0.87	0.24	1.11
A0A023G9E0.1	putative secreted protein	ILVD_EDD, Dehydratase family	0.17	0.94	1.11
A0A023GL47.1	putative ankyrin repeat and btb poz domain protein fragment	SerH, Cell surface immobilisation antigen SerH	0.74	0.37	1.11
B7P4G2.0	tyrosine protein kinase receptor tie 1 putative	fn3, Fibronectin type III domain	0.51	0.6	1.11
B7PLM2.0	synapsin putative fragment	Synapsin_C, Synapsin, ATP binding domain	0.58	0.53	1.11
B7PPI1.0	cuticular protein putative fragment	Macoilin, Transmembrane protein	0.26	0.85	1.11
B7QMI9.0	sec61 protein translocation complex beta subunit putative	Sec61_beta, Sec61beta family	0.57	0.54	1.11
G3MM41.0	putative uncharacterized protein	Methyltransf_11, Methyltransferase domain	0.59	0.52	1.11
L7LSG5.6	putative tick transposon	Fusion_gly, Fusion glycoprotein F0	0.51	0.6	1.11
L7LV90.4	uncharacterized protein	Toxin_1, Snake toxin	0.15	0.96	1.11
L7LW16.0	putative tick transposon	DUF1817, Domain of unknown function (DUF1817)	0.15	0.96	1.11
L7M2M8.0	putative cell surface atp diphosphohydrolase apyrase	Apyrase, Apyrase	0.27	0.84	1.11
L7M3S1.2	uncharacterized protein	L_HGMIC_fpl, Lipoma HMGIC fusion partner-like protein	0.39	0.72	1.11
L7M4X4.0	putative tomosyn	YihI, Der GTPase activator (YihI)	0.39	0.72	1.11
L7M5A8.2	uncharacterized protein	Salp15, Salivary protein of 15kDa inhibits CD4+ T cell activation	0.24	0.87	1.11
L7M8V3.0	putative wd40 domain protein	Drf_FH1, Formin Homology Region 1	0.5	0.61	1.11
L7MB94.0	putative spatacsin fragment	Atrophin-1, Atrophin-1 family	0.52	0.59	1.11
L7MCS8.1	putative tick transposon fragment	rve, Integrase core domain	0.17	0.94	1.11
L7MDZ0.0	putative phospholipasecarboxyhydrolase fragment	FSH1, Serine hydrolase (FSH1)	0.17	0.94	1.11
L7ME40.1	putative karyopherin importin beta 3 fragment	B56, Protein phosphatase 2A regulatory B subunit (B56 family)	0.41	0.7	1.11
L7MES2.0	putative low density lipoprotein receptor adapter protein fragment	DUF2617, Protein of unknown function DUF2617	0.61	0.5	1.11
L7MK52.2	uncharacterized protein fragment	Rho_N, Rho termination factor, N-terminal domain	0.26	0.85	1.11
L7MLR7.2	uncharacterized protein fragment	GlnE, Glutamate-ammonia ligase adenylyltransferase	0.94	0.17	1.11
T1K5F8.1	uncharacterized protein	TP2, Nuclear transition protein 2	0.13	0.98	1.11
V5HHM2.2	putative myelocytomatosis oncoprotein a fragment	Sprouty, Sprouty protein (Spry)	0.73	0.38	1.11
V5HTU4.2	uncharacterized protein	HYLS1_C, Hydrolethalus syndrome protein 1 C-terminus	0.24	0.87	1.11
V5I060.0	putative transcription factor gata 5 fragment	GATA, GATA zinc finger	0.72	0.39	1.11
A0A023FBZ9.0	putative secreted protein	Auts2, Autism susceptibility gene 2 protein	0.11	1	1.11
A0A023FH55.0	putative cuticle protein fragment	DUF4445, Domain of unknown function (DUF4445)	1.11	0	1.11
A0A023FPJ9.0	uncharacterized protein	KIAA1328, Uncharacterized protein KIAA1328	0.46	0.65	1.11
A0A023FRV4.0	putative chromatin target of prmt1 protein fragment	7TM_GPCR_Srh, Serpentine type 7TM GPCR chemoreceptor Srh	0.34	0.77	1.11
A0A023G646.0	putative arylsulfatase b ixodes scapularis arylsulfatase b	Sulfatase, Sulfatase	0.01	1.1	1.11
A0A023G6Y9.0	putative lipocal 1 1 fragment	His_binding, Tick histamine binding protein	0.985	0.125	1.11
A0A023G7N6.0	putative guanylate kinase associated protein fragment	GKAP, Guanylate-kinase-associated protein (GKAP) protein	0.06	1.05	1.11
A0A023G7R9.1	uncharacterized protein	Alpha_L_fucos, Alpha-L-fucosidase	1.09	0.02	1.11
A0A023G8X4.8	putative secreted protein fragment	GAGA_bind, GAGA binding protein-like family	1.05	0.06	1.11
A0A023JCU7.0	synaptobrevin	Longin, Regulated-SNARE-like domain	0.18	0.93	1.11
A0A034WYT9.1	secreted protein 26	PAN_1, PAN domain	1.11	0	1.11
B5M761.0	actin like protein fragment	Actin, Actin	0	1.11	1.11
B7P0P4.0	integrator complex subunit putative	Keratin_B2, Keratin, high sulfur B2 protein	0.18	0.93	1.11
B7P1N4.0	cytochrome p450 putative	p450, Cytochrome P450	1.11	0	1.11
B7PKT5.0	titin putative	Orthoreo_P17, Orthoreovirus P17 protein	0.2	0.91	1.11
B7PUE3.0	dentin matrix protein putative	Herpes_UL3, Herpesvirus UL3 protein	0.21	0.9	1.11
B7QKQ8.0	ammonium transporter putative fragment	Ammonium_transp, Ammonium Transporter Family	0.2	0.91	1.11
G3MI50.0	putative uncharacterized protein fragment	His_binding, Tick histamine binding protein	0.92	0.19	1.11
G3MSF7.0	putative uncharacterized protein	Chondroitinas_B, Chondroitinase B	1.11	0	1.11
L7LTA3.0	putative tick salivary metalloprotease	Reprolysin_2, Metallo-peptidase family M12B Reprolysin-like	1.07	0.04	1.11
L7MC73.1	putative tick transposon fragment	DUF868, Plant protein of unknown function (DUF868)	0.18	0.93	1.11
L7MD44.2	putative tick transposon fragment	Exo_endo_phos_2, Endonuclease-reverse transcriptase	0.19	0.92	1.11
L7MDK7.38	putative tick transposon fragment	zf-C3HC4_4, zinc finger of C3HC4-type, RING	0.06	1.05	1.11
L7MFX0.0	uncharacterized protein fragment	ABC_membrane, ABC transporter transmembrane region	1.11	0	1.11
L7MGK5.0	putative tick transposon fragment	Exo_endo_phos_2, Endonuclease-reverse transcriptase	0.23	0.88	1.11
L7MHE9.0	putative polypeptide n acetylgalactosaminyltransferase fragment	Ly49, Ly49-like protein, N-terminal region	0.18	0.93	1.11
L7MHS2.2	putative zinc finger protein fragment	Pombe_5TM, Pombe specific 5TM protein	0.06	1.05	1.11
V5I0W7.2	uncharacterized protein	Retinal, Retinal protein	0.19	0.92	1.11
A0A023GFF1.0	uncharacterized protein fragment	Kunitz_BPTI, Kunitz/Bovine pancreatic trypsin inhibitor domain	0.583333	0.53	1.11333
B7P6U0.0	putative uncharacterized protein	DUF4510, Domain of unknown function (DUF4510)	0	1.11333	1.11333
B7PMB3.0	kinesin eg 5 putative	Kinesin, Kinesin motor domain	0.0333333	1.08	1.11333
L7MJR5.0	uncharacterized protein fragment	zf-H2C2_2, Zinc-finger double domain	0.615	0.5	1.115
B7P564.0	myosin heavy chain putative	Chitin_synth_2, Chitin synthase	0.41	0.705	1.115
A0A023GCX2.0	putative inositol 145 triphosphate 5 phosphatase synaptojanin inp51inp52inp53 family	BAMBI, BMP and activin membrane-bound inhibitor (BAMBI) N-terminal domain	0.82	0.3	1.12
B7P7J3.0	zinc finger protein putative	zf-C2H2, Zinc finger, C2H2 type	0.18	0.94	1.12
B7PIU7.0	lysosomal alpha mannosidase putative fragment	Glyco_hydro_38C, Glycosyl hydrolases family 38 C-terminal domain	0.17	0.95	1.12
G3MS50.0	structure specific endonuclease subunit slx1 homolog	GIY-YIG, GIY-YIG catalytic domain	0.17	0.95	1.12
L7LSV8.0	putative major facilitator superfamily permease	EpsG, EpsG family	0.18	0.94	1.12
L7LZH0.0	putative valyl trna synthetase translation	tRNA-synt_1, tRNA synthetases class I (I, L, M and V)	0.21	0.91	1.12
L7M3W6.0	uncharacterized protein	7TM_GPCR_Str, Serpentine type 7TM GPCR chemoreceptor Str	0.325	0.795	1.12
V5H389.0	putative intracellular membrane bounded organelle fragment	Sugar_tr, Sugar (and other) transporter	0.41	0.71	1.12
V5HM71.0	putative msl complex fragment	CobN-Mg_chel, CobN/Magnesium Chelatase	0.18	0.94	1.12
A0A023FDX8.2	putative secreted protein	Innexin, Innexin	0.6	0.52	1.12
A0A023FX57.0	annexin fragment	Annexin, Annexin	1.12	0	1.12
A0A023GFX8.20	putative exo endo phos fragment	EXS, EXS family	0.22	0.9	1.12
A0A023GFX8.29	putative exo endo phos fragment	O-ag_pol_Wzy, O-antigen polysaccharide polymerase Wzy	0	1.12	1.12
A0A023GJC3.0	putative mediator of rna polymer	Med8, Mediator of RNA polymerase II transcription complex subunit 8	0.22	0.9	1.12
A0A023GMF8.15	putative rvt 1 fragment	DUF2157, Predicted membrane protein (DUF2157)	0.61	0.51	1.12
A0A023GMF8.65	putative rvt 1 fragment	Trp_Tyr_perm, Tryptophan/tyrosine permease family	0.48	0.64	1.12
A0A023GMJ2.0	putative glycine rich cell wall structural protein	Spore_permease, Spore germination protein	1.08	0.04	1.12
A0A023GNF3.1	putative sodiumsolute symporter ixodes scapularis sodiumsolute symporter	SSF, Sodium:solute symporter family	0.755	0.365	1.12
A0A034WXD1.0	lipocalin 11	His_binding, Tick histamine binding protein	0.75	0.37	1.12
B7P584.0	cytochrome p450 putative fragment	p450, Cytochrome P450	0.82	0.3	1.12
B7PDQ3.0	abc transporter putative fragment	ABC_tran, ABC transporter	0.04	1.08	1.12
B7PM00.1	putative uncharacterized protein	Herpes_gI, Alphaherpesvirus glycoprotein I	0	1.12	1.12
C9W1P8.0	hypothetical secreted peptide	Dpy19, Q-cell neuroblast polarisation	0	1.12	1.12
F0J9V1.0	insulin	Insulin, Insulin/IGF/Relaxin family	0.14	0.98	1.12
G3MP19.5	putative uncharacterized protein	Peptidase_M11, Gametolysin peptidase M11	0.64	0.48	1.12
L7LU29.0	putative nuclear mrna splicing via spliceosome fragment	THAP, THAP domain	0.07	1.05	1.12
L7LUZ8.0	putative mrna cleavage and polyadenylation factor i complex subunit rna14	DUF755, Domain of unknown function (DUF755)	0.28	0.84	1.12
L7LX14.0	putative tick transposon	2HCT, 2-hydroxycarboxylate transporter family	0	1.12	1.12
L7LZK8.0	putative transcriptional repressor eedescfie	7tm_4, Olfactory receptor	0.31	0.81	1.12
L7M153.5	putative tick transposon	Glyco_hydro_39, Glycosyl hydrolases family 39	0.05	1.07	1.12
L7M1D6.2	putative cyclic amp response element binding protein a	EIF4E-T, Nucleocytoplasmic shuttling protein for mRNA cap-binding EIF4E	0.12	1	1.12
L7M2L7.0	putative tartan	LRR_8, Leucine rich repeat	0.64	0.48	1.12
L7M2Z4.2	uncharacterized protein	PhnI, Bacterial phosphonate metabolizm protein (PhnI)	0	1.12	1.12
L7M349.0	putative molecular chaperone dnaj superfamily	DnaJ, DnaJ domain	0.44	0.68	1.12
L7M766.1	putative gtp binding protein	DUF4138, Domain of unknown function (DUF4138)	0	1.12	1.12
L7M788.0	putative rab18a member ras oncoprotein family	FA, FERM adjacent (FA)	0.81	0.31	1.12
L7MAT9.1	putative tick transposon fragment	FimP, Fms-interacting protein	0.08	1.04	1.12
L7MBI8.0	putative tick transposon fragment	CCER1, Coiled-coil domain-containing glutamate-rich protein family 1	1.12	0	1.12
L7MBZ6.1	putative tick transposon fragment	DUF2363, Uncharacterized conserved protein (DUF2363)	0.23	0.89	1.12
L7MC61.1	putative bcl6 co repressor fragment	DUF2844, Protein of unknown function (DUF2844)	0.6	0.52	1.12
L7MDC4.0	putative zinc finger protein fragment	zf-H2C2_2, Zinc-finger double domain	0	1.12	1.12
L7MDK7.0	putative tick transposon fragment	Adeno_E1B_55K, Adenovirus EB1 55K protein / large t-antigen	0.68	0.44	1.12
L7ME77.1	putative tick transposon fragment	zf-LITAF-like, LITAF-like zinc ribbon domain	0.6	0.52	1.12
L7MFX1.0	uncharacterized protein fragment	Herpes_UL32, Herpesvirus large structural phosphoprotein UL32	0.26	0.86	1.12
L7MGI6.0	putative sterol reductaselamin b receptor fragment	DUF3099, Protein of unknown function (DUF3099)	0	1.12	1.12
L7MIE2.0	putative nidogen fragment	TB, TB domain	0.68	0.44	1.12
L7MKP5.0	putative tick transposon fragment	Drf_FH1, Formin Homology Region 1	0	1.12	1.12
L7MLH0.1	uncharacterized protein fragment	Peptidase_M2, Angiotensin-converting enzyme	0.37	0.75	1.12
L7MMV5.1	putative tick transposon fragment	ALG3, ALG3 protein	0.853333	0.266667	1.12
T1KU06.0	uncharacterized protein	GCC2_GCC3, GCC2 and GCC3	0.27	0.85	1.12
V5GRY9.0	uncharacterized protein fragment	Runt, Runt domain	0.03	1.09	1.12
V5GY19.0	putative mitochondrialplastidial beta ketoacyl acp reductase fragment	adh_short_C2, Enoyl-(Acyl carrier protein) reductase	0.67	0.45	1.12
V5HD45.1	putative endonucleasereverse transcript fragment	DUF1899, Domain of unknown function (DUF1899)	0	1.12	1.12
V5HGZ2.2	uncharacterized protein	MTBP_mid, MDM2-binding	0.13	0.99	1.12
V5HWT2.0	putative secreted protein fragment	DUF560, Protein of unknown function (DUF560)	0.28	0.84	1.12
W0FHV4.0	nadh ubiquinone oxidoreductase chain 3	Oxidored_q4, NADH-ubiquinone/plastoquinone oxidoreductase, chain 3	1.12	0	1.12
A0A023GFQ0.1	putative gypsy nogag fragment	Ectoine_synth, Ectoine synthase	0.165	0.96	1.125
B7PQ50.0	transposase putative	DDE_1, DDE superfamily endonuclease	0.115	1.01	1.125
L7M1E5.0	uncharacterized protein	EGF_3, EGF domain	0.665	0.46	1.125
V5HXK4.0	putative catalytically inactive chitinase like lectins	Glyco_hydro_18, Glycosyl hydrolases family 18	0.94	0.185	1.125
A0A023FHN6.0	putative exosomal 3 5 exoribonucle	EXOSC1, Exosome component EXOSC1/CSL4	0.15	0.98	1.13
B7PKU4.1	chitinase putative	Glyco_hydro_18, Glycosyl hydrolases family 18	0	1.13	1.13
B7Q8G7.0	putative uncharacterized protein	YjeF_N, YjeF-related protein N-terminus	0.19	0.94	1.13
B7QMF5.0	putative uncharacterized protein	POM121, POM121 family	0.58	0.55	1.13
D0E0G8.1	putative glutamate gated chloride channel	Neur_chan_memb, Neurotransmitter-gated ion-channel transmembrane region	0	1.13	1.13
G3MKG7.0	putative uncharacterized protein	TRF, Telomere repeat binding factor (TRF)	1.13	0	1.13
L7LTR3.1	putative tick salivary metalloprotease	Glyco_transf_54, N-Acetylglucosaminyltransferase-IV (GnT-IV) conserved region	0.57	0.56	1.13
L7LU22.0	uncharacterized protein	Glyco_hydro_cc, Glycosyl hydrolase catalytic core	0.75	0.38	1.13
L7LVH6.0	putative tick transposon	7TM_GPCR_Srv, Serpentine type 7TM GPCR chemoreceptor Srv	0.42	0.71	1.13
L7LZB3.0	uncharacterized protein	7tm_6, 7tm Odorant receptor	0.36	0.77	1.13
L7M047.0	putative zinc finger protein 84	GRAS, GRAS domain family	0.28	0.85	1.13
L7M0R0.0	uncharacterized protein	R3H, R3H domain	0.12	1.01	1.13
L7M179.0	uncharacterized protein	Acyl_transf_3, Acyltransferase family	0.3	0.83	1.13
L7M267.2	uncharacterized protein	Oxidored_nitro, Nitrogenase component 1 type Oxidoreductase	0	1.13	1.13
L7M2K0.0	putative atp dependent clp prote	AAA_2, AAA domain (Cdc48 subfamily)	0.54	0.59	1.13
L7MBC3.1	putative tick transposon fragment	RVT_1, Reverse transcriptase (RNA-dependent DNA polymerase)	0.025	1.105	1.13
L7MDK7.13	putative tick transposon fragment	DUF4471, Domain of unknown function (DUF4471)	0.26	0.87	1.13
L7ME56.0	putative molybdopterin biosynthesis protein fragment	MoCF_biosynth, Probable molybdopterin binding domain	0.17	0.96	1.13
L7MET7.0	uncharacterized protein fragment	DUF1645, Protein of unknown function (DUF1645)	0.65	0.48	1.13
L7MIU8.0	putative amino acid transporter fragment	Aa_trans, Transmembrane amino acid transporter protein	0.95	0.18	1.13
L7MKE1.7	putative tick transposon fragment	MAP65_ASE1, Microtubule associated protein (MAP65/ASE1 family)	0	1.13	1.13
L7MKH2.1	putative thorax fragment	YmdB, YmdB-like protein	0.44	0.69	1.13
T1KX65.0	uncharacterized protein	Peptidase_M2, Angiotensin-converting enzyme	0.44	0.69	1.13
T1KZU5.0	uncharacterized protein	CHGN, Chondroitin N-acetylgalactosaminyltransferase	0.55	0.58	1.13
W0FDM6.0	nadh ubiquinone oxidoreductase chain 2	DUF3524, Domain of unknown function (DUF3524)	1.13	0	1.13
A0A023FCW2.0	putative allatostatin a preprohormone mori allatostatin preprohormone	DUF3367, Domain of unknown function (DUF3367)	0.04	1.09	1.13
A0A023FEH9.0	putative conserved plasma membrane protein fragment	DUF778, Protein of unknown function (DUF778)	0.06	1.07	1.13
A0A023FUL5.3	putative line l1 all fragment	CTC1_2, CST, telomere maintenance, complex subunit CTC1	0.33	0.8	1.13
A0A023FZI3.0	putative secreted protein	Fumerase, Fumarate hydratase (Fumerase)	0.02	1.11	1.13
A0A023FZY6.0	uncharacterized protein fragment	DUF2884, Protein of unknown function (DUF2884)	0.34	0.79	1.13
A0A023GLE6.3	putative abc transporter ixodes scapularis abc transporter fragment	Retinal, Retinal protein	0.05	1.08	1.13
A0A023GMF8.10	putative rvt 1 fragment	DiS_P_DiS, Bacterial Peptidase A24 N-terminal domain	0.06	1.07	1.13
B2ZA32.0	orcokinin 1 fragment	TspO_MBR, TspO/MBR family	0.02	1.11	1.13
B7QFK5.1	putative uncharacterized protein	Nucleos_tra2_C, Na+ dependent nucleoside transporter C-terminus	0.05	1.08	1.13
B7QFM9.0	putative uncharacterized protein fragment	EGF, EGF-like domain	0.08	1.05	1.13
G3MIX7.0	putative uncharacterized protein fragment	CRAL_TRIO, CRAL/TRIO domain	1.08	0.05	1.13
L7LQ46.2	putative salivary lipocalin	C8, C8 domain	0.22	0.91	1.13
L7LVD0.0	putative tick transposon	Glyco_transf_9, Glycosyltransferase family 9 (heptosyltransferase)	0.02	1.11	1.13
L7LXC1.0	putative tick transposon	Cation_ATPase_C, Cation transporting ATPase, C-terminus	0.23	0.9	1.13
L7LZ63.0	putative tick transposon	ABC2_membrane_4, ABC-2 family transporter protein	0.01	1.12	1.13
L7LZN9.0	putative thap domain protein	FAM217, FAM217 family	0.05	1.08	1.13
L7M9F8.0	putative e3 ubiquitin protein ligase	SH3_9, Variant SH3 domain	0.22	0.91	1.13
L7ME24.0	putative tick transposon fragment	Exo_endo_phos_2, Endonuclease-reverse transcriptase	0.22	0.91	1.13
L7MGS4.0	putative tick transposon fragment	HECT, HECT-domain (ubiquitin-transferase)	0.11	1.02	1.13
Q5EG54.0	vitellogenin	Vitellogenin_N, Lipoprotein amino terminal region	1.07	0.06	1.13
T1L4Z6.0	uncharacterized protein	Neur_chan_LBD, Neurotransmitter-gated ion-channel ligand binding domain	0.2	0.93	1.13
V5HSR1.0	putative app like protein fragment	SH3_9, Variant SH3 domain	0.03	1.1	1.13
L7MFX0.1	uncharacterized protein fragment	ABC_tran, ABC transporter	0.145	0.9875	1.1325
L7M0P6.1	putative ankyrin repeat sh3 domain and proline rich region	SH2, SH2 domain	0.495	0.64	1.135
V5HBA4.0	putative mediator of rna polymerase ii transcription subunit 1 fragment	Med1, Mediator of RNA polymerase II transcription subunit 1	0.195	0.94	1.135
A0A023FRQ1.1	putative chromatin accessibility complex protein 1	Ku_PK_bind, Ku C terminal domain like	0.15	0.99	1.14
A0A023GM19.3	putative m20 peptidase aminoacylase 1 like protein 2	TT_ORF1, TT viral orf 1	0.83	0.31	1.14
A0A034WYY5.1	lipocalin 15	VCBS, Repeat domain in Vibrio, Colwellia, Bradyrhizobium and Shewanella	0	1.14	1.14
B7P2H2.0	broad complex isoform z2 putative	zf-C2H2_4, C2H2-type zinc finger	0.31	0.83	1.14
B7PA66.0	transmembrane protein putative fragment	EamA, EamA-like transporter family	0.01	1.13	1.14
B7PJT8.0	putative uncharacterized protein	ELO, GNS1/SUR4 family	0.16	0.98	1.14
B7PPD8.0	serinethreonine protein phosphatase 2a regulatory subunit b subunit alpha putative fragment	EF-hand_7, EF-hand domain pair	0.57	0.57	1.14
B7Q333.0	putative uncharacterized protein	Bact_transglu_N, Bacterial transglutaminase-like N-terminal region	0	1.14	1.14
B7Q7V1.0	p2x purinoceptor fragment	P2X_receptor, ATP P2X receptor	0.17	0.97	1.14
B7QEM8.0	putative uncharacterized protein	CCDC142, Coiled-coil protein 142	0	1.14	1.14
L7LSR4.2	uncharacterized protein	TP2, Nuclear transition protein 2	1.14	0	1.14
L7LW05.0	uncharacterized protein	TMEM51, Transmembrane protein 51	0.45	0.69	1.14
L7LZ76.0	putative fox 1 log 1 like protein	Nrf1_DNA-bind, NLS-binding and DNA-binding and dimerization domains of Nrf1	0.57	0.57	1.14
L7MA03.1	putative tick transposon fragment	V1R, Vomeronasal organ pheromone receptor family, V1R	0	1.14	1.14
L7MFQ3.0	putative sodium bile acid cotransporter fragment	SBF, Sodium Bile acid symporter family	0.3	0.84	1.14
L7MHW2.4	uncharacterized protein fragment	DUF3501, Protein of unknown function (DUF3501)	0	1.14	1.14
L7MHX2.1	putative long chain acyl coa synthetase amp forming fragment	CLPTM1, Cleft lip and palate transmembrane protein 1 (CLPTM1)	0	1.14	1.14
L7MKB6.0	putative polypeptide n acetylgalactosaminyltransferase fragment	Keratin_B2, Keratin, high sulfur B2 protein	0.2	0.94	1.14
L7MMT2.11	putative tick transposon fragment	Transposase_22, L1 transposable element	0.01	1.13	1.14
Q25471.0	mariner transposase fragment	Transposase_1, Transposase (partial DDE domain)	0.44	0.7	1.14
T1K9V9.0	uncharacterized protein	Kinesin, Kinesin motor domain	0.17	0.97	1.14
T1KFH7.0	uncharacterized protein	DM13, Electron transfer DM13	1.14	0	1.14
V5H4W6.1	putative m20 peptidase aminoacylase 1 like protein 2 fragment	Peptidase_M20, Peptidase family M20/M25/M40	0	1.14	1.14
V5HCJ6.0	putative sequence specific single stranded dna binding protein	DUF1156, Protein of unknown function (DUF1156)	0.19	0.95	1.14
W0FDK1.0	cytochrome c oxidase subunit 3	COX3, Cytochrome c oxidase subunit III	1.14	0	1.14
A0A023FGP5.0	uncharacterized protein fragment	Aldo_ket_red, Aldo/keto reductase family	0.53	0.61	1.14
A0A023FPV0.0	putative ensconsin fragment	ARGLU, Arginine and glutamate-rich 1	0.56	0.58	1.14
A0A023GBY9.1	putative telomerase elongation inhibitorrna maturation protein pinx1 fragment	G-patch, G-patch domain	0.21	0.93	1.14
A0A023GKW2.0	putative cytochrome p450 cyp2 subfamily protein	p450, Cytochrome P450	0.75	0.39	1.14
A9YPC4.0	kunitz type serineINHprotease	Kunitz_BPTI, Kunitz/Bovine pancreatic trypsin inhibitor domain	0.9375	0.2025	1.14
B7PDI8.0	mpn domain containing protein putative fragment	JAB, JAB1/Mov34/MPN/PAD-1 ubiquitin protease	0.13	1.01	1.14
B7PRC0.0	putative uncharacterized protein fragment	AAA_11, AAA domain	0.07	1.07	1.14
B7PZ84.0	pcolce putative	CUB, CUB domain	0.09	1.05	1.14
B7Q4C3.1	putative uncharacterized protein fragment	TLD, TLD	0.65	0.49	1.14
B7QNQ3.0	putative uncharacterized protein fragment	EB, EB module	0.24	0.9	1.14
G3MH38.0	putative uncharacterized protein fragment	LRR_8, Leucine rich repeat	0.9	0.24	1.14
L7M1D9.3	putative phosphatase 1 binding protein	RUN, RUN domain	0.215	0.925	1.14
L7M1Z8.0	putative tropomyosin 1 isoform e re08101p tropomyosin 1 isoform e	Tropomyosin, Tropomyosin	0.48	0.66	1.14
L7M586.0	putative low density lipoprotein receptor	Ldl_recept_a, Low-density lipoprotein receptor domain class A	0.24	0.9	1.14
L7M6I2.1	uncharacterized protein	DUF2459, Protein of unknown function (DUF2459)	0.65	0.49	1.14
L7M6P8.0	putative transcription initiation factor tfiid subunit taf6 also component of histone acetyltransfer	DUF1546, Protein of unknown function (DUF1546)	0.265	0.875	1.14
L7MBQ3.0	putative tick 183 kda family protein	PROL5-SMR, Proline-rich submaxillary gland androgen-regulated family	0.04	1.1	1.14
L7MDX9.0	putative tick salivary metalloprotease fragment	Reprolysin, Reprolysin (M12B) family zinc metalloprotease	1.12	0.02	1.14
L7MGU3.32	putative nlr family card domain protein fragment	Protamine_P1, Protamine P1	1.12	0.02	1.14
L7MGX1.8	putative tick transposon fragment	Vps39_2, Vacuolar sorting protein 39 domain 2	1	0.14	1.14
L7MMC5.18	putative tick transposon fragment	PLRV_ORF5, Potato leaf roll virus readthrough protein	0.61	0.53	1.14
T1K7M5.0	uncharacterized protein	ORC5_C, Origin recognition complex (ORC) subunit 5 C-terminus	0.06	1.08	1.14
V5HRP0.3	putative endonucleasereverse transcript fragment	MDFI, MyoD family inhibitor	0.38	0.76	1.14
V5HXH7.0	putative centromere protein e fragment	Kinesin, Kinesin motor domain	0.555	0.585	1.14
L7MIP3.1	uncharacterized protein fragment	zf-H2C2_2, Zinc-finger double domain	0.12	1.0225	1.1425
A0A023GE43.1	putative kinesin like protein fragment	Kinesin, Kinesin motor domain	0.265556	0.877778	1.14333
L7LZD8.0	putative gamma glutamyltransferase	G_glu_transpept, Gamma-glutamyltranspeptidase	0.695	0.448333	1.14333
A0A023GF96.0	putative serine carboxypeptidase ixodes scapularis serine carboxypeptidase fragment	Peptidase_S10, Serine carboxypeptidase	0.685	0.46	1.145
L7M1Y5.0	putative inositol 145 triphosphate 5 phosphatase synaptojanin inp51inp52inp53 family	Exo_endo_phos, Endonuclease/Exonuclease/phosphatase family	0.405	0.74	1.145
L7M8A9.0	putative nucleoside diphosphate sugar epimerase	DUF1731, Domain of unknown function (DUF1731)	0.53	0.615	1.145
L7MD92.0	putative tick transposon fragment	DDE_1, DDE superfamily endonuclease	0.23	0.915	1.145
L7MIZ0.0	uncharacterized protein fragment	7tm_7, 7tm Chemosensory receptor	0.285	0.86	1.145
L7MKN7.0	putative tick transposon fragment	DDE_1, DDE superfamily endonuclease	0.14	1.005	1.145
L7M1T6.0	palmitoyltransferase	zf-DHHC, DHHC palmitoyltransferase	0.433333	0.713333	1.14667
A0A023GB68.0	putative dehydrogenase with different specificities related to short chain alcohol dehydrogenase	adh_short, short chain dehydrogenase	0.42	0.73	1.15
A0A023GBF9.8	uncharacterized protein fragment	GSCFA, GSCFA family	1.14	0.01	1.15
A0A023GBY1.0	putative tbc domain containing protein fragment	Pkinase, Protein kinase domain	0.356667	0.793333	1.15
A0A023GFX8.35	putative exo endo phos fragment	RNase_E_G, Ribonuclease E/G family	0.48	0.67	1.15
A0A023GMF8.64	putative rvt 1 fragment	TRP, Transient receptor potential (TRP) ion channel	0.56	0.59	1.15
A0A034WXC6.0	secreted protein 13	AMP-binding_C, AMP-binding enzyme C-terminal domain	0.69	0.46	1.15
A0A034WZ46.1	secreted protein 37 fragment	Med23, Mediator complex subunit 23	0.89	0.26	1.15
B2DD09.0	ramf protein	Dickkopf_N, Dickkopf N-terminal cysteine-rich region	0.82	0.33	1.15
B7PHK2.0	putative uncharacterized protein	SopA_C, SopA-like catalytic domain	0.48	0.67	1.15
B7PSX4.2	serine proteinase inhibitor putative	Kunitz_BPTI, Kunitz/Bovine pancreatic trypsin inhibitor domain	0.12	1.03	1.15
B7PTE4.0	zinc finger protein putative	zf-H2C2_2, Zinc-finger double domain	0.18	0.97	1.15
B7Q5U6.0	putative uncharacterized protein	Cas_Csy3, CRISPR-associated protein (Cas_Csy3)	0.58	0.57	1.15
B7Q6M8.2	vegf183 protein putative	PDGF, PDGF/VEGF domain	0.72	0.43	1.15
B7Q6X0.0	abc transporter putative	ABC_tran, ABC transporter	0.12	1.03	1.15
B7Q9L5.0	zinc finger protein putative	zf-H2C2_2, Zinc-finger double domain	0.15	1	1.15
B7QFV0.0	putative uncharacterized protein	ASC, Amiloride-sensitive sodium channel	0.65	0.5	1.15
B7QIU1.0	monocarboxylate transporter putative	MFS_1, Major Facilitator Superfamily	0.01	1.14	1.15
B7QKZ3.0	putative uncharacterized protein	TP2, Nuclear transition protein 2	0.01	1.14	1.15
G3MHL5.0	putative uncharacterized protein fragment	DUF791, Protein of unknown function (DUF791)	0.85	0.3	1.15
G3MLG9.3	putative uncharacterized protein	Herpes_UL16, Herpesvirus UL16/UL94 family	0.24	0.91	1.15
G3MSY9.4	putative uncharacterized protein	DUF2175, Uncharacterized protein conserved in archaea (DUF2175)	0.13	1.02	1.15
L7LSZ8.0	uncharacterized protein	Sugar_tr, Sugar (and other) transporter	1.15	0	1.15
L7LT23.0	uncharacterized protein	Dapper, Dapper	0.18	0.97	1.15
L7LYQ9.1	putative tick transposon	PMSI1, Protein missing in infertile sperm 1, putative	0.29	0.86	1.15
L7M018.0	putative lachesin	I-set, Immunoglobulin I-set domain	0.62	0.53	1.15
L7M0P0.1	putative trp logous cation channel protein	Retinal, Retinal protein	0	1.15	1.15
L7M410.0	putative endonucleaseexonucleasephosphatase family domain containing protein 1	HHH_3, Helix-hairpin-helix motif	0.21	0.94	1.15
L7M570.2	putative kynurenine aminotransferase glutamine transaminase k	Otopetrin, Otopetrin	0.42	0.73	1.15
L7M5W0.0	uncharacterized protein	Pkinase, Protein kinase domain	0.27	0.88	1.15
L7MAZ1.9	putative tick transposon fragment	UxaC, Glucuronate isomerase	0.59	0.56	1.15
L7MC00.1	uncharacterized protein fragment	zf-C2HC, Zinc finger, C2HC type	0.0433333	1.10667	1.15
L7MDN7.1	putative tick transposon fragment	Exo_endo_phos_2, Endonuclease-reverse transcriptase	0	1.15	1.15
L7MF89.0	putative sugar phosphatase of the had superfamily carbohydrate transport and metabolism fragment	Hydrolase_6, Haloacid dehalogenase-like hydrolase	0.485	0.665	1.15
L7MGS4.3	putative tick transposon fragment	SPA, Stabilization of polarity axis	0.25	0.9	1.15
L7MGX1.7	putative tick transposon fragment	STT3, Oligosaccharyl transferase STT3 subunit	0.85	0.3	1.15
L7MJI9.0	putative snf4amp activated protein kinase gamma subunit fragment	Keratin_B2, Keratin, high sulfur B2 protein	0.31	0.84	1.15
O45210.0	acetylcholinesterase	COesterase, Carboxylesterase family	0.51	0.64	1.15
V5GFB6.1	putative secreted protein	Transformer, Fruit fly transformer protein	0.91	0.24	1.15
V5H8H9.0	putative rna polymerase ii associated protein 1 fragment	DUF4639, Domain of unknown function (DUF4639)	0.28	0.87	1.15
V5HM89.0	uncharacterized protein fragment	DUF2151, Cell cycle and development regulator	0.19	0.96	1.15
V5HMJ4.0	putative seta binding protein sb1 fragment	BTB_2, BTB/POZ domain	0.29	0.86	1.15
W8P411.0	autophagy related protein 8b	Atg8, Autophagy protein Atg8 ubiquitin like	0.65	0.5	1.15
A0A023G128.8	putative endonuclease reverse transcriptase	DUF3615, Protein of unknown function (DUF3615)	0.05	1.1	1.15
B7PEU4.0	calponin homology ch domain containing chdclrch fragment	MACPF, MAC/Perforin domain	0.08	1.07	1.15
B7Q0K7.0	putative uncharacterized protein	PAH, Paired amphipathic helix repeat	0.0866667	1.06333	1.15
G3MGV9.1	putative uncharacterized protein fragment	SRP_SPB, Signal peptide binding domain	1.1	0.05	1.15
L7LUC4.0	uncharacterized protein	SAM_1, SAM domain (Sterile alpha motif)	0.04	1.11	1.15
L7MIY6.0	putative transcription regulatornuclease fragment	DUF4290, Domain of unknown function (DUF4290)	0.06	1.09	1.15
L7MMB3.10	putative tick transposon fragment	DUF3177, Protein of unknown function (DUF3177)	0.1	1.05	1.15
G3MKP9.0	carboxypeptidase	Peptidase_S10, Serine carboxypeptidase	1.03667	0.116667	1.15333
B7P1S6.0	putative uncharacterized protein fragment	Zona_pellucida, Zona pellucida-like domain	0.065	1.09	1.155
L7MCQ5.0	uncharacterized protein fragment	zf-CCHC, Zinc knuckle	0.49	0.665	1.155
L7ME68.0	putative tick salivary metalloprotease fragment	Reprolysin, Reprolysin (M12B) family zinc metalloprotease	1.065	0.09	1.155
A0A023G5P1.0	putative large gyy 1 fragment	Stig1, Stigma-specific protein, Stig1	0.95	0.21	1.16
A0A023G7W2.6	putative tnf receptor associated factor ixodes scapularis tnf receptor associated factor fragment	TBPIP, Tat binding protein 1(TBP-1)-interacting protein (TBPIP)	1.16	0	1.16
B7P0Y7.0	ligand gated ionic channel putative	DUF1365, Protein of unknown function (DUF1365)	0	1.16	1.16
B7PFT9.0	putative uncharacterized protein fragment	Choline_transpo, Plasma-membrane choline transporter	0.15	1.01	1.16
B7PM90.0	chitinase putative fragment	DUF566, Family of unknown function (DUF566)	0.29	0.87	1.16
B7PR67.0	acid methyltransferase putative	Methyltransf_18, Methyltransferase domain	1.16	0	1.16
G3MHW3.0	putative uncharacterized protein fragment	Vac_ImportDeg, Vacuolar import and degradation protein	0.41	0.75	1.16
G3MK94.3	putative uncharacterized protein	RINT1_TIP1, RINT-1 / TIP-1 family	0.42	0.74	1.16
G3MLN9.1	putative uncharacterized protein	SerH, Cell surface immobilisation antigen SerH	0.33	0.83	1.16
L7LSD1.0	putative down syndrome cell adhesion molecule	fn3, Fibronectin type III domain	1.015	0.145	1.16
L7M5I0.1	putative tick transposon	RNase_H, RNase H	0	1.16	1.16
L7M6N5.0	uncharacterized protein	Y_phosphatase, Protein-tyrosine phosphatase	0.145	1.015	1.16
L7M7C3.0	acyl coenzyme a oxidase	ACOX, Acyl-CoA oxidase	0.286667	0.873333	1.16
L7M7Y3.1	uncharacterized protein	Tmemb_185A, Transmembrane Fragile-X-F protein	0.29	0.87	1.16
L7M9B9.1	putative amblyomma 40 33 family member	Baculo_E25, Occlusion-derived virus envelope protein E25	0.58	0.58	1.16
L7MAH8.2	putative tick transposon fragment	Herpes_UL20, Herpesvirus egress protein UL20	0.16	1	1.16
L7MBC5.0	putative secreted peptide	FAM181, FAM181	0.94	0.22	1.16
L7MCU8.6	putative tick transposon fragment	RVT_1, Reverse transcriptase (RNA-dependent DNA polymerase)	0.01	1.15	1.16
L7MFC7.1	uncharacterized protein fragment	CobW_C, Cobalamin synthesis protein cobW C-terminal domain	0.33	0.83	1.16
L7MGC6.0	uncharacterized protein fragment	PDZ, PDZ domain (Also known as DHR or GLGF)	0.72	0.44	1.16
L7MIW5.0	uncharacterized protein fragment	STAS, STAS domain	0.57	0.59	1.16
T1K5U3.0	uncharacterized protein	HCO3_cotransp, HCO3- transporter family	0.94	0.22	1.16
V5GYP2.0	putative laminin beta 1a fragment	AAA_27, AAA domain	0.74	0.42	1.16
V5HSM1.0	uncharacterized protein fragment	DUF2198, Uncharacterized protein conserved in bacteria (DUF2198)	0	1.16	1.16
V5HT47.0	uncharacterized protein fragment	Antimicrobial21, Plant antimicrobial peptide	1.14	0.02	1.16
A0A023GBF9.1	uncharacterized protein fragment	Cytochrome-c551, Photosystem P840 reaction-centre cytochrome c-551	0.8	0.36	1.16
A0A023GBF9.22	uncharacterized protein fragment	YibE_F, YibE/F-like protein	0.13	1.03	1.16
A0A023GFX3.0	putative exosome component 8 fragment	RNase_PH, 3' exoribonuclease family, domain 1	0.53	0.63	1.16
A0A023GNU8.0	putative long chain fatty acid acyl coa ligase	AMP-binding, AMP-binding enzyme	0.8	0.36	1.16
B7P8Y1.0	putative uncharacterized protein fragment	MFS_1, Major Facilitator Superfamily	0.05	1.11	1.16
B7Q4B5.0	udp galactose transporter putative	Nuc_sug_transp, Nucleotide-sugar transporter	0.65	0.51	1.16
G3MQP1.0	putative uncharacterized protein	Methyltransf_11, Methyltransferase domain	0.62	0.54	1.16
G3MRU5.4	lipase	EII-GUT, PTS system enzyme II sorbitol-specific factor	0.1	1.06	1.16
L7LUA2.0	putative tetraspanin	Tetraspannin, Tetraspanin family	0.52	0.64	1.16
L7LW12.0	putative tick transposon	Gin, Inhibitor of sigma-G Gin	0.37	0.79	1.16
L7LX90.0	putative ubiquitin protein ligase	SidE, Dot/Icm substrate protein	0.35	0.81	1.16
L7LXH6.0	putative voltage gated calcium channel	Ion_trans, Ion transport protein	1.06	0.1	1.16
L7LXW0.1	uncharacterized protein	DUF844, Baculovirus protein of unknown function (DUF844)	0.48	0.68	1.16
L7M1U4.0	putative branched chain alpha keto acid dehydrogenase complex alpha subunit	E1_dh, Dehydrogenase E1 component	0.23	0.93	1.16
L7M3Z3.0	uncharacterized protein fragment	Vanabin-2, Vanadium-binding protein 2	1.05	0.11	1.16
L7M4W8.1	protein kinase c	Pkinase, Protein kinase domain	0.37	0.79	1.16
L7M786.3	putative mrna splicing factor atp dependent rna helicase	PWI, PWI domain	0.23	0.93	1.16
L7M963.0	putative aquaporin major intrinsic protein family	MIP, Major intrinsic protein	0.92	0.24	1.16
L7MDK7.15	putative tick transposon fragment	FAD_binding_6, Oxidoreductase FAD-binding domain	0.27	0.89	1.16
V5GWA3.0	putative rave regulator of v atpase assembly complex subunit rav1dmx protein fragment	DUF2955, Protein of unknown function (DUF2955)	0.67	0.49	1.16
B7PJH9.0	adam 10 putative fragment	Pep_M12B_propep, Reprolysin family propeptide	0.0133333	1.15	1.16333
A0A023FM49.0	putative serine proteinase inhibitor	Serpin, Serpin (serine protease inhibitor)	0.88	0.29	1.17
A0A023FXU6.0	uncharacterized protein	Atrophin-1, Atrophin-1 family	0.64	0.53	1.17
A0A023GBJ8.0	uncharacterized protein	MBOAT, MBOAT, membrane-bound O-acyltransferase family	0.17	1	1.17
A0A023GFE2.0	putative sorting nexin snx11	PX, PX domain	0.28	0.89	1.17
A0A023GL47.0	putative ankyrin repeat and btb poz domain protein fragment	NotI, Restriction endonuclease NotI	0.64	0.53	1.17
A0A023GMF8.57	putative rvt 1 fragment	SCAMP, SCAMP family	0.02	1.15	1.17
B7PB76.0	arylsulfatase b putative fragment	Sulfatase, Sulfatase	0.0025	1.1675	1.17
B7PGD1.0	atp dependent rna helicase putative fragment	DEAD, DEAD/DEAH box helicase	0.15	1.02	1.17
B7PM00.0	putative uncharacterized protein	FPN1, Ferroportin1 (FPN1)	0.21	0.96	1.17
B7PZD8.0	putative uncharacterized protein	TTL, Tubulin-tyrosine ligase family	0.32	0.85	1.17
B7PZY3.0	putative uncharacterized protein	Dapper, Dapper	0.21	0.96	1.17
B7Q7D2.0	putative uncharacterized protein	Transformer, Fruit fly transformer protein	0.76	0.41	1.17
G3MJI6.0	putative uncharacterized protein fragment	Keratin_B2, Keratin, high sulfur B2 protein	1.01	0.16	1.17
G3MSY9.9	putative uncharacterized protein	Tmp39, Putative transmembrane protein	0.19	0.98	1.17
L7LSB1.0	putative tick transposon	Ribosomal_S14, Ribosomal protein S14p/S29e	0.23	0.94	1.17
L7LT94.0	putative group i salivary lipocalin	C1q, C1q domain	1.13	0.04	1.17
L7LU37.1	putative tick transposon	Asp_protease_2, Aspartyl protease	0	1.17	1.17
L7M0Z0.0	uncharacterized protein	LRR_4, Leucine Rich repeats (2 copies)	0.53	0.64	1.17
L7M0Z2.0	transporter	SNF, Sodium:neurotransmitter symporter family	0.98	0.19	1.17
L7M2Y5.0	putative conserved plasma membrane protein	C2, C2 domain	0.69	0.48	1.17
L7M3W7.0	putative mitochondrial ribosomal protein l20	DUF3419, Protein of unknown function (DUF3419)	0.21	0.96	1.17
L7M9R3.0	putative evasin	COPIIcoated_ERV, Endoplasmic reticulum vesicle transporter	0.74	0.43	1.17
L7MAU6.4	putative tick transposon fragment	zf-CCHC, Zinc knuckle	0.31	0.86	1.17
L7MC79.2	putative tick transposon fragment	HeLo, Prion-inhibition and propagation	0.41	0.76	1.17
L7MCZ1.0	putative glutaredoxin related protein fragment	Glutaredoxin, Glutaredoxin	0.69	0.48	1.17
L7MEN6.0	putative acinus induces apoptotic chromatin condensation fragment	DUF3537, Protein of unknown function (DUF3537)	0.44	0.73	1.17
L7MFM1.0	putative transcription factor iiia strongylocentrotus purpuratus fragment	zf-C2H2, Zinc finger, C2H2 type	0.4	0.77	1.17
L7MGD0.0	uncharacterized protein fragment	rve, Integrase core domain	0.26	0.91	1.17
L7MHN3.0	putative monocarboxylate transporter fragment	Branch, Core-2/I-Branching enzyme	0.9	0.27	1.17
L7MIK4.0	uncharacterized protein fragment	Myelin_PLP, Myelin proteolipid protein (PLP or lipophilin)	0.28	0.89	1.17
L7MJP9.0	putative core 1 galactosyltransferase a fragment	Fringe, Fringe-like	0.37	0.8	1.17
L7MKP9.0	putative sulfotransferase fragment	Sulfotransfer_1, Sulfotransferase domain	0.42	0.75	1.17
L7MKU3.0	putative tick transposon fragment	AA_permease_N, Amino acid permease N-terminal	0	1.17	1.17
L7MLG8.1	uncharacterized protein fragment	ubiquitin, Ubiquitin family	0.23	0.94	1.17
L7MMH1.13	putative tick transposon fragment	Ubiq_cyt_C_chap, Ubiquinol-cytochrome C chaperone	0.55	0.62	1.17
T1KAD9.0	uncharacterized protein	EF-hand_7, EF-hand domain pair	0.93	0.24	1.17
V5HCT1.3	uncharacterized protein fragment	Ten_N, Teneurin Intracellular Region	0.62	0.55	1.17
V5HYK7.0	uncharacterized protein	DUF3587, Protein of unknown function (DUF3587)	0.46	0.71	1.17
V5I3R5.0	putative rhoa gtpase effector diadiaphanous fragment	Drf_FH3, Diaphanous FH3 Domain	0.26	0.91	1.17
V5IE41.1	uncharacterized protein fragment	DUF4092, Domain of unknown function (DUF4092)	0	1.17	1.17
V5IIA0.0	putative endonucleasereverse transcript fragment	7TM_GPCR_Srd, Serpentine type 7TM GPCR chemoreceptor Srd	0.35	0.82	1.17
B7Q8N5.0	glycosyl hydralase sucrase isomaltase putative fragment	Glyco_hydro_31, Glycosyl hydrolases family 31	0.06	1.11	1.17
F0J8W6.0	hypothetical conserved protein 1236 fragment	Tmp39, Putative transmembrane protein	0.07	1.1	1.17
G3MIZ7.0	putative uncharacterized protein fragment	Alpha-2-MRAP_N, Alpha-2-macroglobulin RAP, N-terminal domain	1.12	0.05	1.17
L7LYL9.1	uncharacterized protein	FUR, Ferric uptake regulator family	0.11	1.06	1.17
L7MJN2.0	putative diphthamide biosynthesis protein fragment	Diphthamide_syn, Putative diphthamide synthesis protein	0.135	1.035	1.17
Q3HYC9.0	putative secreted protein	Kunitz_BPTI, Kunitz/Bovine pancreatic trypsin inhibitor domain	1.08	0.09	1.17
V5H892.1	putative heteroproteinous nuclear ribonucleoprotein r rrm superfamily	RRM_1, RNA recognition motif	0.05	1.12	1.17
L7M610.0	putative ucp4a	Mito_carr, Mitochondrial carrier protein	0.124	1.048	1.172
L7LZN8.0	putative monocarboxylate transporter	MFS_1, Major Facilitator Superfamily	0.103333	1.07	1.17333
B7PDA7.0	placenta growth factor putative	PDGF, PDGF/VEGF domain	0.805	0.37	1.175
L7LSU8.2	putative tick transposon	Exo_endo_phos_2, Endonuclease-reverse transcriptase	0.47	0.705	1.175
L7M202.0	methionine aminopeptidase 1	Peptidase_M24, Metallopeptidase family M24	0.165	1.01	1.175
L7M5P0.0	putative dna binding protein	Ets, Ets-domain	0.5825	0.5925	1.175
A0A023FDX8.0	putative secreted protein	DUF3565, Protein of unknown function (DUF3565)	0.69	0.49	1.18
A0A023FIF6.0	putative ribosome bioproteinsis regulatory protein fragment	RRS1, Ribosome biogenesis regulatory protein (RRS1)	0.98	0.2	1.18
A0A023FR01.0	putative licpodalin 4 1 fragment	His_binding, Tick histamine binding protein	0.18	1	1.18
A0A023G369.0	putative secreted protein	FAM196, FAM196 family	0.75	0.43	1.18
A0A023GFX8.15	putative exo endo phos fragment	DUF2723, Protein of unknown function (DUF2723)	0.19	0.99	1.18
B7P3S1.0	solute carrier organic anion transporter putative fragment	OATP, Organic Anion Transporter Polypeptide (OATP) family	0.02	1.16	1.18
B7P8H4.0	zinc finger protein putative	zf-H2C2_2, Zinc-finger double domain	0.04	1.14	1.18
B7PDM0.0	putative uncharacterized protein fragment	zf-C2H2, Zinc finger, C2H2 type	0.18	1	1.18
B7PIG1.2	putative uncharacterized protein fragment	Herpes_glycop, Herpesvirus glycoprotein M	0	1.18	1.18
B7PSD8.0	putative uncharacterized protein	FYVE, FYVE zinc finger	1.17	0.01	1.18
B7PSW1.0	cytochrome p450 putative fragment	p450, Cytochrome P450	0	1.18	1.18
B7PY80.1	fbxl16 putative fragment	PXA, PXA domain	0.21	0.97	1.18
B7PZV3.0	putative uncharacterized protein fragment	DDE_Tnp_4, DDE superfamily endonuclease	0	1.18	1.18
E2J6X5.0	lipocalin superfamily member subgroup b fragment	CLPTM1, Cleft lip and palate transmembrane protein 1 (CLPTM1)	1.18	0	1.18
G3MFI7.0	putative uncharacterized protein fragment	p450, Cytochrome P450	0.23	0.95	1.18
G3MJK6.0	putative uncharacterized protein fragment	MFS_1, Major Facilitator Superfamily	0.69	0.49	1.18
L7LRL3.0	putative sodium dependent multivitamin transporter	5_nucleotid, 5' nucleotidase family	0.35	0.83	1.18
L7LSU2.7	putative tick transposon	Haemagg_act, haemagglutination activity domain	0.73	0.45	1.18
L7LV08.0	putative tick transposon	Asp_protease_2, Aspartyl protease	0.15	1.03	1.18
L7LVB7.25	putative tick transposon	Mononeg_RNA_pol, Mononegavirales RNA dependent RNA polymerase	0.2	0.98	1.18
L7LYF1.2	putative tick transposon	rve, Integrase core domain	0.36	0.82	1.18
L7M1E3.0	putative synaptic vesicle transporter svop	MFS_1, Major Facilitator Superfamily	0.74	0.44	1.18
L7M1V6.4	uncharacterized protein	WLM, WLM domain	0.33	0.85	1.18
L7M9P9.2	putative tick 183 kda family protein	DUF4531, Domain of unknown function (DUF4531)	1.18	0	1.18
L7MAR4.0	uncharacterized protein fragment	THAP, THAP domain	0.23	0.95	1.18
L7MDA5.1	putative tick transposon fragment	GIY-YIG, GIY-YIG catalytic domain	0.45	0.73	1.18
L7MFN9.0	uncharacterized protein fragment	U-box, U-box domain	0.33	0.85	1.18
L7MGZ9.0	uncharacterized protein fragment	DUF3363, Protein of unknown function (DUF3363)	0.02	1.16	1.18
L7MJ26.5	putative tick transposon fragment	NUDE_C, NUDE protein, C-terminal conserved region	0	1.18	1.18
L7MM48.1	uncharacterized protein fragment	TcdA_TcdB, TcdA/TcdB catalytic glycosyltransferase domain	1.18	0	1.18
V5HD45.3	putative endonucleasereverse transcript fragment	SAG, SRS domain	0	1.18	1.18
V5HSL4.0	putative ribosomal protein l21	DUF4477, Domain of unknown function (DUF4477)	0.31	0.87	1.18
A0A023FDX8.4	putative secreted protein	Mating_C, C-terminal domain of homeodomain 1	0.06	1.12	1.18
A0A023G9E1.0	uncharacterized protein	His_binding, Tick histamine binding protein	0.915	0.265	1.18
A0A023GFX8.37	putative exo endo phos fragment	RRF, Ribosome recycling factor	0.14	1.04	1.18
B7P539.0	putative uncharacterized protein fragment	ALAD, Delta-aminolevulinic acid dehydratase	0.27	0.91	1.18
B7PDL3.0	period circadian protein putative	Period_C, Period protein 2/3C-terminal region	0.13	1.05	1.18
B7PXH5.0	palmitoyltransferase fragment	zf-DHHC, DHHC palmitoyltransferase	0.08	1.1	1.18
B7Q8L3.0	putative uncharacterized protein	DNA_pol_B_thumb, DNA polymerase beta thumb	0.53	0.65	1.18
L7LVB7.14	putative tick transposon	Fusion_gly_K, Cell fusion glycoprotein K	0.54	0.64	1.18
L7M1V1.0	putative microtubule associated protein jupiter	Host_attach, Protein required for attachment to host cells	0.4	0.78	1.18
L7M2Q9.0	uncharacterized protein	Microcephalin, Microcephalin protein	0.64	0.54	1.18
L7MEM6.1	putative tick transposon fragment	DUF3369, Domain of unknown function (DUF3369)	1.09	0.09	1.18
L7MEY4.1	uncharacterized protein fragment	Pkinase, Protein kinase domain	0.245	0.935	1.18
L7MHF9.0	uncharacterized protein fragment	Cullin_Nedd8, Cullin protein neddylation domain	0.81	0.37	1.18
L7MIS0.0	putative members of chemokine like factor super family fragment	MARVEL, Membrane-associating domain	0.56	0.62	1.18
V5H7S1.0	putative tailup fragment	Homeobox, Homeobox domain	0.06	1.12	1.18
V5HER8.0	xk related protein fragment	XK-related, XK-related protein	0.25	0.93	1.18
G3MR96.0	putative uncharacterized protein	adh_short_C2, Enoyl-(Acyl carrier protein) reductase	0.564	0.617	1.181
E2J6W7.0	guanine nucleotide binding protein fragment	WD40, WD domain, G-beta repeat	0.385	0.8	1.185
V5HGC2.1	putative endonucleasereverse transcript fragment	DDE_Tnp_1_6, Transposase DDE domain	0.68	0.505	1.185
A0A023FR43.1	uncharacterized protein fragment	DUF4125, Protein of unknown function (DUF4125)	0.26	0.93	1.19
B7P5Y7.5	dicer 1 putative	EFF-AFF, Type I membrane glycoproteins cell-cell fusogen	0	1.19	1.19
B7PIG1.0	putative uncharacterized protein fragment	DUF2835, Protein of unknown function (DUF2835)	0.23	0.96	1.19
B7PWM8.0	ras related protein putative	Ras, Ras family	0.22	0.97	1.19
B7Q0I8.0	receptor tyrosine phosphatase type r2b putative	7TM_GPCR_Srsx, Serpentine type 7TM GPCR chemoreceptor Srsx	0.98	0.21	1.19
B7Q2F5.0	sugar transporter sweet	MtN3_slv, Sugar efflux transporter for intercellular exchange	0.53	0.66	1.19
B7QBG9.3	abc transporter putative fragment	vMSA, Major surface antigen from hepadnavirus	0	1.19	1.19
G3MIH3.1	putative uncharacterized protein fragment	UPF0262, Uncharacterized protein family (UPF0262)	0.93	0.26	1.19
G3MSH9.0	putative uncharacterized protein	COesterase, Carboxylesterase family	0.94	0.25	1.19
L7LR85.1	putative salivary lipocalin	Herpes_ORF11, Herpesvirus dUTPase protein	1.19	0	1.19
L7LRE5.2	putative tick salivary metalloprotease	Reprolysin_3, Metallo-peptidase family M12B Reprolysin-like	0.86	0.33	1.19
L7LSG5.3	putative tick transposon	DUF1931, Domain of unknown function (DUF1931)	0.27	0.92	1.19
L7LWL7.1	putative tick transposon	PMD, Plant mobile domain	0.12	1.07	1.19
L7LYY7.0	uncharacterized protein	DUF1084, Protein of unknown function (DUF1084)	0.45	0.74	1.19
L7M200.0	putative mucin 5ac	Atrophin-1, Atrophin-1 family	0.29	0.9	1.19
L7M6N3.0	uncharacterized protein	zf-H2C2_2, Zinc-finger double domain	0.12	1.07	1.19
L7MAR7.4	putative tick transposon fragment	Vitellogenin_N, Lipoprotein amino terminal region	0.22	0.97	1.19
L7MEJ2.0	putative g protein coupled receptor fragment	7tm_1, 7 transmembrane receptor (rhodopsin family)	0.465	0.725	1.19
L7MFX6.1	putative zinc finger protein fragment	zf-C2H2_4, C2H2-type zinc finger	0	1.19	1.19
L7MGU3.26	putative nlr family card domain protein fragment	MPLKIP, M-phase-specific PLK1-interacting protein	0.44	0.75	1.19
L7MH63.16	putative tick transposon fragment	Peroxin-13_N, Peroxin 13, N-terminal region	0.03	1.16	1.19
L7MHV8.0	putative krueppel like factor fragment	zf-H2C2_2, Zinc-finger double domain	0.36	0.83	1.19
L7MKW5.0	putative rna polymerase ii subunit b1 ctd phosphatase rpap2 fragment	DER1, Der1-like family	0.43	0.76	1.19
L7MLC2.7	putative tick transposon fragment	NAD_binding_9, FAD-NAD(P)-binding	0.24	0.95	1.19
L7MM48.0	uncharacterized protein fragment	KIAA1328, Uncharacterized protein KIAA1328	0.44	0.75	1.19
L7MME7.0	uncharacterized protein fragment	DUF1924, Domain of unknown function (DUF1924)	0.82	0.37	1.19
L7MMK7.0	putative tick transposon fragment	Adeno_100, Late 100kD protein	0	1.19	1.19
T1K9D0.0	uncharacterized protein	MFS_1, Major Facilitator Superfamily	0.68	0.51	1.19
T1KBX3.0	uncharacterized protein	zf-H2C2_2, Zinc-finger double domain	0	1.19	1.19
T1L1N0.0	uncharacterized protein	GCFC, GC-rich sequence DNA-binding factor-like protein	0.31	0.88	1.19
V5GI04.1	uncharacterized protein	YqaJ, YqaJ-like viral recombinase domain	0.13	1.06	1.19
V5H6C0.1	putative secreted protein	COesterase, Carboxylesterase family	0.92	0.27	1.19
V5HRP0.2	putative endonucleasereverse transcript fragment	Got1, Got1/Sft2-like family	0.35	0.84	1.19
V5IIR7.1	putative class ii aldolaseadducin domain protein fragment	zf-SNAP50_C, snRNA-activating protein of 50kDa MW C terminal	0.62	0.57	1.19
B7QNX8.0	acetylcholinesterase putative fragment	COesterase, Carboxylesterase family	1.1	0.09	1.19
L7LVD4.0	putative tick transposon	DDE_Tnp_1_7, Transposase IS4	0.166667	1.02667	1.19333
L7M4V7.0	putative ribonuclease z mitochondrial like protein	Lactamase_B_2, Beta-lactamase superfamily domain	0.17	1.025	1.195
L7MKW3.1	uncharacterized protein fragment	DDE_1, DDE superfamily endonuclease	0.19	1.005	1.195
B7PLQ3.1	zinc metalloprotease putative	Peptidase_M13, Peptidase family M13	0.09	1.105	1.195
L7LZ63.15	putative tick transposon	Tymo_45kd_70kd, Tymovirus 45/70Kd protein	0.22	0.975	1.195
L7MFK6.0	uncharacterized protein fragment	zf-H2C2_2, Zinc-finger double domain	0.075	1.12	1.195
G3MSH5.0	putative uncharacterized protein	IL17, Interleukin-17	0.536667	0.66	1.19667
T1K7Q5.0	uncharacterized protein	Myosin_head, Myosin head (motor domain)	0.873333	0.323333	1.19667
A0A023FGV6.0	putative hakai fragment	zf-C3HC4_2, Zinc finger, C3HC4 type (RING finger)	0.15	1.05	1.2
A0A023FHK8.0	hipothetical protein	GMP_PDE_delta, GMP-PDE, delta subunit	0.89	0.31	1.2
A0A023FRY3.0	putative nebulin repeat protein fragment	LIM, LIM domain	0.16	1.04	1.2
A0A023G9B1.0	putative secreted protein	Herpes_UL3, Herpesvirus UL3 protein	0.29	0.91	1.2
A0A023GBS8.1	putative mitochondrial gtpase fragment	MMR_HSR1, 50S ribosome-binding GTPase	0.29	0.91	1.2
A0A023GMU2.0	putative acyl coa synthetase fragment	AMP-binding, AMP-binding enzyme	0.34	0.86	1.2
A0A034WU66.0	peroxinectin 1 fragment	An_peroxidase, Animal haem peroxidase	0.06	1.14	1.2
B7PI54.0	putative uncharacterized protein	Exo_endo_phos_2, Endonuclease-reverse transcriptase	0.04	1.16	1.2
B7PSQ3.0	putative uncharacterized protein	Myosin_tail_1, Myosin tail	0.35	0.85	1.2
B7PVI9.0	putative uncharacterized protein	CUB, CUB domain	0.71	0.49	1.2
B7Q0K6.0	endothelin converting enzyme putative	Peptidase_M13, Peptidase family M13	0.005	1.195	1.2
B7QBX1.0	putative uncharacterized protein	AF-4, AF-4 proto-oncoprotein	0.25	0.95	1.2
G3MG78.1	putative uncharacterized protein fragment	Peptidase_M20, Peptidase family M20/M25/M40	0.18	1.02	1.2
G3MPQ4.0	putative uncharacterized protein	TT_ORF1, TT viral orf 1	1.2	0	1.2
G3MRS6.0	putative uncharacterized protein	Sld5, GINS complex protein	0.25	0.95	1.2
L7LQR4.0	putative 24 kda family member	DUF3498, Domain of unknown function (DUF3498)	0.22	0.98	1.2
L7LRB7.6	putative tnf receptor associated factor	MetW, Methionine biosynthesis protein MetW	0.94	0.26	1.2
L7LS86.0	putative solute carrier family 30 zinc transporter member 6 strongylocentrotus purpuratus	Cation_efflux, Cation efflux family	0.51	0.69	1.2
L7LTI4.4	putative tick transposon	GMP_PDE_delta, GMP-PDE, delta subunit	0.74	0.46	1.2
L7LTK1.4	putative salivary lipocalin	OATP, Organic Anion Transporter Polypeptide (OATP) family	0.84	0.36	1.2
L7LWA7.1	putative tick transposon	AmoA, Putative ammonia monooxygenase	0.79	0.41	1.2
L7LXE3.3	putative tick transposon	RVT_1, Reverse transcriptase (RNA-dependent DNA polymerase)	0.02	1.18	1.2
L7M153.1	putative tick transposon	DUF2076, Uncharacterized protein conserved in bacteria (DUF2076)	0.34	0.86	1.2
L7M1F6.0	putative transcriptional coactivator	RRM_6, RNA recognition motif (a	0.125	1.075	1.2
L7M1P4.0	putative tick transposon	DDE_1, DDE superfamily endonuclease	0.315	0.885	1.2
L7M1V6.0	uncharacterized protein	ABM, Antibiotic biosynthesis monooxygenase	0.95	0.25	1.2
L7M3S6.3	uncharacterized protein	Transferrin, Transferrin	0	1.2	1.2
L7M514.1	putative atp dependent rna helicase ddx23	Metallothio, Metallothionein	0.76	0.44	1.2
L7M693.1	putative adiponutrin	Patatin, Patatin-like phospholipase	0.6	0.6	1.2
L7M8Z9.0	putative histone acetylation protein	DUF902, Domain of Unknown Function (DUF902)	0.34	0.86	1.2
L7MDK7.1	putative tick transposon fragment	Alpha_L_fucos, Alpha-L-fucosidase	0.06	1.14	1.2
L7ME03.0	putative nonsense mediated mrna decay factor fragment	7TM_GPCR_Srd, Serpentine type 7TM GPCR chemoreceptor Srd	0.22	0.98	1.2
L7MEN6.2	putative acinus induces apoptotic chromatin condensation fragment	SAP, SAP domain	0.33	0.87	1.2
L7MFY2.1	uncharacterized protein fragment	GOLGA2L5, Putative golgin subfamily A member 2-like protein 5	0.16	1.04	1.2
L7MMB8.0	uncharacterized protein fragment	DUF2477, Protein of unknown function (DUF2477)	0.25	0.95	1.2
V5GS02.2	uncharacterized protein fragment	LIF_OSM, LIF / OSM family	1.2	0	1.2
V5GY32.0	putative elongation factor g	EFG_C, Elongation factor G C-terminus	0.76	0.44	1.2
V5HML6.3	putative endonucleasereverse transcript fragment	DUF4336, Domain of unknown function (DUF4336)	0.42	0.78	1.2
A0A023FVS8.0	putative kazal type serineINHprotease domain protein	V-set, Immunoglobulin V-set domain	0.8	0.4	1.2
A0A023G545.1	putative atp dependent rna helicase	DUF4607, Domain of unknown function (DUF4607)	0.28	0.92	1.2
A0A023G5M1.0	putative secreted protein	RAI16-like, Retinoic acid induced 16-like protein	0.54	0.66	1.2
B7PQL8.0	wd repeat protein putative fragment	Tymo_45kd_70kd, Tymovirus 45/70Kd protein	0.28	0.92	1.2
B7PZY7.0	protein tyrosine phosphatase putative	Y_phosphatase, Protein-tyrosine phosphatase	0.39	0.81	1.2
B7Q3V2.0	alpha chimerin putative	RhoGAP, RhoGAP domain	0.12	1.08	1.2
B7QB45.0	putative uncharacterized protein	Myb_DNA-bind_5, Myb/SANT-like DNA-binding domain	0.64	0.56	1.2
G3MPX2.0	putative uncharacterized protein	Foamy_virus_ENV, Foamy virus envelope protein	1.08	0.12	1.2
L7LRB7.9	putative tnf receptor associated factor	SecA_DEAD, SecA DEAD-like domain	1.11	0.09	1.2
L7LU37.10	putative tick transposon	Serinc, Serine incorporator (Serinc)	0.39	0.81	1.2
L7MHH6.0	putative gram domain containing protein 4 fragment	PAN_1, PAN domain	0.55	0.65	1.2
L7MLL9.0	uncharacterized protein fragment	AMOP, AMOP domain	0.08	1.12	1.2
V5HD04.0	uncharacterized protein fragment	DUF2486, Protein of unknown function (DUF2486)	0.27	0.93	1.2
L7LR43.1	putative da p36 protein	Ribophorin_I, Ribophorin I	1.19	0.015	1.205
B7PW40.0	organic cationcarnitine transporter putative	Mating_C, C-terminal domain of homeodomain 1	0	1.205	1.205
C9W197.0	hypothetical conserved secreted protein fragment	7TM_GPCR_Srz, Serpentine type 7TM GPCR chemoreceptor Srz	1.205	0	1.205
L7LXK8.0	putative cell cycle associated protein	DUF2428, Putative death-receptor fusion protein (DUF2428)	0.085	1.12	1.205
L7MED9.0	uncharacterized protein fragment	TM2, TM2 domain	0.135	1.07	1.205
A0A023FCN3.0	putative nucleic acid binding protein fragment	F-box-like, F-box-like	0.02	1.19	1.21
A0A023FVP9.1	putative piggybac fragment	Tnp_zf-ribbon_2, DDE_Tnp_1-like zinc-ribbon	0.19	1.02	1.21
A0A023FWX0.0	putative tigger transposase fragment	CENP-B_N, CENP-B N-terminal DNA-binding domain	0.13	1.08	1.21
A0A023G128.23	putative endonuclease reverse transcriptase	Oxidored_q6, NADH ubiquinone oxidoreductase, 20 Kd subunit	0.45	0.76	1.21
A0A023GBC9.0	uncharacterized protein	ARF7EP_C, ARF7 effector protein C-terminus	1.17	0.04	1.21
A0A023GNP8.1	putative dopey	Dopey_N, Dopey, N-terminal	0.31	0.9	1.21
B7P2H4.0	putative uncharacterized protein	zf-C2H2, Zinc finger, C2H2 type	0.24	0.97	1.21
B7P8H6.0	putative uncharacterized protein	DUF1430, Protein of unknown function (DUF1430)	0.4	0.81	1.21
B7PBZ3.0	putative uncharacterized protein fragment	GPS, Latrophilin/CL-1-like GPS domain	0.01	1.2	1.21
B7PGJ9.0	secreted protein putative	E1_DerP2_DerF2, ML domain	0.22	0.99	1.21
B7PHZ5.2	putative uncharacterized protein fragment	Crust_neurohorm, Crustacean CHH/MIH/GIH neurohormone family	0	1.21	1.21
B7PW38.0	putative uncharacterized protein	ResB, ResB-like family	0	1.21	1.21
B7QCF3.1	putative uncharacterized protein fragment	Tcp11, T-complex protein 11	0.2	1.01	1.21
G3MSN1.0	putative uncharacterized protein	DEAD, DEAD/DEAH box helicase	0.27	0.94	1.21
L7LPX2.5	putative salivary lipocalin	MUG113, Meiotically up-regulated gene 113	1.21	0	1.21
L7LTR4.1	putative tick salivary metalloprotease	Reprolysin_3, Metallo-peptidase family M12B Reprolysin-like	0.81	0.4	1.21
L7LVS8.0	uncharacterized protein	ESX-1_EspG, EspG family	0.03	1.18	1.21
L7LWY4.0	diacylglycerol kinase	DAGK_acc, Diacylglycerol kinase accessory domain	0.345	0.865	1.21
L7LXG0.0	uncharacterized protein	EST1_DNA_bind, Est1 DNA/RNA binding domain	0.25	0.96	1.21
L7LXJ6.0	putative lipid exporter abca1	ABC_tran, ABC transporter	0.61	0.6	1.21
L7LYT1.1	putative histone deacetylase domain protein	zf-UBP, Zn-finger in ubiquitin-hydrolases and other protein	0.435	0.775	1.21
L7M0U2.0	putative myosin viia and rab	tRNA_deacylase, D-aminoacyl-tRNA deacylase	0.59	0.62	1.21
L7M4Y3.0	putative l fucose kinase	Fucokinase, L-fucokinase	0.35	0.86	1.21
L7M4Z6.0	putative beta mannosidase	Mt_ATP-synt_B, Mitochondrial ATP synthase B chain precursor (ATP-synt_B)	0.83	0.38	1.21
L7M5T6.0	uncharacterized protein	DUF2463, Protein of unknown function (DUF2463)	0.21	1	1.21
L7M9Z8.0	putative secreted peptide	Rogdi_lz, Rogdi leucine zipper containing protein	1.21	0	1.21
L7MBJ5.2	putative tick transposon fragment	Hamartin, Hamartin protein	0.43	0.78	1.21
L7MCM3.0	putative tick transposon fragment	RAMP, Receptor activity modifying family	0	1.21	1.21
L7MCW9.0	putative acyltransferase required for palmitoylation of hedgehog hh family of secreted signaling fragment	MBOAT, MBOAT, membrane-bound O-acyltransferase family	0.51	0.7	1.21
L7MD31.0	uncharacterized protein fragment	CAGE1, Cancer-associated gene protein 1 family	0.65	0.56	1.21
L7MDM1.1	uncharacterized protein fragment	DUF260, Protein of unknown function DUF260	0	1.21	1.21
L7MFB9.0	uncharacterized protein fragment	Phage_holin_T, Bacteriophage T holin	0.2	1.01	1.21
L7MJH6.2	putative sodiumsolute symporter fragment	SSF, Sodium:solute symporter family	1.02	0.19	1.21
L7MJU6.0	putative secreted protein fragment	HycA_repressor, Transcriptional repressor of hyc and hyp operons	1.21	0	1.21
L7MK84.1	uncharacterized protein fragment	Laminin_EGF, Laminin EGF-like (Domains III and V)	0.65	0.56	1.21
L7MKW3.2	uncharacterized protein fragment	HTH_Tnp_Tc5, Tc5 transposase DNA-binding domain	0.21	1	1.21
L7MLE1.5	uncharacterized protein fragment	Oxidored_q1_N, NADH-Ubiquinone oxidoreductase (complex I), chain 5 N-terminus	0	1.21	1.21
L7MLF2.0	putative tick transposon fragment	3Beta_HSD, 3-beta hydroxysteroid dehydrogenase/isomerase family	0	1.21	1.21
T1KG36.0	uncharacterized protein	Trypsin, Trypsin	0.07	1.14	1.21
V5H7M3.0	uncharacterized protein	DIE2_ALG10, DIE2/ALG10 family	0.3	0.91	1.21
V5HML6.13	putative endonucleasereverse transcript fragment	Sec3_C, Exocyst complex component Sec3	0.63	0.58	1.21
V5HMP9.0	uncharacterized protein fragment	Mlo, Mlo family	0.26	0.95	1.21
L7LV08.2	putative tick transposon	NAGLU, Alpha-N-acetylglucosaminidase (NAGLU) tim-barrel domain	0.09	1.12	1.21
L7MKA4.0	putative lipid phosphate phosphatase fragment	PAP2, PAP2 superfamily	0.373333	0.84	1.21333
L7LV36.1	putative zinc finger protein	zf-H2C2_2, Zinc-finger double domain	0.035	1.18	1.215
A0A034WTW0.0	kunitz domain containing protein 1	Kunitz_BPTI, Kunitz/Bovine pancreatic trypsin inhibitor domain	0.813333	0.403333	1.21667
A0A023FNK4.0	uncharacterized protein fragment	LOH1CR12, tumor suppressor protein	0.37	0.85	1.22
A0A023FWK6.0	putative na+dicarboxylate na+tricarboxylate and phosphate transporter fragment	Na_sulph_symp, Sodium:sulfate symporter transmembrane region	0.07	1.15	1.22
A0A023G128.4	putative endonuclease reverse transcriptase	DUF3159, Protein of unknown function (DUF3159)	0.39	0.83	1.22
A0A023GCH0.1	hipothetical protein	SNF, Sodium:neurotransmitter symporter family	0.07	1.15	1.22
A0A023GII0.0	putative atpase nucleotide binding protein fragment	ParA, ParA/MinD ATPase like	0.19	1.03	1.22
B7P6K6.0	cuticular protein putative fragment	Chitin_bind_4, Insect cuticle protein	0.76	0.46	1.22
B7Q9L8.1	putative uncharacterized protein	DUF591, Protein of unknown function	0.58	0.64	1.22
B7QKA8.0	putative uncharacterized protein fragment	Dimer_Tnp_hAT, hAT family C-terminal dimerization region	0.35	0.87	1.22
C9W1J7.4	hypothetical secreted protein	Med15, ARC105 or Med15 subunit of Mediator complex non-fungal	0	1.22	1.22
G3MIX8.0	putative uncharacterized protein fragment	MGAT2, N-acetylglucosaminyltransferase II (MGAT2)	0.25	0.97	1.22
L7LPX2.6	putative salivary lipocalin	PAS, PAS fold	0.18	1.04	1.22
L7LUP3.0	putative homeodomain containing protein	Cytochrome_C554, Cytochrome c554 and c-prime	0.27	0.95	1.22
L7LV95.3	putative tick transposon	RNF111_N, E3 ubiquitin-protein ligase Arkadia N-terminus	0.63	0.59	1.22
L7LW30.1	putative tick transposon	DUF4613, Domain of unknown function (DUF4613)	0.3	0.92	1.22
L7LXH8.0	elongation of very long chain fatty acids protein	ELO, GNS1/SUR4 family	1	0.22	1.22
L7LY95.0	putative tick transposon	KAR9, Yeast cortical protein KAR9	0	1.22	1.22
L7LZP5.0	zinc finger ran binding domain containing protein 2	zf-RanBP, Zn-finger in Ran binding protein and others	0.27	0.95	1.22
L7M226.2	putative acyl coa synthetase	S_locus_glycop, S-locus glycoprotein family	0.51	0.71	1.22
L7M272.2	uncharacterized protein	zf-C2H2, Zinc finger, C2H2 type	0.116667	1.10333	1.22
L7M2N9.0	putative acyl coa synthetase family member 2	AMP-binding, AMP-binding enzyme	0.88	0.34	1.22
L7M310.0	putative ran gtpase activating protein 1	Baculo_19, Baculovirus 19 kDa protein conserved region	0.05	1.17	1.22
L7M574.3	putative 60s ribosomal protein l13a	YaaC, YaaC-like Protein	0.26	0.96	1.22
L7M6B7.0	putative methylmalonyl coa epimerase mitochondrial	COX14, Cytochrome oxidase c assembly	1.05	0.17	1.22
L7MAG9.0	putative tick transposon fragment	Exo_endo_phos_2, Endonuclease-reverse transcriptase	0.07	1.15	1.22
L7MBF8.9	putative tick transposon fragment	Tcp11, T-complex protein 11	0.95	0.27	1.22
L7MBL6.2	putative tick transposon fragment	RVT_1, Reverse transcriptase (RNA-dependent DNA polymerase)	0.09	1.13	1.22
L7MDE4.17	putative tick transposon fragment	TRAPPC9-Trs120, Transport protein Trs120 or TRAPPC9, TRAPP II complex subunit	0.48	0.74	1.22
L7MHY8.1	putative peroxisome proliferator activated receptor binding protein fragment	Med1, Mediator of RNA polymerase II transcription subunit 1	0.48	0.74	1.22
L7MI95.7	putative tick transposon fragment	Siva, Cd27 binding protein (Siva)	0	1.22	1.22
L7MIL0.0	putative sorting nexin 13 fragment	PXA, PXA domain	0.07	1.15	1.22
L7MK90.0	putative suppressor of cytokine signaling 2 fragment	SOCS_box, SOCS box	0.41	0.81	1.22
V5H671.0	putative trypsin like serine protease	Trypsin, Trypsin	0.44	0.78	1.22
V5H9D9.0	putative long chain acyl coa transporter fragment	ABC_membrane_2, ABC transporter transmembrane region 2	0.2	1.02	1.22
V5HE76.2	uncharacterized protein fragment	Glyco_transf_18, Glycosyltransferase family 18	0	1.22	1.22
V5HET6.0	putative secreted 45 kda protein fragment	MAD, Mitotic checkpoint protein	0	1.22	1.22
V5HIW8.0	uncharacterized protein fragment	DUF1106, Protein of unknown function (DUF1106)	0.61	0.61	1.22
L7LXW0.0	uncharacterized protein	CagA, CagA exotoxin	0.67	0.55	1.22
L7M0E4.0	putative rab gtpase activating protein 1	HECT, HECT-domain (ubiquitin-transferase)	0.67	0.55	1.22
L7M113.4	nadph:adrenodoxin oxidoreductase mitochondrial	Umbravirus_LDM, Umbravirus long distance movement (LDM) family	0.11	1.11	1.22
L7M912.1	putative mucin 17	Oest_recep, Oestrogen receptor	0.13	1.09	1.22
L7MC32.1	uncharacterized protein fragment	PAE, Pectinacetylesterase	0.14	1.08	1.22
L7MGH8.1	putative g patch domain protein fragment	Dymeclin, Dyggve-Melchior-Clausen syndrome protein	0.1	1.12	1.22
L7MJY8.0	putative tout velu fragment	DUF3043, Protein of unknown function (DUF3043)	0.14	1.08	1.22
V5HHN4.0	putative dna damage regulated autophagy modulator protein 1	Frag1, Frag1/DRAM/Sfk1 family	0.68	0.54	1.22
A0A023FIQ4.0	putative ca2+ dependent phospholipid binding protein synaptotagmin required for synaptic vesicle fragment	C2, C2 domain	0.91	0.315	1.225
L7LY47.0	putative conserved secreted protein	UPAR_LY6, u-PAR/Ly-6 domain	0.325	0.9	1.225
L7M4J6.0	putative lipoate protein ligase a	BPL_LplA_LipB, Biotin/lipoate A/B protein ligase family	0.095	1.13	1.225
L7LY49.5	uncharacterized protein	Transposase_22, L1 transposable element	0.255	0.97	1.225
L7MMH1.10	putative tick transposon fragment	RVT_1, Reverse transcriptase (RNA-dependent DNA polymerase)	0.05	1.175	1.225
A0A023FED5.0	putative secreted protein fragment	ALO, D-arabinono-1,4-lactone oxidase	0	1.23	1.23
A0A023FI58.0	putative dehydrodolichyl diphosphate synthase fragment	DUF1853, Domain of unknown function (DUF1853)	1.1	0.13	1.23
A0A023GB28.0	putative sodium bile acid cotransporter ixodes scapularis sodium bile acid cotransporter fragment	SBF, Sodium Bile acid symporter family	1.05	0.18	1.23
A0A023GFE6.0	uncharacterized protein	PhzC-PhzF, Phenazine biosynthesis-like protein	1.01	0.22	1.23
A0A023GFX8.22	putative exo endo phos fragment	FtsK_SpoIIIE, FtsK/SpoIIIE family	0.6	0.63	1.23
A0A023GFX8.31	putative exo endo phos fragment	PDDEXK_1, PD-(D/E)XK nuclease superfamily	1.23	0	1.23
A0A023GJA3.0	putative carboxypeptidase m ixodes scapularis carboxypeptidase m fragment	TP2, Nuclear transition protein 2	0.99	0.24	1.23
B2ZA36.0	preprocorazonin	DUF3498, Domain of unknown function (DUF3498)	0.06	1.17	1.23
B7P6P3.0	rna dependent rna polymerase putative	RdRP, RNA dependent RNA polymerase	0	1.23	1.23
B7PAH6.0	dna mismatch repair protein mlh3 putative	PMG, PMG protein	0.45	0.78	1.23
B7PDB9.0	putative uncharacterized protein	STIL_N, SCL-interrupting locus protein N-terminus	0.53	0.7	1.23
B7Q2Q1.0	putative uncharacterized protein	Rubella_Capsid, Rubella capsid protein	0.5	0.73	1.23
B7Q499.0	gamma glutamyl transpeptidase putative fragment	G_glu_transpept, Gamma-glutamyltranspeptidase	0	1.23	1.23
B7Q8I9.1	putative uncharacterized protein fragment	WD40, WD domain, G-beta repeat	0.08	1.15	1.23
B7Q994.0	chromatin regulatory protein sir2 putative	DUF3463, Domain of unknown function (DUF3463)	0.09	1.14	1.23
B7QBX1.3	putative uncharacterized protein	DUF753, Protein of unknown function (DUF753)	0.21	1.02	1.23
B7QC40.0	transporter fragment	SNF, Sodium:neurotransmitter symporter family	0.04	1.19	1.23
B7QIV1.0	putative uncharacterized protein	ATP_bind_3, PP-loop family	0.06	1.17	1.23
G3MIX1.0	putative uncharacterized protein fragment	MFS_1, Major Facilitator Superfamily	1.02667	0.203333	1.23
G3MRU5.6	lipase	TraO, Conjugative transposon protein TraO	0	1.23	1.23
L7LSE6.2	putative tick transposon	Pox_A32, Poxvirus A32 protein	0.14	1.09	1.23
L7LUB3.0	uncharacterized protein	AFG1_ATPase, AFG1-like ATPase	0.29	0.94	1.23
L7LWJ7.2	putative tick transposon	SYS1, Integral membrane protein S linking to the trans Golgi network	0.23	1	1.23
L7LXJ3.0	putative tsc22 domain family protein 1	Rcd1, Cell differentiation family, Rcd1-like	0.39	0.84	1.23
L7LY20.2	putative osa	UFD1, Ubiquitin fusion degradation protein UFD1	0.35	0.88	1.23
L7LYA3.7	putative tick transposon	RVT_1, Reverse transcriptase (RNA-dependent DNA polymerase)	0.49	0.74	1.23
L7M082.1	uncharacterized protein	zf-C2H2, Zinc finger, C2H2 type	0.05	1.18	1.23
L7M201.1	putative glucosidase ii catalytic alpha subunit	Retinal, Retinal protein	0.19	1.04	1.23
L7M558.0	putative amino acid transmembrane transporter	AA_permease, Amino acid permease	0.83	0.4	1.23
L7M689.2	uncharacterized protein	DUF4071, Domain of unknown function (DUF4071)	0.37	0.86	1.23
L7MAB0.5	putative evasin	WBS28, Williams-Beuren syndrome chromosomal region 28 protein homologue	1.17	0.06	1.23
L7MDV2.1	putative tick transposon fragment	VacJ, VacJ like lipoprotein	0.49	0.74	1.23
L7MFP3.0	putative tick transposon fragment	DUF810, Protein of unknown function (DUF810)	0.61	0.62	1.23
L7MGU3.38	putative nlr family card domain protein fragment	SerH, Cell surface immobilisation antigen SerH	0.25	0.98	1.23
L7MIW6.2	putative phd and ring finger domain containing protein 1 fragment	PHD, PHD-finger	0.2	1.03	1.23
L7MMH1.1	putative tick transposon fragment	Dsh_C, Segment polarity protein dishevelled (Dsh) C terminal	0.01	1.22	1.23
T1K595.0	methionine aminopeptidase 1	Peptidase_M24, Metallopeptidase family M24	0.9	0.33	1.23
T1KK23.0	cytosine specific methyltransferase	DNMT1-RFD, Cytosine specific DNA methyltransferase replication foci domain	0.06	1.17	1.23
V5H4E6.0	putative acyl coa synthetase fragment	DUF640, Protein of unknown function (DUF640)	0.79	0.44	1.23
V5IGZ3.0	putative transposable element fragment	DLL_N, Homeobox protein distal-less-like N terminal	0.12	1.11	1.23
V5IIT4.0	uncharacterized protein	Toxin_35, Toxin with inhibitor cystine knot ICK or Knottin scaffold	0	1.23	1.23
B7PGE5.1	abc transporter putative fragment	ATP-synt_10, ATP10 protein	0	1.235	1.235
G3MGL3.0	putative uncharacterized protein fragment	GBP, Guanylate-binding protein, N-terminal domain	0.365	0.87	1.235
L7LWI7.0	putative serinethreonine protein kinase	Pkinase, Protein kinase domain	0.305	0.93	1.235
L7LY06.0	putative soluble epoxide hydrolase	Abhydrolase_6, Alpha/beta hydrolase family	0.563333	0.673333	1.23667
L7M7I4.0	putative transmembrane transport	Mito_carr, Mitochondrial carrier protein	0.433333	0.803333	1.23667
A0A023FDX8.1	putative secreted protein	DUF3626, Protein of unknown function (DUF3626)	0.52	0.72	1.24
A0A023FXP6.2	putative alternative splicing factor	RRM_5, RNA recognition motif	0	1.24	1.24
A0A023G128.28	putative endonuclease reverse transcriptase	RNA_pol_Rpb1_1, RNA polymerase Rpb1, domain 1	0.28	0.96	1.24
A0A023G6V6.6	putative secreted protein	TIL, Trypsin Inhibitor like cysteine rich domain	0.91	0.33	1.24
A0A023G7W2.5	putative tnf receptor associated factor ixodes scapularis tnf receptor associated factor fragment	Prok-RING_4, Prokaryotic RING finger family 4	1.02	0.22	1.24
A0A023G963.1	uncharacterized protein	DUF4192, Domain of unknown function (DUF4192)	0.22	1.02	1.24
A0A023GB14.2	uncharacterized protein	Hist_deacetyl, Histone deacetylase domain	1.23	0.01	1.24
A0A023GMF8.8	putative rvt 1 fragment	Colicin_V, Colicin V production protein	1	0.24	1.24
B7P4Q4.0	secreted protein putative	FAM53, Family of FAM53	1.19	0.05	1.24
B7PFN6.0	death associated protein kinase putative fragment	Death, Death domain	0.64	0.6	1.24
B7PH32.0	nk homeobox protein putative fragment	Homeobox, Homeobox domain	0.27	0.97	1.24
B7PJ91.0	junctophilin 2 putative	Capsid_NCLDV, Large eukaryotic DNA virus major capsid protein	0.85	0.39	1.24
B7PL54.3	putative uncharacterized protein	Sec10, Exocyst complex component Sec10	0	1.24	1.24
B7PY80.0	fbxl16 putative fragment	Cg6151-P, Uncharacterized conserved protein CG6151-P	0.35	0.89	1.24
B7Q0E8.0	serpin 7 putative	Serpin, Serpin (serine protease inhibitor)	0	1.24	1.24
B7Q3R1.0	acid methyltransferase putative	Methyltransf_11, Methyltransferase domain	1.06	0.18	1.24
B7Q8Q8.0	putative uncharacterized protein fragment	CUB, CUB domain	0.36	0.88	1.24
B7QKP1.0	putative uncharacterized protein	PAT1, Topoisomerase II-associated protein PAT1	0.34	0.9	1.24
G3MIH3.0	putative uncharacterized protein fragment	BUD22, BUD22	1.24	0	1.24
G3MIU0.0	putative uncharacterized protein fragment	Calpain_III, Calpain large subunit, domain III	0.39	0.85	1.24
G3MT31.1	putative uncharacterized protein	DUF559, Protein of unknown function (DUF559)	0.98	0.26	1.24
L7LQ54.0	putative bitil peptide	TIL, Trypsin Inhibitor like cysteine rich domain	0.02	1.22	1.24
L7LTA2.0	putative group i salivary lipocalin	DEK_C, DEK C terminal domain	0	1.24	1.24
L7LU31.0	putative nuclear receptor coactivator 5 strongylocentrotus purpuratus	TctA, Tripartite tricarboxylate transporter TctA family	0.53	0.71	1.24
L7LU37.5	putative tick transposon	End_beta_propel, Catalytic beta propeller domain of bacteriophage endosialidase	0	1.24	1.24
L7LV03.0	uncharacterized protein	FAM131, Putative cell signalling	0.23	1.01	1.24
L7LV09.0	thymidine kinase	TK, Thymidine kinase	0.41	0.83	1.24
L7LV55.0	putative tick transposon	Herpes_UL79, UL79 family	0.08	1.16	1.24
L7LXE7.0	uncharacterized protein	Myosin_tail_1, Myosin tail	0.32	0.92	1.24
L7M032.0	putative nlr family card domain protein	DUF4551, Protein of unknown function (DUF4551)	0.36	0.88	1.24
L7M844.0	uncharacterized protein	PHD, PHD-finger	0.31	0.93	1.24
L7MCM4.1	putative tick transposon fragment	CENP-B_N, CENP-B N-terminal DNA-binding domain	0.28	0.96	1.24
L7MDM1.0	uncharacterized protein fragment	Apc4, Anaphase-promoting complex, cyclosome, subunit 4	0.42	0.82	1.24
L7MHC9.1	uncharacterized protein fragment	EutC, Ethanolamine ammonia-lyase light chain (EutC)	0.07	1.17	1.24
L7MI45.4	putative tick transposon fragment	Amnionless, Amnionless	0.07	1.17	1.24
L7MIS4.0	putative zinc finger miz domain containing protein 1 fragment	CbtA, Probable cobalt transporter subunit (CbtA)	0.17	1.07	1.24
L7MLJ7.0	putative tick transposon fragment	Papilloma_E5, Papillomavirus E5	0.02	1.22	1.24
L7MM56.1	putative group i salivary lipocalin fragment	Pox_E8, Poxvirus E8 protein	1.16	0.08	1.24
T1KG10.0	uncharacterized protein	Coagulin, Coagulin	0.64	0.6	1.24
V5GWC2.1	putative dna polymerase epsilon catalytic subunit a fragment	DUF1744, Domain of unknown function (DUF1744)	0.19	1.05	1.24
V5GX97.0	putative glutamate receptor ionotropic kainate 3 like protein	Lig_chan, Ligand-gated ion channel	0.35	0.89	1.24
V5HAR7.0	putative nudix nucleoside diphosphate linked moiety x type motif 19	DUF2151, Cell cycle and development regulator	0	1.24	1.24
V5HF92.0	putative anaphase promoting complex apc subunit 2 fragment	Cullin, Cullin family	0.45	0.79	1.24
V5HSZ1.0	uncharacterized protein	Env-gp36, Lentivirus surface glycoprotein	0.33	0.91	1.24
V5HX58.0	putative endonucleasereverse transcript fragment	7TMR-DISM_7TM, 7TM diverse intracellular signalling	0.33	0.91	1.24
G3MJ33.0	putative uncharacterized protein fragment	TRAPP, Transport protein particle (TRAPP) component	1.11	0.13	1.24
A0A023GL14.0	putative cytochrome p450 cyp3cyp5cyp6cyp9 subfamily	p450, Cytochrome P450	0.265	0.9775	1.2425
L7MIS2.0	putative crooked legs fragment	zf-H2C2_2, Zinc-finger double domain	0.0533333	1.19	1.24333
L7MLD5.3	putative tick transposon fragment	HTH_Tnp_Tc5, Tc5 transposase DNA-binding domain	0.32	0.923333	1.24333
L7MHY6.0	putative dumpy fragment	ORC6, Origin recognition complex subunit 6 (ORC6)	0.595	0.65	1.245
L7MJ26.9	putative tick transposon fragment	Toxin_18, Conotoxin O-superfamily	0.085	1.16	1.245
A0A023GPH4.0	beta hexosaminidase	Glyco_hydro_20, Glycosyl hydrolase family 20, catalytic domain	0.885	0.36	1.245
B7PHG2.0	lysosomal trafficking regulator putative	Beach, Beige/BEACH domain	0.265	0.98	1.245
A0A023FP97.0	putative ornithine decarboxylase fragment	MFS_3, Transmembrane secretion effector	1.15	0.1	1.25
A0A023G128.24	putative endonuclease reverse transcriptase	Pox_polyA_pol_C, Poxvirus poly(A) polymerase C-terminal domain	0.67	0.58	1.25
A0A023G1C0.0	putative secreted protein fragment	Metal_resist, Heavy-metal resistance	1.24	0.01	1.25
A0A023G722.0	putative hydroxyacyl thioester dehydratase type 2 mitochondrial	MaoC_dehydratas, MaoC like domain	0.2	1.05	1.25
A0A023G9R2.0	uncharacterized protein	ApoLp-III, Apolipophorin-III precursor (apoLp-III)	0.77	0.48	1.25
A0A023G9R2.1	uncharacterized protein	Keratin_matx, Keratin, high-sulphur matrix protein	0.44	0.81	1.25
A0A023GFY7.0	putative ca2+ binding protein regucalcinsmp30 fragment	SGL, SMP-30/Gluconolaconase/LRE-like region	0.42	0.83	1.25
A0A023GKS1.0	putative aldehyde dehydrogenase	Aldedh, Aldehyde dehydrogenase family	0.51	0.74	1.25
A0A023GKU7.0	putative sulfotransferase ixodes scapularis sulfotransferase	Sulfotransfer_1, Sulfotransferase domain	0.92	0.33	1.25
B7P4S8.0	fatty acid coenzyme a ligase putative	AMP-binding, AMP-binding enzyme	0.66	0.59	1.25
B7P7E8.1	g beta repeat protein putative fragment	IKI3, IKI3 family	0.26	0.99	1.25
B7PKF8.0	secreted protein putative	E1_DerP2_DerF2, ML domain	0.08	1.17	1.25
B7QDE2.0	rb13 6 antigen putative fragment	Spc7_N, N-terminus of kinetochore NMS complex subunit Spc7	0.89	0.36	1.25
B7QJ43.0	dehydrogenase putative fragment	adh_short, short chain dehydrogenase	0.02	1.23	1.25
B7QLX3.2	putative uncharacterized protein	EPTP, EPTP domain	1.25	0	1.25
G3MG97.0	putative uncharacterized protein fragment	MFS_1, Major Facilitator Superfamily	0.86	0.39	1.25
G3MHQ9.0	putative uncharacterized protein fragment	SGL, SMP-30/Gluconolaconase/LRE-like region	0.29	0.96	1.25
G3MIA5.0	putative uncharacterized protein fragment	DnaJ, DnaJ domain	0.38	0.87	1.25
G3MKA2.0	putative uncharacterized protein	KIAA1430, KIAA1430 homologue	0.355	0.895	1.25
L7LWP4.0	uncharacterized protein	NAD_binding_6, Ferric reductase NAD binding domain	0.86	0.39	1.25
L7LY09.5	putative tick transposon	DUF221, Domain of unknown function DUF221	0.8	0.45	1.25
L7LY97.0	putative zinc finger protein	zf-H2C2_2, Zinc-finger double domain	1.25	0	1.25
L7M0I6.0	putative tick transposon	Gasdermin, Gasdermin family	0.26	0.99	1.25
L7M246.2	putative tick transposon	Mesothelin, Pre-pro-megakaryocyte potentiating factor precursor (Mesothelin)	0	1.25	1.25
L7M2G8.3	putative mitochondrial glycerol 3 phosphate acyltransferase gpat	Nucleopor_Nup85, Nup85 Nucleoporin	0.69	0.56	1.25
L7M2N0.0	putative histone lysine n methyltransferase mll3	DnaJ_CXXCXGXG, DnaJ central domain	0.415	0.835	1.25
L7M2Q5.0	putative nuclear transport receptor exportin 4 importin beta superfamily	MPC, Uncharacterized protein family (UPF0041)	0.29	0.96	1.25
L7M6X4.1	putative nuclear mrna splicing via spliceosome	THAP, THAP domain	0.18	1.07	1.25
L7MAH4.1	putative tick transposon fragment	DUF3092, Protein of unknown function (DUF3092)	0.61	0.64	1.25
L7MBK1.2	putative tick transposon fragment	DUF2340, Uncharacterized conserved protein (DUF2340)	0	1.25	1.25
L7MDK7.24	putative tick transposon fragment	Neur, Neuraminidase	0.54	0.71	1.25
L7MDK7.33	putative tick transposon fragment	Serpin, Serpin (serine protease inhibitor)	0.26	0.99	1.25
L7ME11.2	putative gamma soluble nsf attachment protein fragment	Tcf25, Transcriptional repressor TCF25	0.43	0.82	1.25
L7ME20.0	putative tick transposon fragment	CCDC144C, CCDC144C protein coiled-coil region	0	1.25	1.25
L7MGY8.0	putative chitin binding peritrophin a fragment	CBM_14, Chitin binding Peritrophin-A domain	0.66	0.59	1.25
L7MM56.2	putative group i salivary lipocalin fragment	PTPlike_phytase, Inositol hexakisphosphate	1.25	0	1.25
L7MMK1.0	uncharacterized protein fragment	SCAN, SCAN domain	0.11	1.14	1.25
T1JUG0.1	uncharacterized protein	hDGE_amylase, glucanotransferase domain of human glycogen debranching enzyme	0.24	1.01	1.25
T1KTD1.0	uncharacterized protein	DUF2840, Protein of unknown function (DUF2840)	0	1.25	1.25
V5GGN2.0	putative tigger transposase	CENP-B_N, CENP-B N-terminal DNA-binding domain	0.61	0.64	1.25
V5HCT1.2	uncharacterized protein fragment	FMN_dh, FMN-dependent dehydrogenase	0.13	1.12	1.25
V5HFR6.3	putative transposable element fragment	Herpes_U5, Herpesvirus U5-like family	0.56	0.69	1.25
V5HHJ9.0	glutamine synthetase	Gln-synt_C, Glutamine synthetase, catalytic domain	0.24	1.01	1.25
V5HN83.0	putative oxysterol binding protein fragment	Oxysterol_BP, Oxysterol-binding protein	0.11	1.14	1.25
V5HUV6.1	putative 11beta hydroxysteroid dehydrogenase type 1 fragment	DUF1111, Protein of unknown function (DUF1111)	0.28	0.97	1.25
V5IIN1.2	putative arp23 complex interacting protein vip1asp1 involved in regulation of actin cytoskeleton fragment	His_Phos_2, Histidine phosphatase superfamily (branch 2)	0.525	0.725	1.25
L7LZ52.0	uncharacterized protein	DUF229, Protein of unknown function (DUF229)	0.802	0.452	1.254
B7PXH6.0	secreted protein putative fragment	CAP-ZIP_m, WASH complex subunit CAP-Z interacting, central region	0.87	0.385	1.255
L7LZD7.0	putative der and 61 secreted protein	Atg14, UV radiation resistance protein and autophagy-related subunit 14	1.24	0.015	1.255
L7MK17.0	putative carbohydrate metabolic process fragment	Glyco_transf_54, N-Acetylglucosaminyltransferase-IV (GnT-IV) conserved region	0.625	0.63	1.255
B7Q2B5.0	rna dependent rna polymerase putative	JCAD, Junctional protein associated with coronary artery disease	1.14	0.12	1.26
L7LWA7.5	putative tick transposon	SDA1, SDA1	0.57	0.69	1.26
A0A023FH71.0	uncharacterized protein fragment	7tm_6, 7tm Odorant receptor	0	1.26	1.26
A0A023FRT3.0	putative lipocalin 5 1	FRG2, Facioscapulohumeral muscular dystrophy candidate 2	0.85	0.41	1.26
A0A023G5M3.0	putative acyltransferase required for palmitoylation of hedgehog hh family of secreted signaling	MBOAT, MBOAT, membrane-bound O-acyltransferase family	0.83	0.43	1.26
A0A023GA84.0	putative lipocal 1 1	His_binding, Tick histamine binding protein	0	1.26	1.26
A0A023GD49.0	putative monocarboxylate transporter ixodes scapularis monocarboxylate transporter fragment	MFS_1, Major Facilitator Superfamily	0.3	0.96	1.26
A0A034WYV1.0	lipocalin 28	His_binding, Tick histamine binding protein	1.26	0	1.26
B7PCD3.0	putative uncharacterized protein	CTC1_2, CST, telomere maintenance, complex subunit CTC1	0.1	1.16	1.26
B7PET9.0	putative uncharacterized protein	Peptidase_M13, Peptidase family M13	0.74	0.52	1.26
B7PIB7.0	phosphatidylethanolamine binding protein putative	PBP, Phosphatidylethanolamine-binding protein	0.4	0.86	1.26
B7PPF7.0	putative uncharacterized protein	Metal_hydrol, Predicted metal-dependent hydrolase	0.68	0.58	1.26
B7Q4F9.0	putative uncharacterized protein	7tm_7, 7tm Chemosensory receptor	1.19	0.07	1.26
B7Q8R0.0	putative uncharacterized protein	DUF4045, Domain of unknown function (DUF4045)	0.22	1.04	1.26
B7QKK4.0	pyridine nucleotide disulfide oxidoreductase domain containing protein putative fragment	Pyr_redox_2, Pyridine nucleotide-disulphide oxidoreductase	0.47	0.79	1.26
G3MGI1.2	putative uncharacterized protein fragment	Glycos_transf_3, Glycosyl transferase family, a/b domain	0.22	1.04	1.26
L7LQF8.0	putative glycine rich protein	DAGAT, Diacylglycerol acyltransferase	0.51	0.75	1.26
L7LVD0.1	putative tick transposon	Kua-UEV1_localn, Kua-ubiquitin conjugating enzyme hybrid localisation domain	0.26	1	1.26
L7LW57.1	uncharacterized protein	CLAG, Cytoadherence-linked asexual protein	0.63	0.63	1.26
L7LW93.0	putative proline glutamate and leucine rich protein 1	BAT2_N, BAT2 N-terminus	0.38	0.88	1.26
L7LX14.5	putative tick transposon	LMBR1, LMBR1-like membrane protein	0.47	0.79	1.26
L7LY76.2	putative tick transposon	RVT_1, Reverse transcriptase (RNA-dependent DNA polymerase)	0.22	1.04	1.26
L7LZC7.1	putative scf ubiquitin ligase skp2 component	zf-Di19, Drought induced 19 protein (Di19), zinc-binding	0.04	1.22	1.26
L7LZD4.1	putative tick transposon	EpsG, EpsG family	0.58	0.68	1.26
L7M058.7	putative tick transposon	Ogr_Delta, Ogr/Delta-like zinc finger	0.65	0.61	1.26
L7M4C2.0	uncharacterized protein	PQ-loop, PQ loop repeat	0.26	1	1.26
L7M5A5.0	uncharacterized protein	Str_synth, Strictosidine synthase	0.405	0.855	1.26
L7M681.0	putative dimethylglycine dehydrogenase	DAO, FAD dependent oxidoreductase	0.5	0.76	1.26
L7M8M8.0	putative group i salivary lipocalin	ABC_membrane_3, ABC transporter transmembrane region	1.26	0	1.26
L7M9N8.0	putative group vii salivary lipocalin	Fe_hyd_lg_C, Iron only hydrogenase large subunit, C-terminal domain	1.01	0.25	1.26
L7MD69.0	putative pasilla fragment	KH_1, KH domain	0.47	0.79	1.26
L7MEL0.2	uncharacterized protein fragment	zf-H2C2_2, Zinc-finger double domain	0.27	0.99	1.26
L7MEQ0.1	putative tick transposon fragment	DB, DB module	0.52	0.74	1.26
L7MFB2.0	uncharacterized protein fragment	DNA_pol_B_palm, DNA polymerase beta palm	0.45	0.81	1.26
L7MFB2.1	uncharacterized protein fragment	DNA_pol_B_thumb, DNA polymerase beta thumb	0.78	0.48	1.26
L7MGV4.0	putative cytochrome p450 cyp3cyp5cyp6cyp9 subfamily fragment	p450, Cytochrome P450	0.7	0.56	1.26
L7MHI2.0	putative potassium channel fragment	Ion_trans_2, Ion channel	0.85	0.41	1.26
L7MIU7.0	putative papillote fragment	NPDC1, Neural proliferation differentiation control-1 protein (NPDC1)	0.87	0.39	1.26
L7MJ55.1	putative aaa+ type atpase fragment	Vps4_C, Vps4 C terminal oligomerization domain	0.9	0.36	1.26
L7MJY8.1	putative tout velu fragment	Exostosin, Exostosin family	0.22	1.04	1.26
L7MKZ1.0	putative tick transposon fragment	AMP-binding, AMP-binding enzyme	0.07	1.19	1.26
L7MMH1.7	putative tick transposon fragment	Pro-rich, Proline-rich	0.25	1.01	1.26
L7MMV7.3	putative tick transposon fragment	RVT_1, Reverse transcriptase (RNA-dependent DNA polymerase)	0.01	1.25	1.26
V5H7I7.0	putative histone h3 lys4 methyltransferase complex subunit fragment	DMP1, Dentin matrix protein 1 (DMP1)	0	1.26	1.26
V5IDP2.1	putative multidrug resistance associated proteinmitoxantrone resistance protein abc superfamily fragment	Metal_resist, Heavy-metal resistance	1.26	0	1.26
A0A023GHN3.0	putative separase	Peptidase_C50, Peptidase family C50	0.14	1.12	1.26
B7PC48.0	predicted protein	7tm_7, 7tm Chemosensory receptor	0.17	1.092	1.262
L7M2D3.2	uncharacterized protein	DUF4363, Domain of unknown function (DUF4363)	0.01	1.25333	1.26333
L7MFN6.1	putative tick transposon fragment	DDE_Tnp_1_7, Transposase IS4	0.427143	0.837143	1.26429
L7M4U6.2	putative ras gtpase activating protein	RasGAP, GTPase-activator protein for Ras-like GTPase	0.23	1.035	1.265
L7M509.0	putative sorting nexin 29	RUN, RUN domain	0.295	0.97	1.265
B7QLJ1.0	membrane associated ring finger containing protein putative fragment	RINGv, RING-variant domain	1.2525	0.015	1.2675
F0J8G4.0	hypothetical secreted protein 1844 fragment	DUF1415, Protein of unknown function (DUF1415)	1.235	0.035	1.27
A0A023FLM1.0	putative alkaline phosphatase aedes aegypti alkaline phosphatase fragment	Alk_phosphatase, Alkaline phosphatase	0.63	0.64	1.27
A0A023FSM4.1	uncharacterized protein fragment	DUF4259, Domain of unknown function (DUF4259)	0.23	1.04	1.27
A0A023G4E0.0	putative tgc transglutaminaseprotease like domain containing protein involved in cytokinesis fragment	LIM, LIM domain	0.75	0.52	1.27
A0A023GBH4.0	putative secreted protein	LRR_8, Leucine rich repeat	0.98	0.29	1.27
A0A023GFX8.30	putative exo endo phos fragment	OpgC_C, OpgC protein	0	1.27	1.27
A0A023GGW4.0	putative conserved plasma membrane protein fragment	Acyl_transf_3, Acyltransferase family	0.27	1	1.27
B7PNG9.0	coproporphyrinigen iii oxidase putative fragment	Radical_SAM, Radical SAM superfamily	0.03	1.24	1.27
B7PR22.0	putative uncharacterized protein fragment	Cytomega_TRL10, Cytomegalovirus TRL10 protein	0.12	1.15	1.27
B7PRB7.3	reverse transcriptase putative	DUF4575, Domain of unknown function (DUF4575)	0	1.27	1.27
B7PTF9.0	ubiquitin specific protease putative	DUSP, DUSP domain	0.23	1.04	1.27
B7PVU5.0	dihydroxyacetone kinase putative fragment	Dak1, Dak1 domain	1.11	0.16	1.27
B7Q011.0	putative uncharacterized protein	zf-TAZ, TAZ zinc finger	0.34	0.93	1.27
B7Q2I8.0	putative uncharacterized protein	Retinal, Retinal protein	0.26	1.01	1.27
B7QBW6.0	pygopus putative	OATP, Organic Anion Transporter Polypeptide (OATP) family	0.16	1.11	1.27
G3MI51.0	putative uncharacterized protein fragment	YqaJ, YqaJ-like viral recombinase domain	0.31	0.96	1.27
L7LTG1.0	putative mannosyltransferase 1	PMT, Dolichyl-phosphate-mannose-protein mannosyltransferase	0.355	0.915	1.27
L7LVV5.0	putative klingon	I-set, Immunoglobulin I-set domain	0.93	0.34	1.27
L7LW11.4	putative tick transposon	MTBP_mid, MDM2-binding	0	1.27	1.27
L7LXG9.3	uncharacterized protein	TraC_F_IV, F pilus assembly Type-IV secretion system for plasmid transfer	0.74	0.53	1.27
L7LXN0.1	uncharacterized protein	Acyl_transf_3, Acyltransferase family	0.49	0.78	1.27
L7LY83.0	putative tick transposon	DDE_Tnp_4, DDE superfamily endonuclease	0.36	0.91	1.27
L7M2M9.0	uncharacterized protein	GMC_oxred_C, GMC oxidoreductase	0.8675	0.4025	1.27
L7M320.0	uncharacterized protein	SPRR2, Small proline-rich 2	0.13	1.14	1.27
L7M478.0	uncharacterized protein	Acetyltransf_1, Acetyltransferase (GNAT) family	0.5	0.77	1.27
L7M8T0.1	protein clp1 homolog	MobB, Molybdopterin guanine dinucleotide synthesis protein B	0.5	0.77	1.27
L7M9B0.1	putative salivary ecto 5 nucleotidaseapyrase	Metallophos, Calcineurin-like phosphoesterase	0.51	0.76	1.27
L7M9K7.0	putative secreted peptide	GASA, Gibberellin regulated protein	1.27	0	1.27
L7MCR4.0	putative receptor type tyrosine protein phosphatase r fragment	Y_phosphatase, Protein-tyrosine phosphatase	0.285	0.985	1.27
L7MDK7.26	putative tick transposon fragment	OMS28_porin, OMS28 porin	1.18	0.09	1.27
L7MDW4.0	putative group i salivary lipocalin fragment	DUF3296, Protein of unknown function (DUF3296)	0.12	1.15	1.27
L7ME10.7	putative tick transposon fragment	Sulfatase_C, C-terminal region of aryl-sulfatase	0.31	0.96	1.27
L7MFA7.2	putative tick transposon fragment	Pinin_SDK_memA, pinin/SDK/memA/ protein conserved region	0.42	0.85	1.27
L7MH63.0	putative tick transposon fragment	7TM_GPCR_Sri, Serpentine type 7TM GPCR chemoreceptor Sri	0.35	0.92	1.27
L7MI24.0	putative adenylateguanylate cyclase fragment	Guanylate_cyc, Adenylate and Guanylate cyclase catalytic domain	0.38	0.89	1.27
L7MMH1.8	putative tick transposon fragment	RLAN, RimK-like ATPgrasp N-terminal domain	0.03	1.24	1.27
V5HGC2.0	putative endonucleasereverse transcript fragment	CD47, CD47 transmembrane region	0.65	0.62	1.27
V5HGZ6.0	uncharacterized protein fragment	DUF3808, Protein of unknown function (DUF3808)	0.99	0.28	1.27
V5IH30.0	putative steroid reductase fragment	DUF1295, Protein of unknown function (DUF1295)	0.35	0.92	1.27
V5II34.0	putative cytochrome fragment	p450, Cytochrome P450	0.9	0.37	1.27
A0A023G6C4.0	putative tumor necrosis factor receptor fragment	Adeno_VII, Adenoviral core protein VII	1.21	0.065	1.275
L7M7D9.0	putative zn2+ transporter	Cation_efflux, Cation efflux family	0.225	1.05	1.275
L7MD35.2	putative tick transposon fragment	RVT_1, Reverse transcriptase (RNA-dependent DNA polymerase)	0.35	0.926667	1.27667
B7PUM4.1	abc transporter putative	ABC_tran, ABC transporter	0.02	1.258	1.278
A0A023GBL3.0	putative na+dicarboxylate na+tricarboxylate and phosphate transporter fragment	Na_sulph_symp, Sodium:sulfate symporter transmembrane region	0.64	0.64	1.28
L7LQC6.0	putative group i salivary lipocalin	Trep_dent_lipo, Treponema clustered lipoprotein (Trep_dent_lipo)	1.16	0.12	1.28
L7LT75.0	uncharacterized protein	Pkinase, Protein kinase domain	0.37	0.91	1.28
L7LWL1.0	putative zinc finger protein	zf-C2H2, Zinc finger, C2H2 type	1.265	0.015	1.28
L7M006.1	putative gpi anchored cell surface glycoprotein flocculin	SAM_1, SAM domain (Sterile alpha motif)	0.57	0.71	1.28
L7M4Q5.1	uncharacterized protein	PepX_N, X-Prolyl dipeptidyl aminopeptidase PepX, N-terminal	0.59	0.69	1.28
V5HDS5.0	putative chitin synthasehyaluronan synthase glycosyltransferase	FUSC, Fusaric acid resistance protein family	0.14	1.14	1.28
A0A023FCA3.0	putative 35 cyclic nucleotide phosphodiesterase fragment	PAS_9, PAS domain	0.155	1.125	1.28
A0A023FT82.0	putative vesicular amine transporter ixodes scapularis vesicular amine transporter fragment	DUF621, Protein of unknown function (DUF621)	0.82	0.46	1.28
A0A023G1Z2.3	putative secreted protein fragment	HlyIII, Haemolysin-III related	1.24	0.04	1.28
A0A023G228.0	putative secreted protein	VWC, von Willebrand factor type C domain	1.06	0.22	1.28
A0A023G3B0.0	putative yptrab specific gtpase activating protein gyp6 fragment	RabGAP-TBC, Rab-GTPase-TBC domain	0.55	0.73	1.28
A0A023G4X8.0	putative ark protein kinase family fragment	DUF2769, Protein of unknown function (DUF2769)	0.34	0.94	1.28
A0A023G6V7.0	uncharacterized protein	zf-UBP, Zn-finger in ubiquitin-hydrolases and other protein	0.82	0.46	1.28
A0A023G8X4.1	putative secreted protein fragment	CobN-Mg_chel, CobN/Magnesium Chelatase	1.26	0.02	1.28
A0A023GBN8.1	putative dna replication licensing factor mcm5 component fragment	Vps16_N, Vps16, N-terminal region	0	1.28	1.28
A0A023GML2.0	putative cuticle protein	Chitin_bind_4, Insect cuticle protein	0.03	1.25	1.28
B7PAQ5.0	sodium channel protein fragment	Ion_trans, Ion transport protein	0.03	1.25	1.28
B7PS34.1	palmitoyltransferase fragment	zf-DHHC, DHHC palmitoyltransferase	0.523333	0.756667	1.28
B7PW35.0	putative uncharacterized protein	FUSC, Fusaric acid resistance protein family	1.11	0.17	1.28
B7Q3S6.0	zinc finger protein putative	zf-H2C2_2, Zinc-finger double domain	0.34	0.94	1.28
B7QCF3.0	putative uncharacterized protein fragment	Dimer_Tnp_hAT, hAT family C-terminal dimerization region	0.44	0.84	1.28
B7QJ01.0	putative uncharacterized protein	Retinal, Retinal protein	0.07	1.21	1.28
B7QMD7.0	ubiquitin protein ligase e3 mdm2 putative	SWIB, SWIB/MDM2 domain	0	1.28	1.28
G3MGF4.0	putative uncharacterized protein fragment	Cytidylate_kin, Cytidylate kinase	0.49	0.79	1.28
G3MJ79.1	putative uncharacterized protein fragment	TMEM171, Transmembrane protein family 171	0.02	1.26	1.28
G3MJX4.0	putative uncharacterized protein	TM231, Transmembrane protein 231	0.73	0.55	1.28
G3MQG4.0	putative uncharacterized protein	EVE, EVE domain	0.4	0.88	1.28
L7LQF9.3	putative salivary lipocalin	NSs, Rift valley fever virus non structural protein (NSs) like	0.51	0.77	1.28
L7LUK5.10	putative tick transposon	TPT, Triose-phosphate Transporter family	0.3	0.98	1.28
L7LWJ7.3	putative tick transposon	TatC, Sec-independent protein translocase protein (TatC)	0.48	0.8	1.28
L7LWN2.7	putative tick transposon	MRP-S22, Mitochondrial 28S ribosomal protein S22	0.29	0.99	1.28
L7LX65.1	putative lys 63 specific deubiquitinase brcc36	Trichoplein, tumor suppressor, Mitostatin	0.5	0.78	1.28
L7LY53.2	putative myosin light chain binding protein	zf-met, Zinc-finger of C2H2 type	0.16	1.12	1.28
L7LYA9.5	putative tick transposon	ICE2, ICE2	0.55	0.73	1.28
L7M179.2	uncharacterized protein	JCAD, Junctional protein associated with coronary artery disease	0.66	0.62	1.28
L7M402.0	putative transcription initiation factor tfiid subunit 3	FAM222A, Protein family of FAM222A	0.63	0.65	1.28
L7M522.0	putative solute carrier family 25 carnitineacylcarnitine translocase member 20	Mito_carr, Mitochondrial carrier protein	0.185	1.095	1.28
L7M678.0	putative cugbp elav like family member 1	RRM_1, RNA recognition motif	0	1.28	1.28
L7M7Q8.0	uncharacterized protein	FAM91_C, FAM91 C-terminus	0.68	0.6	1.28
L7M812.0	putative tick thioester protein	A2M_comp, A-macroglobulin complement component	0.75	0.53	1.28
L7MA73.2	uncharacterized protein	Methyltransf_4, Putative methyltransferase	0.28	1	1.28
L7MAZ5.0	uncharacterized protein	Abhydrolase_6, Alpha/beta hydrolase family	0.22	1.06	1.28
L7MC32.2	uncharacterized protein fragment	zf-H2C2_2, Zinc-finger double domain	0.32	0.96	1.28
L7MC72.1	putative evasin	Ldl_recept_a, Low-density lipoprotein receptor domain class A	0.76	0.52	1.28
L7MEF9.1	putative ecto nox disulfide thiol exchanger 2 fragment	DUF2062, Uncharacterized protein conserved in bacteria (DUF2062)	0.09	1.19	1.28
L7MHN1.0	putative tick transposon fragment	RVT_1, Reverse transcriptase (RNA-dependent DNA polymerase)	0.01	1.27	1.28
L7MJ11.0	anoctamin fragment	Anoctamin, Calcium-activated chloride channel	0.985	0.295	1.28
L7ML53.0	putative tick transposon fragment	7TM_GPCR_Srd, Serpentine type 7TM GPCR chemoreceptor Srd	0.52	0.76	1.28
L7MMB3.5	putative tick transposon fragment	Claudin_3, Tight junction protein, Claudin-like	0.46	0.82	1.28
L7MME5.0	putative dual specificity protein phosphatase 22 fragment	DSPc, Dual specificity phosphatase, catalytic domain	0.64	0.64	1.28
T1JYW2.0	uncharacterized protein	Kazal_2, Kazal-type serine protease inhibitor domain	0.77	0.51	1.28
T1KYB4.0	uncharacterized protein	Plasmodium_HRP, Plasmodium histidine-rich protein (HRPII/III)	0.45	0.83	1.28
V5HGC2.2	putative endonucleasereverse transcript fragment	DDE_Tnp_1_7, Transposase IS4	0.47	0.81	1.28
V5H8E7.0	putative thap domain protein fragment	THAP, THAP domain	0.1875	1.095	1.2825
L7M1S0.0	putative tick transposon	DDE_Tnp_1_7, Transposase IS4	0.51	0.773333	1.28333
L7MK22.0	putative nucleolar and coiled body phosphoprotein 1 fragment	Atg14, UV radiation resistance protein and autophagy-related subunit 14	0.19	1.09333	1.28333
A0A023G9Y8.0	putative oral cancer overexpressed protein	Yae1_N, Essential protein Yae1, N terminal	0.186667	1.09667	1.28333
L7LTC9.0	putative salivary lipocalin	His_binding, Tick histamine binding protein	0.545	0.74	1.285
L7MCK7.1	putative transcriptional coactivator caper rrm superfamily fragment	PAP2_C, PAP2 superfamily C-terminal	0.47	0.815	1.285
L7MDJ9.2	putative tick transposon fragment	Gamma-thionin, Gamma-thionin family	0.065	1.22	1.285
V5I2D1.0	putative acyl coa synthetase	AMP-binding, AMP-binding enzyme	0.385	0.9	1.285
A0A023G471.0	putative atp binding domain containing protein fragment	ATP_bind_4, ATP-binding region	0.55	0.735	1.285
L7MA89.0	putative ikappab kinase complex ikap component fragment	IKI3, IKI3 family	0.12	1.165	1.285
A0A023FN42.5	putative endonucleasereverse transcriptase ixodes scapularis endonucleasereverse transcriptase fragment	Papilloma_E5, Papillomavirus E5	0.59	0.7	1.29
A0A023G128.29	putative endonuclease reverse transcriptase	Sad1_UNC, Sad1 / UNC-like C-terminal	0	1.29	1.29
A0A023GD58.0	putative ribosomal protein s6 kinase fragment	Pkinase, Protein kinase domain	0.35	0.94	1.29
A0A023GKS3.0	putative nuclear transport receptor karyopherin beta2transportin importin beta superfamily fragment	NOA36, NOA36 protein	0.11	1.18	1.29
B7P496.0	putative uncharacterized protein	UPF0066, Uncharacterized protein family UPF0066	0.45	0.84	1.29
B7P4F6.1	putative uncharacterized protein	DUF2617, Protein of unknown function DUF2617	0	1.29	1.29
B7P696.0	sensory transduction histidine kinase putative fragment	Response_reg, Response regulator receiver domain	0.87	0.42	1.29
B7PJK4.0	putative uncharacterized protein	Cast, RIM-binding protein of the cytomatrix active zone	0.39	0.9	1.29
B7PPH6.0	neprilysin putative	Peptidase_M13_N, Peptidase family M13	0	1.29	1.29
B7PZP4.0	putative uncharacterized protein	Flavi_NS1, Flavivirus non-structural Protein NS1	0	1.29	1.29
B7Q1W4.1	putative uncharacterized protein	Herpes_gI, Alphaherpesvirus glycoprotein I	0.12	1.17	1.29
B7Q2G1.1	zinc metalloprotease putative fragment	Retinal, Retinal protein	0.03	1.26	1.29
B7Q9B1.0	dna repair protein rad51rhp55 putative	Rad51, Rad51	0.65	0.64	1.29
B7QB76.0	putative uncharacterized protein	CRAL_TRIO, CRAL/TRIO domain	0.28	1.01	1.29
B7SP29.0	putative kunitz bpti protein	Kunitz_BPTI, Kunitz/Bovine pancreatic trypsin inhibitor domain	1.09	0.2	1.29
G3MGN5.0	galectin fragment	Gal-bind_lectin, Galactoside-binding lectin	0.17	1.12	1.29
G3MKQ3.3	putative uncharacterized protein	YwiC, YwiC-like protein	0.56	0.73	1.29
G3MTC0.0	putative uncharacterized protein	CPT, Chloramphenicol phosphotransferase-like protein	0.43	0.86	1.29
G9M4L6.0	vitellogenin b	DUF1943, Domain of unknown function (DUF1943)	0.46	0.83	1.29
L7LQ06.0	putative basic tail protein	TSGP1, Tick salivary peptide group 1	0.34	0.95	1.29
L7LRB7.4	putative tnf receptor associated factor	MAD, Mitotic checkpoint protein	1.27	0.02	1.29
L7LRN7.0	putative mitochondrialplastidial beta ketoacyl acp reductase	adh_short, short chain dehydrogenase	0.38	0.91	1.29
L7LU37.11	putative tick transposon	VSP, Giardia variant-specific surface protein	0.35	0.94	1.29
L7LUI1.0	putative metal transporter cnnm2 like isoform 2	DUF21, Domain of unknown function DUF21	0.42	0.87	1.29
L7LUW7.0	putative sodiumsolute symporter culex quinquefasciatus sodiumsolute symporter	SSF, Sodium:solute symporter family	0.38	0.91	1.29
L7LVB7.31	putative tick transposon	RPOL_N, DNA-directed RNA polymerase N-terminal	0.19	1.1	1.29
L7LVN5.0	uncharacterized protein	TPMT, Thiopurine S-methyltransferase (TPMT)	0	1.29	1.29
L7LX19.1	putative prefoldin subunit 6	PTPA, Phosphotyrosyl phosphate activator (PTPA) protein	0.35	0.94	1.29
L7LX48.0	putative protease associated domain containing protein 1	PA, PA domain	0.09	1.2	1.29
L7LY09.0	putative tick transposon	7TM_GPCR_Srbc, Serpentine type 7TM GPCR chemoreceptor Srbc	0.21	1.08	1.29
L7LZ43.0	putative psmc3	TBPIP, Tat binding protein 1(TBP-1)-interacting protein (TBPIP)	0.38	0.91	1.29
L7LZR4.0	uncharacterized protein	PAT1, Topoisomerase II-associated protein PAT1	0.63	0.66	1.29
L7M0H0.0	putative 3 5 exonuclease	DNA_pol_A_exo1, 3'-5' exonuclease	0.07	1.22	1.29
L7M0V4.0	putative adenylateguanylate cyclase	Guanylate_cyc, Adenylate and Guanylate cyclase catalytic domain	0.52	0.77	1.29
L7M2I6.0	putative myo inositol 1 phosphate synthase	NAD_binding_5, Myo-inositol-1-phosphate synthase	1	0.29	1.29
L7M2S0.0	putative importin 9	IBN_N, Importin-beta N-terminal domain	0.31	0.98	1.29
L7M2U2.1	uncharacterized protein	DUF3703, Protein of unknown function (DUF3703)	0	1.29	1.29
L7M518.0	tetraspanin	Tetraspannin, Tetraspanin family	0.53	0.76	1.29
L7M608.0	putative u2 small nuclear riboprotein auxiliary factor 38	Keratin_assoc, Keratinocyte-associated protein 2	0.365	0.925	1.29
L7M7Q4.0	putative rab protein 3	Ras, Ras family	0.67	0.62	1.29
L7MAD2.0	putative 89 kda family member	SVWC, Single domain von Willebrand factor type C	1.29	0	1.29
L7MD44.4	putative tick transposon fragment	SapC, SapC	0.41	0.88	1.29
L7MDB5.6	putative tick transposon fragment	zf-C3HC4_2, Zinc finger, C3HC4 type (RING finger)	0	1.29	1.29
L7MDJ9.1	putative tick transposon fragment	DUF3210, Protein of unknown function (DUF3210)	0.1	1.19	1.29
L7MF47.0	uncharacterized protein fragment	FGase, N-formylglutamate amidohydrolase	0.46	0.83	1.29
L7MGU3.43	putative nlr family card domain protein fragment	Zein-binding, Zein-binding	0.07	1.22	1.29
L7MI95.0	putative tick transposon fragment	CstA, Carbon starvation protein CstA	0.17	1.12	1.29
L7MIS6.0	uncharacterized protein fragment	Acyl-CoA_dh_1, Acyl-CoA dehydrogenase, C-terminal domain	0.22	1.07	1.29
L7MK80.0	protein argonaute fragment	DUF1785, Domain of unknown function (DUF1785)	0.31	0.98	1.29
L7MLC2.2	putative tick transposon fragment	DUF1390, Protein of unknown function (DUF1390)	0.18	1.11	1.29
L7MLF2.3	putative tick transposon fragment	Orbi_VP3, Orbivirus VP3 (T2) protein	0.2	1.09	1.29
M1NKV5.0	japanin like ra2	Kisspeptin, Kisspeptin	0.8	0.49	1.29
V5GIJ8.0	putative conserved secreted protein	Adenyl_cycl_N, Adenylate cyclase NT domain	0.28	1.01	1.29
V5GTI6.0	putative adp ribosyltransferase nad fragment	PARP, Poly(ADP-ribose) polymerase catalytic domain	0.17	1.12	1.29
V5H088.0	putative sulfotransferase fragment	Sulfotransfer_1, Sulfotransferase domain	0.74	0.55	1.29
V5HQL2.0	putative tnf receptor associated factor 6	zf-Di19, Drought induced 19 protein (Di19), zinc-binding	1.05	0.24	1.29
V5IGR3.0	putative regulation of transcription fragment	zf-C2H2, Zinc finger, C2H2 type	0.08	1.21	1.29
V5IHA2.0	uncharacterized protein fragment	DUF3295, Protein of unknown function (DUF3295)	0.49	0.8	1.29
A0A023GBG6.1	uncharacterized protein	DUF2339, Predicted membrane protein (DUF2339)	0.25	1.045	1.295
L7LSF3.0	uncharacterized protein	MRAP, Melanocortin-2 receptor accessory protein family	0.25	1.045	1.295
L7M020.0	putative glucosidase ii beta subunit	PRKCSH-like, Glucosidase II beta subunit-like	0.22	1.075	1.295
L7M8D4.0	putative phosphatase and tensin log a	PTEN_C2, C2 domain of PTEN tumor-suppressor protein	0.17	1.125	1.295
V5HI27.0	putative heme binding protein	p450, Cytochrome P450	0.935	0.36	1.295
L7M1A7.0	uncharacterized protein	RabGAP-TBC, Rab-GTPase-TBC domain	0.175	1.12	1.295
L7MHQ5.0	putative ca2+ dependent phospholipid binding protein synaptotagmin required for synaptic vesicle fragment	C2, C2 domain	0.2	1.095	1.295
L7MBF8.8	putative tick transposon fragment	RVT_1, Reverse transcriptase (RNA-dependent DNA polymerase)	0.166667	1.13222	1.29889
A0A023FG78.7	putative pogo ele1 orf1 h 1e 40 j 4	Utp14, Utp14 protein	0.59	0.71	1.3
A0A023GHE1.0	tetraspanin	Tetraspannin, Tetraspanin family	0.805	0.495	1.3
B7P5L6.0	putative uncharacterized protein	MARVEL, Membrane-associating domain	0.7	0.6	1.3
L7LRB7.10	putative tnf receptor associated factor	Sina, Seven in absentia protein family	0.69	0.61	1.3
L7M087.0	uncharacterized protein	Abhydrolase_6, Alpha/beta hydrolase family	0.805	0.495	1.3
L7M187.0	putative mitochondrialplastidial beta ketoacyl acp reductase	adh_short_C2, Enoyl-(Acyl carrier protein) reductase	0.59	0.71	1.3
L7MD41.0	putative tropomyosin fragment	Myosin_tail_1, Myosin tail	0.47	0.83	1.3
L7MDM0.0	reticulon like protein fragment	EpsG, EpsG family	0.6	0.7	1.3
L7MF08.1	putative phosphatidylinositol synthase fragment	Metallothio_Euk, Eukaryotic metallothionein	0.16	1.14	1.3
L7MJF4.0	putative tyrosine kinase eph ephrin receptor family fragment	fn3, Fibronectin type III domain	1.18	0.12	1.3
L7MK82.0	putative e3 ubiquitin protein ligase march8 fragment	PEPcase_2, Phosphoenolpyruvate carboxylase	0.73	0.57	1.3
V5HIY1.0	putative glutamate synthase fragment	Glu_synthase, Conserved region in glutamate synthase	0.59	0.71	1.3
A0A023FT40.0	putative secreted protein	DUF2417, Region of unknown function (DUF2417)	1.1	0.2	1.3
A0A023FUZ1.0	putative armadillo repeat protein	TMEM138, Transmembrane protein 138	0.52	0.78	1.3
A0A023FY88.0	putative monocarboxylate transporter ixodes scapularis monocarboxylate transporter	DUF4501, Domain of unknown function (DUF4501)	1.3	0	1.3
A0A023GAT8.0	putative c terminal domain of fatty acyl coa reductase fragment	Sterile, Male sterility protein	1.11333	0.186667	1.3
A0A023GL13.1	arginase fragment	TP2, Nuclear transition protein 2	0.88	0.42	1.3
B7P412.0	putative uncharacterized protein	7TM_GPCR_Srx, Serpentine type 7TM GPCR chemoreceptor Srx	0.34	0.96	1.3
B7PEU1.1	putative uncharacterized protein fragment	Sugar_tr, Sugar (and other) transporter	0	1.3	1.3
B7PSN8.0	tetraspanin fragment	Tetraspannin, Tetraspanin family	0.24	1.06	1.3
B7PZD0.1	putative uncharacterized protein	Mating_C, C-terminal domain of homeodomain 1	0.11	1.19	1.3
B7Q0N0.0	ubiquitin specific protease putative	DUF4504, Domain of unknown function (DUF4504)	0.27	1.03	1.3
B7Q7Z2.0	monocarboxylate transporter putative	MFS_1, Major Facilitator Superfamily	1.27	0.03	1.3
C9W1D6.1	chimadanin anti thrombin like protein	SOBP, Sine oculis-binding protein	1.3	0	1.3
E2J6U4.0	lipocalin group iv subgroup metastriate	GP40, Glycoprotein GP40 of Cryptosporidium	1.3	0	1.3
E5D580.0	ataq protein	Plasmod_Pvs28, Plasmodium ookinete surface protein Pvs28	0.9	0.4	1.3
G3MIH0.0	putative uncharacterized protein fragment	p450, Cytochrome P450	0.92	0.38	1.3
G3MMD8.0	putative uncharacterized protein	Sulfotransfer_1, Sulfotransferase domain	0.49	0.81	1.3
L7M153.2	putative tick transposon	DUF2921, Protein of unknown function (DUF2921)	0.87	0.43	1.3
L7M1V0.0	putative ankyrin	DUF3584, Protein of unknown function (DUF3584)	0.21	1.09	1.3
L7M4T0.1	uncharacterized protein	PPR_2, PPR repeat family	0.24	1.06	1.3
L7M4V1.1	uncharacterized protein	Methyltransf_31, Methyltransferase domain	0.43	0.87	1.3
L7M7V9.0	putative thioredoxinprotein disulfide isomerase	Thioredoxin, Thioredoxin	0.49	0.81	1.3
L7M7W3.0	uncharacterized protein	PQ-loop, PQ loop repeat	0.31	0.99	1.3
L7M9I1.0	putative group viii salivary lipocalin	DUF629, Protein of unknown function (DUF629)	1.2	0.1	1.3
L7M9N8.2	putative group vii salivary lipocalin	TIL, Trypsin Inhibitor like cysteine rich domain	0.63	0.67	1.3
L7MBS7.0	putative lysozyme	Lys, C-type lysozyme/alpha-lactalbumin family	1.18571	0.114286	1.3
L7MBW8.1	putative group i salivary lipocalin	Cytochrom_B_N_2, Cytochrome b(N-terminal)/b6/petB	1.3	0	1.3
L7MCQ1.1	uncharacterized protein fragment	TPR_16, Tetratricopeptide repeat	0.05	1.25	1.3
L7MCY6.0	putative atp dependent rna helicase fragment	7TM_GPCR_Sri, Serpentine type 7TM GPCR chemoreceptor Sri	0.31	0.99	1.3
L7MDE4.0	putative tick transposon fragment	Coagulin, Coagulin	0.01	1.29	1.3
L7MDH7.0	uncharacterized protein fragment	zf-H2C2_2, Zinc-finger double domain	0.76	0.54	1.3
L7MHC9.0	uncharacterized protein fragment	DUF621, Protein of unknown function (DUF621)	0.22	1.08	1.3
L7MHJ4.0	uncharacterized protein fragment	Pox_I5, Poxvirus protein I5	0.33	0.97	1.3
L7MIW2.0	putative tick transposon fragment	RNase_H, RNase H	0	1.3	1.3
T1K6L3.0	uncharacterized protein	SAE2, DNA repair protein endonuclease SAE2/CtIP C-terminus	1.12	0.18	1.3
T1KNH7.0	uncharacterized protein	DNA_methylase, C-5 cytosine-specific DNA methylase	0	1.3	1.3
V5GSS1.0	putative guanylate kinase associated protein fragment	GKAP, Guanylate-kinase-associated protein (GKAP) protein	0.23	1.07	1.3
V5HGX8.0	putative endonucleasereverse transcript fragment	RVT_1, Reverse transcriptase (RNA-dependent DNA polymerase)	0.86	0.44	1.3
V5HHT0.0	uncharacterized protein fragment	Chitin_bind_4, Insect cuticle protein	0	1.3	1.3
V5IDW4.3	putative endoribonuclease dicer fragment	Ribonuclease_3, Ribonuclease III domain	0.01	1.29	1.3
L7MM77.0	putative tick transposon fragment	rve, Integrase core domain	0.823333	0.48	1.30333
L7M6T6.0	uncharacterized protein	Pkinase_Tyr, Protein tyrosine kinase	0.055	1.25	1.305
A0A023FW00.0	uncharacterized protein	adh_short_C2, Enoyl-(Acyl carrier protein) reductase	0.12	1.185	1.305
L7LXP3.5	putative tick transposon	RNase_H, RNase H	0.406667	0.898889	1.30556
L7LPX6.0	putative salivary lipocalin	His_binding, Tick histamine binding protein	1.286	0.02	1.306
B7P7Y6.0	putative uncharacterized protein	DDE_Tnp_4, DDE superfamily endonuclease	0.29	1.01667	1.30667
B7Q7B5.0	putative uncharacterized protein	zf-H2C2_2, Zinc-finger double domain	0.18	1.13	1.31
G3MH38.1	putative uncharacterized protein fragment	Ycf1, Ycf1	1.14	0.17	1.31
L7LUH1.0	putative histone lysine n methyltransferase setd2	Bac_rhamnosid, Bacterial alpha-L-rhamnosidase	0.16	1.15	1.31
A0A023FDI4.0	putative secreted protein	Metallopep, Putative peptidase family	0	1.31	1.31
A0A023FIV1.0	putative alkaline phosphatase ixodes scapularis alkaline phosphatase fragment	Alk_phosphatase, Alkaline phosphatase	0.72	0.59	1.31
A0A023FK37.0	putative insulin degrading enzyme fragment	TGF_beta, Transforming growth factor beta like domain	0.69	0.62	1.31
A0A023FYP5.0	putative vesicle coat complex copi beta subunit fragment	WD40, WD domain, G-beta repeat	0.69	0.62	1.31
A0A023G458.0	putative sodium dependent glucose transporter ixodes scapularis sodium dependent glucose transporter fragment	Asparaginase_II, L-asparaginase II	0.02	1.29	1.31
A0A023G7H9.0	uncharacterized protein fragment	Carn_acyltransf, Choline/Carnitine o-acyltransferase	0.29	1.02	1.31
A0A023GHS9.0	putative rna polymerase iii second largest subunit	RNA_pol_Rpb2_7, RNA polymerase Rpb2, domain 7	1.28	0.03	1.31
A0A023GIU3.0	putative uridine phosphorylase	DUF3482, Domain of unknown function (DUF3482)	0.36	0.95	1.31
A0A076W1J9.0	sphingomyelinase d like protein	GDPD_2, Glycerophosphoryl diester phosphodiesterase family	0.645	0.665	1.31
B7P4L6.0	secreted ggy protein putative	NifQ, NifQ	1.31	0	1.31
B7PCI3.0	ribonucleotide reductase beta subunit putative	Ycf66_N, Ycf66 protein N-terminus	0.67	0.64	1.31
B7PGE5.3	abc transporter putative fragment	Pox_polyA_pol, Poxvirus poly(A) polymerase nucleotidyltransferase domain	0.05	1.26	1.31
B7PHV3.0	peptidyl glycine alpha amidating monooxygenase putative	DUF2009, Protein of unknown function (DUF2009)	0.32	0.99	1.31
B7PN37.0	cytochrome p450 putative fragment	p450, Cytochrome P450	1.31	0	1.31
B7PS99.0	putative uncharacterized protein	Glyco_hydro_18, Glycosyl hydrolases family 18	0.67	0.64	1.31
B7QJW1.0	putative uncharacterized protein	Sushi, Sushi domain (SCR repeat)	1.3	0.01	1.31
G3MQN2.1	putative uncharacterized protein	Bunya_NS-S_2, Bunyavirus non-structural protein NS-S	0.3	1.01	1.31
L7LSG5.13	putative tick transposon	Raftlin, Raftlin	0.43	0.88	1.31
L7LST3.1	putative tick transposon	Botulinum_HA-17, Clostridium botulinum HA-17 protein	0.58	0.73	1.31
L7LXF6.5	putative nidogen	TB, TB domain	0.65	0.66	1.31
L7LZQ0.0	putative lim domain only 1	LIM, LIM domain	0.75	0.56	1.31
L7M0I2.0	putative molecular chaperone dnaj superfamily	DnaJ, DnaJ domain	0.14	1.17	1.31
L7M4I4.0	putative nucleotide excision repair factor nef2 rad23 component	ubiquitin, Ubiquitin family	0.34	0.97	1.31
L7M581.1	putative smoothened	Fz, Fz domain	1.06	0.25	1.31
L7M9I0.1	putative transcriptional regulator atrx fragment	SNF2_N, SNF2 family N-terminal domain	0.0925	1.2175	1.31
L7M9Q6.0	putative dna replication licensing factor mcm4 component	MCM, MCM2/3/5 family	0.64	0.67	1.31
L7MAV4.1	putative cytochrome oxid	Peptidase_C3G, Tungro spherical virus-type peptidase	0.64	0.67	1.31
L7MB45.1	putative kismet fragment	UPF0262, Uncharacterized protein family (UPF0262)	0.47	0.84	1.31
L7MBM8.0	putative glycine rich cell wall structural protein 18 fragment	APC_basic, APC basic domain	1.1	0.21	1.31
L7MDD7.0	putative mitosis inhibitor protein kinase fragment	Glu_cys_ligase, Glutamate-cysteine ligase	0.3	1.01	1.31
L7MIA4.0	putative kinesin like protein kif3a fragment	Kinesin, Kinesin motor domain	0.65	0.66	1.31
L7MIW1.0	putative sphingomyelin synthase related protein 1 fragment	PAP2_C, PAP2 superfamily C-terminal	0.23	1.08	1.31
L7MLD8.0	putative xaa pro aminopeptidase fragment	Peptidase_M24, Metallopeptidase family M24	0.185	1.125	1.31
L7MLF2.2	putative tick transposon fragment	DUF4655, Domain of unknown function (DUF4655)	0.1	1.21	1.31
L7MLZ4.0	putative transcription factor hivep3 fragment	zf-H2C2_2, Zinc-finger double domain	0.4	0.91	1.31
L7MMB3.1	putative tick transposon fragment	AfsA, A-factor biosynthesis hotdog domain	0	1.31	1.31
V5GKZ2.0	putative abc transporter c family member	ABC_tran, ABC transporter	0.065	1.245	1.31
V5GRW5.0	uncharacterized protein fragment	FAM194, FAM194 protein	0.04	1.27	1.31
V5H418.0	putative gamma glutamyltransferase	G_glu_transpept, Gamma-glutamyltranspeptidase	0.03	1.28	1.31
V5H481.0	putative secreted protein fragment	DUF4487, Domain of unknown function (DUF4487)	0.22	1.09	1.31
V5H7P4.0	putative organic anion transporter fragment	OATP, Organic Anion Transporter Polypeptide (OATP) family	0.49	0.82	1.31
V5HML6.15	putative endonucleasereverse transcript fragment	TRI12, Fungal trichothecene efflux pump (TRI12)	0.1	1.21	1.31
V5IJI1.0	uncharacterized protein	Cytidylate_kin2, Cytidylate kinase-like family	1.31	0	1.31
L7MMC8.2	putative tick transposon fragment	RVT_1, Reverse transcriptase (RNA-dependent DNA polymerase)	0.0366667	1.27667	1.31333
L7LZ63.12	putative tick transposon	RVT_1, Reverse transcriptase (RNA-dependent DNA polymerase)	0.305455	1.01091	1.31636
A0A023GMJ4.0	putative kunitz type serineINHprotease 6	Kunitz_BPTI, Kunitz/Bovine pancreatic trypsin inhibitor domain	1.14	0.1775	1.3175
A0A023FDC5.0	uncharacterized protein fragment	LMF1, Lipase maturation factor	0.73	0.59	1.32
A0A023FMD6.0	putative multidrug resistance associated proteinmitoxantrone resistance protein abc superfamily fragment	ABC_membrane, ABC transporter transmembrane region	0.63	0.69	1.32
A0A023FQ10.0	putative serineINHprotease ixodes scapularis serineINHprotease	Serpin, Serpin (serine protease inhibitor)	0.63	0.69	1.32
A0A023FZD9.0	putative short chain acyl coa dehydrogenase	Acyl-CoA_dh_1, Acyl-CoA dehydrogenase, C-terminal domain	0.36	0.96	1.32
A0A023GMF8.0	putative rvt 1 fragment	7TM_GPCR_Srd, Serpentine type 7TM GPCR chemoreceptor Srd	0.57	0.75	1.32
A0A023GMF8.19	putative rvt 1 fragment	DUF3307, Protein of unknown function (DUF3307)	0.97	0.35	1.32
B7P2J2.1	putative uncharacterized protein fragment	DUF4477, Domain of unknown function (DUF4477)	0.16	1.16	1.32
B7P5C7.0	putative uncharacterized protein	DUF640, Protein of unknown function (DUF640)	0.69	0.63	1.32
B7PRD4.2	putative uncharacterized protein	TMC, TMC domain	0.17	1.15	1.32
B7Q0L3.0	anoctamin	Anoctamin, Calcium-activated chloride channel	0.18	1.14	1.32
B7QEX6.0	putative uncharacterized protein	WH1, WH1 domain	0.6	0.72	1.32
L7LZL2.2	putative atp dependent rna helicase	Helicase_C, Helicase conserved C-terminal domain	0.57	0.75	1.32
L7M1N7.0	uncharacterized protein	DUF2045, Uncharacterized conserved protein (DUF2045)	0.12	1.2	1.32
L7M3S4.0	putative cytochrome p450 4v2	p450, Cytochrome P450	0.82	0.5	1.32
L7M411.0	putative microtubule associated protein jupiter	AICARFT_IMPCHas, AICARFT/IMPCHase bienzyme	0.59	0.73	1.32
L7M712.1	putative sh3 and multiple ankyrin repeat 3	SAM_1, SAM domain (Sterile alpha motif)	0.71	0.61	1.32
L7M763.0	uncharacterized protein	PH, PH domain	0.74	0.58	1.32
L7MDR4.0	putative mismatch repair atpase msh6 muts family fragment	Mating_C, C-terminal domain of homeodomain 1	0.37	0.95	1.32
L7MEQ0.3	putative tick transposon fragment	DUF3021, Protein of unknown function (DUF3021)	0.94	0.38	1.32
L7MK05.0	uncharacterized protein fragment	DUF3402, Domain of unknown function (DUF3402)	0.58	0.74	1.32
Q09JS2.0	antigen 5scp domain fragment	CAP, Cysteine-rich secretory protein family	0.35	0.97	1.32
A0A023FIW5.0	putative glycine rich cell wall structural protein 1 fragment	Chorion_3, Chorion family 3	1.29	0.03	1.32
A0A023G3X3.0	uncharacterized protein	Filament, Intermediate filament protein	0.4	0.92	1.32
A0A023G3X7.2	uncharacterized protein fragment	Retinal, Retinal protein	1.29	0.03	1.32
A0A023GCC6.0	putative e3 ubiquitin protein ligase huwe1	DUF913, Domain of Unknown Function (DUF913)	0.33	0.99	1.32
A0A023GMF8.22	putative rvt 1 fragment	DUF4584, Domain of unknown function (DUF4584)	0.4	0.92	1.32
B7Q1E8.1	lrriq2 protein putative	LRR_8, Leucine rich repeat	0.27	1.05	1.32
B7Q5G7.0	vacuolar protein sorting protein putative	Vps54, Vps54-like protein	0.09	1.23	1.32
F0J9Y7.0	hypothetical secreted protein 1796	CTC1, CST, telomere maintenance, complex subunit CTC1	0.02	1.3	1.32
G3MJ34.0	putative uncharacterized protein fragment	Kunitz_BPTI, Kunitz/Bovine pancreatic trypsin inhibitor domain	1.1	0.22	1.32
L7LUB1.2	uncharacterized protein	Dickkopf_N, Dickkopf N-terminal cysteine-rich region	0.89	0.43	1.32
L7LXA2.0	putative nuclear pore complex protein	Acyltransferase, Acyltransferase	0.25	1.07	1.32
L7LY09.10	putative tick transposon	Nup188, Nucleoporin subcomplex protein binding to Pom34	0	1.32	1.32
L7M2D3.5	uncharacterized protein	Tmemb_185A, Transmembrane Fragile-X-F protein	0.51	0.81	1.32
L7M359.0	putative syntaxin 1a	SNARE, SNARE domain	0.26	1.06	1.32
L7M3J2.0	putative regulation of nuclear pre mrna domain containing protein 1b	CTD_bind, RNA polymerase II-binding domain	0.305	1.015	1.32
L7M4F3.1	uncharacterized protein	adh_short, short chain dehydrogenase	0.21	1.11	1.32
L7MAZ1.10	putative tick transposon fragment	zf-TAZ, TAZ zinc finger	0.68	0.64	1.32
L7MBJ5.0	putative tick transposon fragment	DUF3367, Domain of unknown function (DUF3367)	0	1.32	1.32
L7MCU8.3	putative tick transposon fragment	MOR2-PAG1_C, Cell morphogenesis C-terminal	1.02	0.3	1.32
L7MD89.0	putative selenophosphate synthetase fragment	AIRS, AIR synthase related protein, N-terminal domain	0	1.32	1.32
L7MDM8.0	putative acyltransferase required for palmitoylation of hedgehog hh family of secreted signaling fragment	GP3, Equine arteritis virus GP3	0.23	1.09	1.32
L7MDS5.4	putative tick transposon fragment	Peptidase_M26_C, M26 IgA1-specific Metallo-endopeptidase C-terminal region	0.41	0.91	1.32
L7MJE5.1	putative 28 kda metastriate family member fragment	DUF1157, Protein of unknown function (DUF1157)	0.78	0.54	1.32
Q76F91.0	cytochrome c oxidase subunit 1	COX1, Cytochrome C and Quinol oxidase polypeptide I	1.32	0	1.32
T1JSH8.0	uncharacterized protein	TraB, TraB family	0.39	0.93	1.32
T1L1R8.0	uncharacterized protein	I-set, Immunoglobulin I-set domain	0.31	1.01	1.32
V5H9Y5.0	putative selenoprotein x 1	SelR, SelR domain	0.31	1.01	1.32
V5HLS0.0	putative nuclear protein cop1 fragment	DUF4271, Domain of unknown function (DUF4271)	0.03	1.29	1.32
V5HT33.2	uncharacterized protein fragment	DUF629, Protein of unknown function (DUF629)	0.56	0.76	1.32
V5HYR8.0	putative pancreatic lipase like enzyme fragment	Lipase, Lipase	0.05	1.27	1.32
L7M8V7.0	putative metastriate ixostatin family member	Keratin_B2, Keratin, high sulfur B2 protein	1.2575	0.065	1.3225
V5HME2.0	putative cutc family fragment	CutC, CutC family	0.623333	0.7	1.32333
L7M0F2.0	putative membrane	TPT, Triose-phosphate Transporter family	0.5	0.825	1.325
L7M0W5.0	putative gram domain containing protein 4	GRAM, GRAM domain	0.81	0.515	1.325
A0A023FNL9.0	putative m13 family peptidase	Peptidase_M13_N, Peptidase family M13	0.823333	0.503333	1.32667
L7M5X4.0	putative mrna cleavage and polyadenylation factor ii complex subunit pta1	Activin_recp, Activin types I and II receptor domain	0.633333	0.693333	1.32667
L7MDG8.0	putative tick transposon fragment	Exo_endo_phos_2, Endonuclease-reverse transcriptase	0.1125	1.215	1.3275
B7PL96.0	putative uncharacterized protein fragment	HgmA, homogentisate 1,2-dioxygenase	0.18	1.15	1.33
L7LY07.14	putative tick transposon	DUF4528, Domain of unknown function (DUF4528)	0.17	1.16	1.33
L7MH80.0	putative suppressor of cytokine signaling 5a fragment	RNA_pol_Rpb1_2, RNA polymerase Rpb1, domain 2	0.17	1.16	1.33
T1K884.0	uncharacterized protein	I-set, Immunoglobulin I-set domain	0.19	1.14	1.33
V5HUV6.0	putative 11beta hydroxysteroid dehydrogenase type 1 fragment	adh_short, short chain dehydrogenase	0.315	1.015	1.33
A0A023FQA2.0	putative 20s proteasome regulatory subunit beta type psmb2pre1 fragment	Proteasome, Proteasome subunit	0.6	0.73	1.33
A0A023G735.1	uncharacterized protein	RTX, RTX N-terminal domain	0.92	0.41	1.33
A0A023GBF1.0	putative vesicular amine transporter ixodes scapularis vesicular amine transporter fragment	MFS_1, Major Facilitator Superfamily	0.76	0.57	1.33
A0A023GJN6.2	putative cyclin b	Herpes_ICP4_C, Herpesvirus ICP4-like protein C-terminal region	0.7	0.63	1.33
A0A023GLM8.0	putative heat shock protein	HSP70, Hsp70 protein	0.665	0.665	1.33
B7PLQ8.0	putative uncharacterized protein	Cation_efflux, Cation efflux family	1.02	0.31	1.33
B7PSR1.0	putative uncharacterized protein	Peptidase_M13, Peptidase family M13	0.07	1.26	1.33
B7PZA0.0	putative uncharacterized protein	I-set, Immunoglobulin I-set domain	0	1.33	1.33
B7Q219.0	putative uncharacterized protein	DNA_pol_phi, DNA polymerase phi	0.27	1.06	1.33
B7Q2P6.0	putative uncharacterized protein fragment	HTH_42, Winged helix DNA-binding domain	0.35	0.98	1.33
B7Q6L1.0	crisp3: cysteine rich secretory protein putative	CAP, Cysteine-rich secretory protein family	0.716667	0.613333	1.33
B7QAV8.0	arylsulfatase b putative fragment	2OG-FeII_Oxy_2, 2OG-Fe(II) oxygenase superfamily	0	1.33	1.33
B7QJ49.1	putative uncharacterized protein	WEMBL, Weak chloroplast movement under blue light	0.41	0.92	1.33
B7QK48.0	g protein coupled receptor putative	7tm_1, 7 transmembrane receptor (rhodopsin family)	0.35	0.98	1.33
B7SP42.0	putative legumain like protease	Peptidase_C13, Peptidase C13 family	1.1	0.23	1.33
G3MGI5.0	putative uncharacterized protein fragment	AA_permease_2, Amino acid permease	0.65	0.68	1.33
G3MJJ4.0	putative uncharacterized protein fragment	DUF458, Protein of unknown function (DUF458)	0.52	0.81	1.33
G3MQ63.0	putative uncharacterized protein	HTH_Tnp_Tc5, Tc5 transposase DNA-binding domain	0.4	0.93	1.33
L7LQU6.0	putative monotil peptide	TIL, Trypsin Inhibitor like cysteine rich domain	1.06	0.27	1.33
L7LST3.7	putative tick transposon	RIX1, rRNA processing/ribosome biogenesis	0.23	1.1	1.33
L7LSU8.5	putative tick transposon	TcdA_TcdB_pore, TcdA/TcdB pore forming domain	0.77	0.56	1.33
L7LVC2.3	uncharacterized protein	Glycoprotein_G, Pneumovirus attachment glycoprotein G	0.01	1.32	1.33
L7LWN0.0	putative sorting nexin	Pkinase, Protein kinase domain	0.52	0.81	1.33
L7LXB1.1	putative tick transposon	THAP, THAP domain	0.36	0.97	1.33
L7LXF9.1	putative vacuolar protein	Med24_N, Mediator complex subunit 24 N-terminal	0.34	0.99	1.33
L7LXJ5.0	putative gonadotropin inducible transcription factor	zf-H2C2_2, Zinc-finger double domain	0.25	1.08	1.33
L7LZ31.2	putative clip associating protein 1 a	PLA2_B, Lysophospholipase catalytic domain	0	1.33	1.33
L7M066.2	uncharacterized protein	DUF1967, Domain of unknown function (DUF1967)	0.615	0.715	1.33
L7M0A4.1	uncharacterized protein	Mak10, Mak10 subunit, NatC N(alpha)-terminal acetyltransferase	0.55	0.78	1.33
L7M121.1	uncharacterized protein	DUF2798, Protein of unknown function (DUF2798)	1.09	0.24	1.33
L7M1K8.1	putative tick transposon	Fib_succ_major, Fibrobacter succinogenes major domain (Fib_succ_major)	0.45	0.88	1.33
L7M625.0	putative dna topoisomerase i	Topo_C_assoc, C-terminal topoisomerase domain	0.52	0.81	1.33
L7M7E5.0	putative trna uracil 5 methyltransferase	RRM_1, RNA recognition motif	0.24	1.09	1.33
L7MA76.1	putative tick transposon fragment	DUF3439, Domain of unknown function (DUF3439)	0.51	0.82	1.33
L7MAN2.0	putative tick transposon fragment	Exo_endo_phos_2, Endonuclease-reverse transcriptase	0.01	1.32	1.33
L7MBK5.0	putative tick salivary antigen 5 protein	DUF3550, Protein of unknown function (DUF3550/UPF0682)	0.03	1.3	1.33
L7MC79.5	putative tick transposon fragment	RVT_1, Reverse transcriptase (RNA-dependent DNA polymerase)	0.865	0.465	1.33
L7MCU6.0	putative tick transposon fragment	DUF832, Herpesvirus protein of unknown function (DUF832)	0.06	1.27	1.33
L7MD91.1	uncharacterized protein fragment	PMG, PMG protein	0.88	0.45	1.33
L7MDR0.0	putative regulation of transcription dna dependent fragment	bZIP_1, bZIP transcription factor	0.66	0.67	1.33
L7MH63.2	putative tick transposon fragment	Arteri_env, Arterivirus envelope protein	0.03	1.3	1.33
L7MHJ4.2	uncharacterized protein fragment	zf-CCHC_4, Zinc knuckle	0.02	1.31	1.33
L7MII8.0	putative transcription factor fragment	zf-C2HC, Zinc finger, C2HC type	0.265	1.065	1.33
T1JQS3.0	uncharacterized protein	Sarcoglycan_1, Sarcoglycan complex subunit protein	0.58	0.75	1.33
T1KPG0.0	uncharacterized protein	COesterase, Carboxylesterase family	0	1.33	1.33
V5GN85.0	putative glycosaminoglycan biosynthetic process	Galactosyl_T, Galactosyltransferase	0.19	1.14	1.33
V5GWV9.0	putative inosine uridine preferring nucleoside hydrolase	IU_nuc_hydro, Inosine-uridine preferring nucleoside hydrolase	0.74	0.59	1.33
V5HE68.0	putative apoptosis regulatory protein siva fragment	Siva, Cd27 binding protein (Siva)	0.72	0.61	1.33
T1JXH7.0	uncharacterized protein	Drf_FH3, Diaphanous FH3 Domain	0.716667	0.616667	1.33333
L7LVD0.4	putative tick transposon	Transposase_22, L1 transposable element	0.01	1.325	1.335
A0A023FY07.0	putative armadillobeta cateninplakoglobin fragment	SHQ1, SHQ1 protein	0.76	0.58	1.34
A0A023GDQ0.1	putative secreted protein	MBD, Methyl-CpG binding domain	0.16	1.18	1.34
B7QCS7.0	putative uncharacterized protein	FLYWCH, FLYWCH zinc finger domain	0.2	1.14	1.34
B7SP22.0	putative glutathione s transferase	DUF4470, Domain of unknown function (DUF4470)	0.98	0.36	1.34
C9W1D6.0	chimadanin anti thrombin like protein	DUF2653, Protein of unknown function (DUF2653)	1.21	0.13	1.34
L7LWY0.1	putative cyclin g associated kinase	PTEN_C2, C2 domain of PTEN tumor-suppressor protein	0.69	0.65	1.34
L7LYL0.0	uncharacterized protein	Abi, CAAX protease self-immunity	0.18	1.16	1.34
L7M7X7.0	uncharacterized protein	Y_phosphatase, Protein-tyrosine phosphatase	0.23	1.11	1.34
L7MCW9.1	putative acyltransferase required for palmitoylation of hedgehog hh family of secreted signaling fragment	Pep_M12B_propep, Reprolysin family propeptide	1.015	0.325	1.34
L7MDI8.8	putative tick transposon fragment	Zn_Tnp_IS1595, Transposase zinc-ribbon domain	0.14	1.2	1.34
V5HHQ8.1	uncharacterized protein	NnrS, NnrS protein	0.18	1.16	1.34
V5IDJ9.4	putative endonucleasereverse transcript	Sec23_helical, Sec23/Sec24 helical domain	0.51	0.83	1.34
A0A023FU51.0	putative sulfotransferase ixodes scapularis sulfotransferase fragment	DUF4487, Domain of unknown function (DUF4487)	0	1.34	1.34
B7QGE7.0	putative uncharacterized protein	DUF2309, Uncharacterized protein conserved in bacteria (DUF2309)	0	1.34	1.34
B7QGT2.0	secreted serine protease putative fragment	Trypsin, Trypsin	0.225	1.115	1.34
G3MRF8.0	putative uncharacterized protein	AAA, ATPase family associated with various cellular activities (AAA)	0.11	1.23	1.34
G3MS72.0	putative uncharacterized protein	C1_1, Phorbol esters/diacylglycerol binding domain (C1 domain)	1.23	0.11	1.34
L7LSJ7.0	putative solute carrier family 22 member 15	MFS_1, Major Facilitator Superfamily	0.33	1.01	1.34
L7LSW8.6	putative salivary lipocalin	Zea_mays_MuDR, Zea mays MURB-like protein (MuDR)	1.34	0	1.34
L7LTE7.0	uncharacterized protein	JmjC, JmjC domain, hydroxylase	0.22	1.12	1.34
L7LWR4.0	putative selenocysteine specific elongation factor selenocysteine specific elongation factor	Aph-1, Aph-1 protein	0.78	0.56	1.34
L7M0P4.1	putative rho associated coiled coil	DUF3182, Protein of unknown function (DUF3182)	0.06	1.28	1.34
L7M0T7.1	uncharacterized protein	TT_ORF1, TT viral orf 1	0.08	1.26	1.34
L7M2F8.0	putative regulator of chromosome condensation 1	DUF1637, Protein of unknown function (DUF1637)	0.07	1.27	1.34
L7MHN4.0	putative tick transposon fragment	EzrA, Septation ring formation regulator, EzrA	0.8	0.54	1.34
L7MJE6.0	uncharacterized protein fragment	Methuselah_N, Methuselah N-terminus	1.24	0.1	1.34
L7MJL5.0	putative zinc finger and btb domain containing protein 48 fragment	zf-H2C2_2, Zinc-finger double domain	0.23	1.11	1.34
L7MK52.3	uncharacterized protein fragment	US2, US2 family	0.01	1.33	1.34
T1JUG0.0	uncharacterized protein	GDE_C, Amylo-alpha-1,6-glucosidase	0.25	1.09	1.34
T1KGY1.0	uncharacterized protein	UQ_con, Ubiquitin-conjugating enzyme	0	1.34	1.34
V5GQY2.0	uncharacterized protein fragment	Herpes_UL25, Herpesvirus UL25 family	0.02	1.32	1.34
V5HE79.0	putative endonucleasereverse transcript fragment	YqhR, Conserved membrane protein YqhR	0.55	0.79	1.34
V5IJ96.0	putative cytochrome p450 cyp2 subfamily protein fragment	p450, Cytochrome P450	1	0.34	1.34
G3MI30.0	putative uncharacterized protein fragment	Arena_RNA_pol, Arenavirus RNA polymerase	1.345	0	1.345
G3MP65.1	putative uncharacterized protein	DDE_1, DDE superfamily endonuclease	0.1525	1.195	1.3475
B7P7E8.2	g beta repeat protein putative fragment	WD40, WD domain, G-beta repeat	0.41	0.94	1.35
B7QND6.0	putative uncharacterized protein fragment	PHD, PHD-finger	0.15	1.2	1.35
L7LSM3.0	uncharacterized protein	Phage_min_cap2, Phage minor capsid protein 2	0.21	1.14	1.35
L7LX37.0	uncharacterized protein	YfhO, Bacterial membrane protein YfhO	0.16	1.19	1.35
A0A023FE99.0	uncharacterized protein	Pkinase, Protein kinase domain	0.12	1.23	1.35
A0A023FV90.0	putative mitochondrialplastidial beta ketoacyl acp reductase fragment	adh_short, short chain dehydrogenase	0.14	1.21	1.35
A0A023G5R6.0	putative secreted protein	DUF2484, Protein of unknown function (DUF2484)	1	0.35	1.35
A0A023GBH5.0	putative tbx2 fragment	Retinal, Retinal protein	0.595	0.755	1.35
A0A023GCL3.0	putative ubiquitin specific protease 9 x linked isoform 2 fragment	SEN1_N, SEN1 N terminal	0.28	1.07	1.35
A0A023GEN1.0	putative pogo ele1 orf1 h 1e 40 j 4 fragment	HTH_Tnp_Tc5, Tc5 transposase DNA-binding domain	0.37	0.98	1.35
A0A023GI25.0	putative cyclin dependent kinase cdk5 fragment	Pkinase, Protein kinase domain	0	1.35	1.35
B7P1D9.0	putative uncharacterized protein	Peptidase_M13, Peptidase family M13	0.57	0.78	1.35
B7P6R4.0	glutamate receptor putative fragment	SBP_bac_3, Bacterial extracellular solute-binding proteins, family 3	0.36	0.99	1.35
B7PQ19.0	protein phosphatase pp2a putative	EF-hand_7, EF-hand domain pair	0.98	0.37	1.35
B7PU00.0	dna repair and recombination protein rad54b putative fragment	SNF2_N, SNF2 family N-terminal domain	0.88	0.47	1.35
B7QAX3.1	tyrosine protein kinase receptor	TraH_2, TraH_2	0.03	1.32	1.35
B7QKH9.1	sidestep protein putative	I-set, Immunoglobulin I-set domain	0.04	1.31	1.35
C9W1J7.2	hypothetical secreted protein	DUF2651, Protein of unknown function (DUF2651)	0.55	0.8	1.35
L7LTL7.0	putative bitil peptide	TIL, Trypsin Inhibitor like cysteine rich domain	1.24	0.11	1.35
L7LTR3.5	putative tick salivary metalloprotease	Pox_A12, Poxvirus A12 protein	1.32	0.03	1.35
L7LWN2.6	putative tick transposon	MMS22L_C, S-phase genomic integrity recombination mediator, C-terminal	0.45	0.9	1.35
L7LWN4.0	putative histone h3 lys4 methyltransferase complex subunit	SPRY, SPRY domain	0.09	1.26	1.35
L7LYQ1.1	putative camp dependent protein kinase r2	RIIa, Regulatory subunit of type II PKA R-subunit	0.05	1.3	1.35
L7LZ63.1	putative tick transposon	Albumin_I, Albumin I	0.48	0.87	1.35
L7M8Z4.1	putative secreted peptide	Med16, Mediator complex subunit 16	0.58	0.77	1.35
L7M9P5.0	putative atp dependent rna helicase	DEAD, DEAD/DEAH box helicase	0.335	1.015	1.35
L7MAY4.1	putative tick transposon fragment	CEP44, Centrosomal spindle body, CEP44	0.24	1.11	1.35
L7MBM4.3	putative 28 kda metastriate family member	DUF4579, Domain of unknown function (DUF4579)	1.35	0	1.35
L7MCL7.0	putative b lymphoma mo mlv insertion region 1b fragment	Brix, Brix domain	0.03	1.32	1.35
L7MEP6.0	putative rna binding protein fragment	PAT1, Topoisomerase II-associated protein PAT1	0.27	1.08	1.35
L7MI21.0	putative tick transposon fragment	DDE_Tnp_4, DDE superfamily endonuclease	0.13	1.22	1.35
L7MIT8.0	putative tick transposon fragment	7TM_GPCR_Srab, Serpentine type 7TM GPCR receptor class ab chemoreceptor	0.7	0.65	1.35
L7MML1.3	putative tick transposon fragment	Pmp3, Proteolipid membrane potential modulator	0.71	0.64	1.35
V5HXA6.0	putative ankyrin fragment	ZU5, ZU5 domain	0.46	0.89	1.35
L7MGW2.0	putative myosin class ii heavy chain fragment	Myosin_tail_1, Myosin tail	0.256	1.096	1.352
G3MHN3.4	putative uncharacterized protein fragment	Mucin, Mucin-like glycoprotein	0.00666667	1.34667	1.35333
G3MJS3.1	putative uncharacterized protein fragment	Peptidase_M20, Peptidase family M20/M25/M40	0.5925	0.7625	1.355
L7M0C4.2	putative rabconnectin 3b	WD40, WD domain, G-beta repeat	0.16	1.195	1.355
L7LQC2.0	putative bilaris	Kunitz_BPTI, Kunitz/Bovine pancreatic trypsin inhibitor domain	1.098	0.258	1.356
A0A023FQZ5.0	putative cytochrome c oxidase subunit vic	COX6C, Cytochrome c oxidase subunit VIc	0.19	1.17	1.36
A0A023G7K1.0	putative lysophospholipase	Abhydrolase_6, Alpha/beta hydrolase family	0.615	0.745	1.36
A0A023GAP0.0	uncharacterized protein fragment	AIP3, Actin interacting protein 3	0.19	1.17	1.36
B7P2Y6.0	putative uncharacterized protein	ERAP1_C, ERAP1-like C-terminal domain	0.65	0.71	1.36
B7PRQ0.0	putative uncharacterized protein	DUF108, Domain of unknown function DUF108	0.97	0.39	1.36
B7Q5X1.1	plexin b putative	TIG, IPT/TIG domain	0.13	1.23	1.36
B7QJF3.0	protein glutamine gamma glutamyltransferase putative	Transglut_C, Transglutaminase family, C-terminal ig like domain	0.76	0.6	1.36
B7QNR5.1	transposase putative	DUF4167, Domain of unknown function (DUF4167)	0.13	1.23	1.36
L7LQJ3.0	putative group i salivary lipocalin	ATP-synt_A, ATP synthase A chain	0	1.36	1.36
L7LUU9.0	uncharacterized protein	IpaB_EvcA, IpaB/EvcA family	0.72	0.64	1.36
L7M0M5.3	uncharacterized protein	LAP1C, Lamina-associated polypeptide 1C (LAP1C)	0.35	1.01	1.36
L7MAY5.0	uncharacterized protein	UAA, UAA transporter family	0.5	0.86	1.36
L7MC56.1	putative tick transposon fragment	DUF1996, Domain of unknown function (DUF1996)	0.36	1	1.36
L7MGU2.0	uncharacterized protein fragment	Ank_2, Ankyrin repeats (3 copies)	0.36	1	1.36
L7MI45.2	putative tick transposon fragment	7TM_GPCR_Srz, Serpentine type 7TM GPCR chemoreceptor Srz	0.94	0.42	1.36
L7MMN9.0	putative zinc finger protein fragment	zf-H2C2_2, Zinc-finger double domain	0.35	1.01	1.36
V5GYP2.1	putative laminin beta 1a fragment	ATP-synt_B, ATP synthase B/B' CF(0)	0.77	0.59	1.36
V5HGS0.0	uncharacterized protein	THAP, THAP domain	0.14	1.22	1.36
A0A023FVY2.0	putative g protein	G-alpha, G-protein alpha subunit	0.28	1.08	1.36
A0A023GIE5.1	putative interleukin 1 signal transducer	Lebercilin, Ciliary protein causing Leber congenital amaurosis disease	1.36	0	1.36
A0A034WZ51.0	secreted protein 32 fragment	DUF3984, Protein of unknown function (DUF3984)	1.34	0.02	1.36
B7PH62.0	solute carrier putative	DUF3326, Protein of unknown function (DUF3326)	0.02	1.34	1.36
B7PZ47.0	putative uncharacterized protein fragment	DUF1218, Protein of unknown function (DUF1218)	0.27	1.09	1.36
B7Q0B5.0	ubiquitin carboxyl terminal hydrolase	TilS, TilS substrate binding domain	0.55	0.81	1.36
B7QA58.0	peroxisomal biogenesis protein putative fragment	Pex16, Peroxisomal membrane protein (Pex16)	0.33	1.03	1.36
B7QMZ4.1	fmn2 protein putative	NQR2_RnfD_RnfE, NQR2, RnfD, RnfE family	0	1.36	1.36
L7LSC6.1	putative tick transposon fragment	Retrotrans_gag, Retrotransposon gag protein	1.36	0	1.36
L7LZU9.1	uncharacterized protein	Tymo_45kd_70kd, Tymovirus 45/70Kd protein	0.975	0.385	1.36
L7MBL6.0	putative tick transposon fragment	NCKAP5, Nck-associated protein 5, Peripheral clock protein	0	1.36	1.36
L7MBQ8.1	putative tick transposon fragment	PHO4, Phosphate transporter family	0.81	0.55	1.36
L7MFG7.0	putative tick transposon fragment	CobN-Mg_chel, CobN/Magnesium Chelatase	0.22	1.14	1.36
L7MHD0.0	putative polycomb protein suz12 fragment	VEFS-Box, VEFS-Box of polycomb protein	0.29	1.07	1.36
L7MKP5.2	putative tick transposon fragment	TT_ORF1, TT viral orf 1	0	1.36	1.36
T1KD40.0	uncharacterized protein	DoxX_2, DoxX-like family	0	1.36	1.36
V5HLK2.1	uncharacterized protein fragment	EI24, Etoposide-induced protein 2	0.06	1.3	1.36
V5IGZ3.1	putative transposable element fragment	DUF2218, Uncharacterized protein conserved in bacteria (DUF2218)	0.07	1.29	1.36
Q9GP15.0	uncharacterized protein	Kunitz_BPTI, Kunitz/Bovine pancreatic trypsin inhibitor domain	1.015	0.35	1.365
B7P5I5.0	sugar transporter putative	Sugar_tr, Sugar (and other) transporter	0.035	1.33	1.365
G3MSP7.0	putative uncharacterized protein	Mob1_phocein, Mob1/phocein family	0.19	1.175	1.365
L7M8B1.0	uncharacterized protein	Bestrophin, Bestrophin, RFP-TM, chloride channel	0.64	0.725	1.365
L7ME87.0	putative tick transposon fragment	Tnp_P_element, Transposase protein	0.28	1.085	1.365
L7M5Z4.1	uncharacterized protein	Pkinase, Protein kinase domain	0.33	1.035	1.365
A0A023GC01.1	uncharacterized protein	Hyphal_reg_CWP, Hyphally regulated cell wall protein N-terminal	0.21	1.16	1.37
B7P1Q1.0	putative uncharacterized protein	Serpentine_r_xa, Caenorhabditis serpentine receptor-like protein, class xa	0.135	1.235	1.37
B7PUB7.0	vacuolar protein sorting protein putative	FRG2, Facioscapulohumeral muscular dystrophy candidate 2	0.2	1.17	1.37
G3MST0.0	putative uncharacterized protein	AAA_3, ATPase family associated with various cellular activities (AAA)	0.43	0.94	1.37
L7M8Z8.0	putative evasin	Bunya_RdRp, Bunyavirus RNA dependent RNA polymerase	0.19	1.18	1.37
L7MHP0.0	uncharacterized protein fragment	RhoGEF, RhoGEF domain	0.0866667	1.28333	1.37
V5HG19.0	putative chitin synthasehyaluronan synthase glycosyltransferase	Trp_Tyr_perm, Tryptophan/tyrosine permease family	0.21	1.16	1.37
A0A023G270.0	putative secreted protein	DUF4326, Domain of unknown function (DUF4326)	0.46	0.91	1.37
A0A023G9D5.0	uncharacterized protein	SVWC, Single domain von Willebrand factor type C	0	1.37	1.37
A0A023GH00.0	putative tata box binding protein tbp component of tfiid and tfiiib fragment	TBP, Transcription factor TFIID (or TATA-binding protein, TBP)	1.37	0	1.37
B7P9Q2.0	putative uncharacterized protein	Treslin_N, Treslin N-terminus	0.74	0.63	1.37
B7PI73.0	putative uncharacterized protein	FUSC, Fusaric acid resistance protein family	0.54	0.83	1.37
B7PR22.3	putative uncharacterized protein fragment	THAP, THAP domain	0.25	1.12	1.37
B7PZR7.0	zinc finger protein putative	zf-H2C2_2, Zinc-finger double domain	0.32	1.05	1.37
[truncated: 13,343 more rows]
