# Supplementary material for: De novo assembly and annotation of Hyalomma dromedarii tick (Acari: Ixodidae) sialotranscriptome with regard to gender differences in gene expression
Source: Parasit Vectors. 2018 May 24;11:314. doi: 10.1186/s13071-018-2874-9 (PMC5968504; doi:10.1186/s13071-018-2874-9)
Supplement: Supplementary file 4 — Table S4. Distribution of putative transcripts in KEGG pathways. (XLSX 18 kb) [file 13071_2018_2874_MOESM4_ESM.xlsx]

## Sheet: Feuil1
PathwayName	#Transcripts
Metabolic pathways	959
Biosynthesis of secondary metabolites	277
Biosynthesis of antibiotics	197
RNA transport	187
Ribosome	181
Spliceosome	167
Protein processing in endoplasmic reticulum	167
Endocytosis	159
Pathways in cancer	156
Microbial metabolism in diverse environments	148
Huntington's disease	142
Purine metabolism	134
Ubiquitin mediated proteolysis	123
Epstein-Barr virus infection	123
Lysosome	119
PI3K-Akt signaling pathway	113
Carbon metabolism	111
Alzheimer's disease	111
Viral carcinogenesis	108
Cell cycle	106
HTLV-I infection	105
Oxidative phosphorylation	103
Pyrimidine metabolism	101
Herpes simplex infection	101
Autophagy - animal	99
Regulation of actin cytoskeleton	97
Non-alcoholic fatty liver disease (NAFLD)	96
Parkinson's disease	94
Focal adhesion	92
Proteoglycans in cancer	91
mTOR signaling pathway	89
MAPK signaling pathway	85
Insulin signaling pathway	84
Fluid shear stress and atherosclerosis	84
Ribosome biogenesis in eukaryotes	83
MAPK signaling pathway - fly	83
mRNA surveillance pathway	81
Cell cycle - yeast	81
Thyroid hormone signaling pathway	76
Ras signaling pathway	74
AMPK signaling pathway	74
Rap1 signaling pathway	72
Oocyte meiosis	72
Phagosome	70
FoxO signaling pathway	70
Axon guidance	69
Apoptosis	69
Aminoacyl-tRNA biosynthesis	69
Tight junction	67
Wnt signaling pathway	65
Sphingolipid signaling pathway	65
Influenza A	65
Neurotrophin signaling pathway	64
RNA degradation	63
Peroxisome	63
Biosynthesis of amino acids	63
MicroRNAs in cancer	62
cGMP-PKG signaling pathway	62
Adrenergic signaling in cardiomyocytes	62
Tuberculosis	60
Transcriptional misregulation in cancer	59
Phospholipase D signaling pathway	59
Bacterial invasion of epithelial cells	59
Platinum drug resistance	58
Meiosis - yeast	58
Glycerophospholipid metabolism	58
Valine, leucine and isoleucine degradation	57
Hepatitis B	57
Glutathione metabolism	57
Glucagon signaling pathway	57
cAMP signaling pathway	57
Basal transcription factors	57
Progesterone-mediated oocyte maturation	56
Chemokine signaling pathway	56
Autophagy - yeast	56
Longevity regulating pathway	55
Insulin resistance	55
Choline metabolism in cancer	55
Phosphatidylinositol signaling system	54
Oxytocin signaling pathway	54
Longevity regulating pathway - worm	54
NOD-like receptor signaling pathway	53
Hippo signaling pathway	53
HIF-1 signaling pathway	53
Pyruvate metabolism	52
Platelet activation	52
Amino sugar and nucleotide sugar metabolism	52
Alcoholism	52
N-Glycan biosynthesis	51
Fc gamma R-mediated phagocytosis	51
Various types of N-glycan biosynthesis	50
Renal cell carcinoma	50
Longevity regulating pathway - multiple species	50
Dopaminergic synapse	50
Apoptosis - fly	50
Lysine degradation	49
Inositol phosphate metabolism	49
Arginine and proline metabolism	48
Signaling pathways regulating pluripotency of stem cells	47
Calcium signaling pathway	47
Glycolysis / Gluconeogenesis	46
Synaptic vesicle cycle	45
Small cell lung cancer	45
Hepatitis C	45
ErbB signaling pathway	45
Toxoplasmosis	44
Nucleotide excision repair	44
Epithelial cell signaling in Helicobacter pylori infection	43
Cysteine and methionine metabolism	43
Vibrio cholerae infection	42
Salmonella infection	42
Prostate cancer	41
Leukocyte transendothelial migration	41
Glycerolipid metabolism	41
Endocrine resistance	41
Colorectal cancer	41
Breast cancer	41
Shigellosis	40
Measles	40
Hippo signaling pathway - fly	40
EGFR tyrosine kinase inhibitor resistance	40
Cholinergic synapse	40
Adherens junction	40
Glycine, serine and threonine metabolism	39
Estrogen signaling pathway	39
Chronic myeloid leukemia	39
TNF signaling pathway	38
Glyoxylate and dicarboxylate metabolism	38
Fatty acid metabolism	38
T cell receptor signaling pathway	37
Sphingolipid metabolism	37
Proteasome	37
Pathogenic Escherichia coli infection	37
Vascular smooth muscle contraction	36
TGF-beta signaling pathway	36
RNA polymerase	36
Pancreatic secretion	36
Pancreatic cancer	36
Fanconi anemia pathway	36
DNA replication	36
Chagas disease (American trypanosomiasis)	36
GnRH signaling pathway	34
Citrate cycle (TCA cycle)	34
AGE-RAGE signaling pathway in diabetic complications	34
Homologous recombination	33
Toll-like receptor signaling pathway	32
Jak-STAT signaling pathway	32
Central carbon metabolism in cancer	32
Vasopressin-regulated water reabsorption	31
Tryptophan metabolism	31
Starch and sucrose metabolism	31
Propanoate metabolism	31
Osteoclast differentiation	31
Insulin secretion	31
Fatty acid degradation	31
Endometrial cancer	31
Toll and Imd signaling pathway	30
Salivary secretion	30
Prolactin signaling pathway	30
p53 signaling pathway	30
Base excision repair	30
Amoebiasis	30
Aldosterone synthesis and secretion	30
Glioma	29
Chemical carcinogenesis	29
VEGF signaling pathway	28
Inflammatory mediator regulation of TRP channels	28
Hypertrophic cardiomyopathy (HCM)	28
GABAergic synapse	28
Drug metabolism - cytochrome P450	28
ABC transporters	28
SNARE interactions in vesicular transport	27
Non-small cell lung cancer	27
Melanogenesis	27
Dorso-ventral axis formation	27
beta-Alanine metabolism	27
Antigen processing and presentation	27
Adipocytokine signaling pathway	27
Thyroid hormone synthesis	26
Metabolism of xenobiotics by cytochrome P450	26
Glutamatergic synapse	26
Drug metabolism - other enzymes	26
Alanine, aspartate and glutamate metabolism	26
Systemic lupus erythematosus	25
Serotonergic synapse	25
Pertussis	25
MAPK signaling pathway - yeast	25
Hedgehog signaling pathway - fly	25
Gap junction	25
Dilated cardiomyopathy	25
Cytosolic DNA-sensing pathway	25
Circadian entrainment	25
Cardiac muscle contraction	25
Amyotrophic lateral sclerosis (ALS)	25
Amphetamine addiction	25
Protein export	24
Mitophagy - yeast	24
Mismatch repair	24
Histidine metabolism	24
Glycosylphosphatidylinositol (GPI)-anchor biosynthesis	24
Fatty acid elongation	24
Viral myocarditis	23
Rheumatoid arthritis	23
Renin secretion	23
Methane metabolism	23
IL-17 signaling pathway	23
Carbon fixation in photosynthetic organisms	23
Antifolate resistance	23
Terpenoid backbone biosynthesis	22
PPAR signaling pathway	22
Pentose phosphate pathway	22
Pentose and glucuronate interconversions	22
Other glycan degradation	22
Nicotinate and nicotinamide metabolism	22
Melanoma	22
Long-term potentiation	22
Fructose and mannose metabolism	22
Fc epsilon RI signaling pathway	22
Apoptosis - multiple species	22
Acute myeloid leukemia	22
Selenocompound metabolism	21
NF-kappa B signaling pathway	21
Natural killer cell mediated cytotoxicity	21
Hedgehog signaling pathway	21
Galactose metabolism	21
Ether lipid metabolism	21
B cell receptor signaling pathway	21
Notch signaling pathway	20
Legionellosis	20
Arrhythmogenic right ventricular cardiomyopathy (ARVC)	20
Retrograde endocannabinoid signaling	19
Fat digestion and absorption	19
Carbon fixation pathways in prokaryotes	19
Carbohydrate digestion and absorption	19
Bladder cancer	19
Bile secretion	19
Type II diabetes mellitus	18
Regulation of lipolysis in adipocytes	18
Neuroactive ligand-receptor interaction	18
Folate biosynthesis	18
Circadian rhythm	18
Protein digestion and absorption	17
Phototransduction - fly	17
Long-term depression	17
Basal cell carcinoma	17
Arachidonic acid metabolism	17
RIG-I-like receptor signaling pathway	16
One carbon pool by folate	16
Morphine addiction	16
Glycosaminoglycan biosynthesis - heparan sulfate / heparin	16
Gastric acid secretion	16
Endocrine and other factor-regulated calcium reabsorption	16
Butanoate metabolism	16
ECM-receptor interaction	15
Cocaine addiction	15
Thyroid cancer	14
Th17 cell differentiation	14
Leishmaniasis	14
Aldosterone-regulated sodium reabsorption	14
2-Oxocarboxylic acid metabolism	14
Mannose type O-glycan biosynthesis	13
Hippo signaling pathway -multiple species	13
Collecting duct acid secretion	13
Biosynthesis of unsaturated fatty acids	13
Ascorbate and aldarate metabolism	13
Arginine biosynthesis	13
Porphyrin and chlorophyll metabolism	12
Pantothenate and CoA biosynthesis	12
Olfactory transduction	12
Insect hormone biosynthesis	12
Tyrosine metabolism	11
Th1 and Th2 cell differentiation	11
Sulfur metabolism	11
Renin-angiotensin system	11
Mineral absorption	11
Glycosphingolipid biosynthesis - lacto and neolacto series	11
Steroid hormone biosynthesis	10
Primary immunodeficiency	10
Ovarian steroidogenesis	10
Glycosaminoglycan biosynthesis - chondroitin sulfate / dermatan sulfate	10
Fatty acid biosynthesis	10
Thiamine metabolism	9
Non-homologous end-joining	9
Glycosphingolipid biosynthesis - globo and isoglobo series	9
Vitamin digestion and absorption	8
Two-component system	8
Other types of O-glycan biosynthesis	8
Chloroalkane and chloroalkene degradation	8
Ubiquinone and other terpenoid-quinone biosynthesis	7
Taurine and hypotaurine metabolism	7
Steroid biosynthesis	7
Retinol metabolism	7
Proximal tubule bicarbonate reclamation	7
Prion diseases	7
Phenylalanine metabolism	7
Nitrogen metabolism	7
MAPK signaling pathway - plant	7
Limonene and pinene degradation	7
Glycosaminoglycan degradation	7
Cyanoamino acid metabolism	7
Synthesis and degradation of ketone bodies	6
Streptomycin biosynthesis	6
Quorum sensing	6
Plant-pathogen interaction	6
Phosphonate and phosphinate metabolism	6
Linoleic acid metabolism	6
Isoquinoline alkaloid biosynthesis	6
Glycosphingolipid biosynthesis - ganglio series	6
Cytokine-cytokine receptor interaction	6
alpha-Linolenic acid metabolism	6
African trypanosomiasis	6
Vitamin B6 metabolism	5
Type I diabetes mellitus	5
Riboflavin metabolism	5
Mucin type O-glycan biosynthesis	5
Malaria	5
Glycosaminoglycan biosynthesis - keratan sulfate	5
Circadian rhythm - fly	5
Cell adhesion molecules (CAMs)	5
Caprolactam degradation	5
Aminobenzoate degradation	5
Tropane, piperidine and pyridine alkaloid biosynthesis	4
Sulfur relay system	4
Phenylalanine, tyrosine and tryptophan biosynthesis	4
Lipoic acid metabolism	4
Hematopoietic cell lineage	4
Complement and coagulation cascades	4
Zeatin biosynthesis	3
Taste transduction	3
Primary bile acid biosynthesis	3
Geraniol degradation	3
Degradation of aromatic compounds	3
Circadian rhythm - plant	3
Cell cycle - Caulobacter	3
Biotin metabolism	3
Bacterial secretion system	3
Aflatoxin biosynthesis	3
Styrene degradation	2
Phototransduction	2
Monobactam biosynthesis	2
Cutin, suberine and wax biosynthesis	2
Biofilm formation - Escherichia coli	2
Benzoate degradation	2
Valine, leucine and isoleucine biosynthesis	1
Penicillin and cephalosporin biosynthesis	1
Novobiocin biosynthesis	1
Nicotine addiction	1
Neomycin, kanamycin and gentamicin biosynthesis	1
Naphthalene degradation	1
Maturity onset diabetes of the young	1
Lysine biosynthesis	1
Inflammatory bowel disease (IBD)	1
D-Glutamine and D-glutamate metabolism	1
D-Arginine and D-ornithine metabolism	1
Atrazine degradation	1
