# Supplementary material for: De novo assembly and annotation of Hyalomma dromedarii tick (Acari: Ixodidae) sialotranscriptome with regard to gender differences in gene expression
Source: Parasit Vectors. 2018 May 24;11:314. doi: 10.1186/s13071-018-2874-9 (PMC5968504; doi:10.1186/s13071-018-2874-9)
Supplement: Supplementary file 5 — Table S5. Enzyme Classification (EC) analysis of the transcriptome of H. dromdarii. Distribution of EC subClasses number in general EC terms compared to the number of specific transcripts in male, female and in common. (XLSX 10 kb) [file 13071_2018_2874_MOESM5_ESM.xlsx]

## Sheet: Feuil1
EnzymeSubClassName	#Female	#Male	#Female+Male
1.1 Acting on the CH-OH group of donors	0	1	77
1.2 Acting on the aldehyde or oxo group of donors	0	0	27
1.3 Acting on the CH-CH group of donors	2	1	19
1.4 Acting on the CH-NH2 group of donors	0	0	6
1.5 Acting on the CH-NH group of donors	0	1	8
1.6 Acting on NADH or NADPH	0	2	14
1.7 Acting on other nitrogenous compounds as donors	0	0	1
1.8 Acting on a sulfur group of donors	0	0	4
1.10 Acting on diphenols and related substances as donors	0	0	1
1.11 Acting on a peroxide as acceptor	0	0	5
1.13 Acting on single donors with incorporation of molecular oxygen (oxygenases)	0	1	12
1.14 Acting on paired donors, with incorporation or reduction of molecular oxygen	0	1	19
1.15 Acting on superoxide radicals as acceptor	1	0	7
1.16 Oxidising metal ions	0	0	3
1.17 Acting on CH or CH2 groups	0	0	7
2.1 Transfering one-carbon groups	0	1	57
2.2 Transferring aldehyde or ketonic groups	0	0	1
2.3 Acyltransferases	3	1	122
2.4 Glycosyltransferases	0	5	97
2.5 Transferring alkyl or aryl groups, other than methyl groups	1	0	39
2.6 Transferring nitrogenous groups	0	0	21
2.7 Transferring phosphorus-containing groups	0	3	224
2.8 Transferring sulfur-containing groups	0	0	9
2.9 Transferring selenium-containing groups	0	0	2
2.10 Transferring molybdenum- or tungsten-containing groups	0	0	3
3.1 Acting on ester bonds	0	5	132
3.2 Glycosylases	1	0	42
3.3 Acting on ether bonds	0	0	3
3.4 Acting on peptide bonds (peptidases)	0	3	49
3.5 Acting on carbon-nitrogen bonds, other than peptide bonds	0	1	41
3.6 Acting on acid anhydrides	0	0	51
3.7 Acting on carbon-carbon bonds	0	0	3
3.10 Acting on sulfur-nitrogen bonds	0	0	1
4.1 Carbon-carbon lyases	0	1	27
4.2 Carbon-oxygen lyases	0	0	29
4.3 Carbon-nitrogen lyases	0	0	3
4.4 Carbon-sulfur lyases	0	0	6
4.6 Phosphorus-oxygen lyases	0	0	8
4.99 Other lyases	0	0	1
5.1 Racemases and epimerases	0	0	9
5.2 cis-trans-Isomerases	0	0	5
5.3 Intramolecular isomerases	0	1	22
5.4 Intramolecular transferases (mutases)	1	1	8
5.5 Intramolecular lyases	0	0	2
5.99 Other isomerases	0	0	2
6.1 Forming carbon—oxygen bonds	0	2	52
6.2 Forming carbon—sulfur bonds	0	0	13
6.3 Forming carbon—nitrogen bonds	0	1	32
6.4 Forming carbon—carbon bonds	0	0	7
6.5 Forming phosphoric ester bonds	0	0	4
